# Supplementary material for: Plasmatic extracellular vesicle microRNAs in malignant pleural mesothelioma and asbestos-exposed subjects suggest a 2-miRNA signature as potential biomarker of disease
Source: PLoS One. 2017 May 4;12(5):e0176680. doi: 10.1371/journal.pone.0176680 (PMC5417506; doi:10.1371/journal.pone.0176680)
Supplement: S1 Table — DB_Screening_miRNAs: individual miRNA Crt and Amp_score obtained in the screening step (run in single); DB_Screening_endogenous: Crt_mean, standard deviation and variation coefficient of the 4 internal controls (including 3 endogenous control RNU48, RNU44 U6 rRNA, and the negative ath-miR control) for each study subject. In both sheets it is also reported whether miRNAs and endogenous controls were included in pool A or B; DB_Screening_Fold Change: Fold Change (FC), p-value and FRD of the 435 expressed miRNAs. (XLSX) [file pone.0176680.s002.xlsx]

## Sheet: DB_Screening_miRNAs
sample name	pool	Assay ID	Assay_name	Assay Target Sequence	miRBase ID (v21)	miRBase Alias	crt	Amp_score
Ex-Exp01	A	377	hsa-let-7a	UGAGGUAGUAGGUUGUAUAGUU	hsa-let-7a-5p	hsa-let-7a(17)	18.699	1.296
Ex-Exp01	A	2619	hsa-let-7b	UGAGGUAGUAGGUUGUGUGGUU	hsa-let-7b-5p	hsa-let-7b(17)	18.779	1.14
Ex-Exp01	A	379	hsa-let-7c	UGAGGUAGUAGGUUGUAUGGUU	hsa-let-7c-5p	hsa-let-7c(19)	24.598	1.487
Ex-Exp01	A	2283	hsa-let-7d	AGAGGUAGUAGGUUGCAUAGUU	hsa-let-7d-5p	hsa-let-7d(17)	21.776	1.351
Ex-Exp01	A	2406	hsa-let-7e	UGAGGUAGGAGGUUGUAUAGUU	hsa-let-7e-5p	hsa-let-7e(17)	19.168	1.416
Ex-Exp01	A	382	hsa-let-7f	UGAGGUAGUAGAUUGUAUAGUU	hsa-let-7f-5p	hsa-let-7f(17)	21.111	1.365
Ex-Exp01	A	2282	hsa-let-7g	UGAGGUAGUAGUUUGUACAGUU	hsa-let-7g-5p	hsa-let-7g(17)	21.751	1.427
Ex-Exp01	A	437	hsa-miR-100	AACCCGUAGAUCCGAACUUGUG	hsa-miR-100-5p	hsa-miR-100(17)	23.767	1.357
Ex-Exp01	A	2253	hsa-miR-101	UACAGUACUGUGAUAACUGAA	hsa-miR-101-3p	hsa-miR-101(17)	22.238	1.444
Ex-Exp01	A	439	hsa-miR-103	AGCAGCAUUGUACAGGGCUAUGA	hsa-miR-103a-3p	hsa-miR-103(16),hsa-miR-103a(17)	18.346	1.457
Ex-Exp01	A	2167	hsa-miR-105	UCAAAUGCUCAGACUCCUGUGGU	hsa-miR-105-5p	hsa-miR-105(17)	Undetermined	0.484
Ex-Exp01	A	2169	hsa-miR-106a	AAAAGUGCUUACAGUGCAGGUAG	hsa-miR-106a-5p	hsa-miR-106a(17)	14.788	1.589
Ex-Exp01	A	442	hsa-miR-106b	UAAAGUGCUGACAGUGCAGAU	hsa-miR-106b-5p	hsa-miR-106b(17)	17.266	1.597
Ex-Exp01	A	443	hsa-miR-107	AGCAGCAUUGUACAGGGCUAUCA	hsa-miR-107		24.621	1.39
Ex-Exp01	A	387	hsa-miR-10a	UACCCUGUAGAUCCGAAUUUGUG	hsa-miR-10a-5p	hsa-miR-10a(17)	22.841	1.499
Ex-Exp01	A	2218	hsa-miR-10b	UACCCUGUAGAACCGAAUUUGUG	hsa-miR-10b-5p	hsa-miR-10b(17)	25.075	1.475
Ex-Exp01	A	2245	hsa-miR-122	UGGAGUGUGACAAUGGUGUUUG	hsa-miR-122-5p	hsa-miR-122(17)	21.671	1.501
Ex-Exp01	A	1182	hsa-miR-124a	UAAGGCACGCGGUGAAUGCC	hsa-miR-124-3p	hsa-miR-124(17)	29.802	1.291
Ex-Exp01	A	2199	hsa-miR-125a-3p	ACAGGUGAGGUUCUUGGGAGCC	hsa-miR-125a-3p	NA	Undetermined	0
Ex-Exp01	A	2198	hsa-miR-125a-5p	UCCCUGAGACCCUUUAACCUGUGA	hsa-miR-125a-5p	NA	23.073	1.463
Ex-Exp01	A	449	hsa-miR-125b	UCCCUGAGACCCUAACUUGUGA	hsa-miR-125b-5p	hsa-miR-125b(17)	21.527	1.52
Ex-Exp01	A	2228	hsa-miR-126	UCGUACCGUGAGUAAUAAUGCG	hsa-miR-126-3p	hsa-miR-126(17)	14.473	1.534
Ex-Exp01	A	452	hsa-miR-127	UCGGAUCCGUCUGAGCUUGGCU	hsa-miR-127-3p	hsa-miR-127(9.2)	20.557	1.588
Ex-Exp01	A	2229	hsa-miR-127-5p	CUGAAGCUCAGAGGGCUCUGAU	hsa-miR-127-5p	mmu-miR-127*(17)	Undetermined	0.652
Ex-Exp01	A	2216	hsa-miR-128a	UCACAGUGAACCGGUCUCUUU	hsa-miR-128-3p	hsa-miR-128(19),hsa-miR-128a(10),hsa-miR-128b(10)	23.074	1.531
Ex-Exp01	A	590	hsa-miR-129	CUUUUUGCGGUCUGGGCUUGC	hsa-miR-129-5p	hsa-miR-129(9.2)	Undetermined	0.627
Ex-Exp01	A	1184	hsa-miR-129-3p	AAGCCCUUACCCCAAAAAGCAU	hsa-miR-129-2-3p	hsa-miR-129-3p(17)	Undetermined	0.677
Ex-Exp01	A	454	hsa-miR-130a	CAGUGCAAUGUUAAAAGGGCAU	hsa-miR-130a-3p	hsa-miR-130a(17)	18.179	1.616
Ex-Exp01	A	456	hsa-miR-130b	CAGUGCAAUGAUGAAAGGGCAU	hsa-miR-130b-3p	hsa-miR-130b(17)	20.333	1.51
Ex-Exp01	A	457	hsa-miR-132	UAACAGUCUACAGCCAUGGUCG	hsa-miR-132-3p	hsa-miR-132(17)	19.716	1.553
Ex-Exp01	A	2246	hsa-miR-133a	UUUGGUCCCCUUCAACCAGCUG	hsa-miR-133a-3p	hsa-miR-133a(19)	21.852	1.495
Ex-Exp01	A	2247	hsa-miR-133b	UUUGGUCCCCUUCAACCAGCUA	hsa-miR-133b		26.628	1.037
Ex-Exp01	A	1186	hsa-miR-134	UGUGACUGGUUGACCAGAGGGG	hsa-miR-134-5p	hsa-miR-134(19)	25.303	1.501
Ex-Exp01	A	460	hsa-miR-135a	UAUGGCUUUUUAUUCCUAUGUGA	hsa-miR-135a-5p	hsa-miR-135(3),hsa-miR-135a(17)	26.150	1.54
Ex-Exp01	A	2261	hsa-miR-135b	UAUGGCUUUUCAUUCCUAUGUGA	hsa-miR-135b-5p	hsa-miR-135b(17)	35.346	1.513
Ex-Exp01	A	592	hsa-miR-136	ACUCCAUUUGUUUUGAUGAUGGA	hsa-miR-136-5p	hsa-miR-136(17)	20.499	0.961
Ex-Exp01	A	1129	hsa-miR-137	UUAUUGCUUAAGAAUACGCGUAG	hsa-miR-137		Undetermined	0
Ex-Exp01	A	2284	hsa-miR-138	AGCUGGUGUUGUGAAUCAGGCCG	hsa-miR-138-5p	hsa-miR-138(17)	27.467	1.532
Ex-Exp01	A	2313	hsa-miR-139-3p	GGAGACGCGGCCCUGUUGGAGU		hsa-miR-139-3p(18)	21.932	1.432
Ex-Exp01	A	2289	hsa-miR-139-5p	UCUACAGUGCACGUGUCUCCAG		hsa-miR-139-5p(18)	18.565	1.606
Ex-Exp01	A	1187	hsa-miR-140	CAGUGGUUUUACCCUAUGGUAG	hsa-miR-140-5p		20.637	1.525
Ex-Exp01	A	2234	hsa-miR-140-3p	UACCACAGGGUAGAACCACGG	hsa-miR-140-3p		24.739	1.426
Ex-Exp01	A	463	hsa-miR-141	UAACACUGUCUGGUAAAGAUGG	hsa-miR-141-3p	hsa-miR-141(17)	24.634	1.35
Ex-Exp01	A	464	hsa-miR-142-3p	UGUAGUGUUUCCUACUUUAUGGA	hsa-miR-142-3p		15.550	1.553
Ex-Exp01	A	2248	hsa-miR-142-5p	CAUAAAGUAGAAAGCACUACU	hsa-miR-142-5p		24.746	1.48
Ex-Exp01	A	2249	hsa-miR-143	UGAGAUGAAGCACUGUAGCUC	hsa-miR-143-3p	hsa-miR-143(17)	22.829	1.602
Ex-Exp01	A	2278	hsa-miR-145	GUCCAGUUUUCCCAGGAAUCCCU	hsa-miR-145-5p	hsa-miR-145(17)	20.522	1.376
Ex-Exp01	A	468	hsa-miR-146a	UGAGAACUGAAUUCCAUGGGUU	hsa-miR-146a-5p	hsa-miR-146(6),hsa-miR-146a(17)	14.724	1.552
Ex-Exp01	A	1097	hsa-miR-146b	UGAGAACUGAAUUCCAUAGGCU	hsa-miR-146b-5p	hsa-miR-146b(9.2)	18.530	1.544
Ex-Exp01	A	2361	hsa-miR-146b-3p	UGCCCUGUGGACUCAGUUCUGG	hsa-miR-146b-3p	NA	25.945	1.5
Ex-Exp01	A	469	hsa-miR-147	GUGUGUGGAAAUGCUUCUGC	hsa-miR-147a	hsa-miR-147(17)	Undetermined	0
Ex-Exp01	A	2262	hsa-miR-147b	GUGUGCGGAAAUGCUUCUGCUA	hsa-miR-147b	mmu-miR-147(17)	Undetermined	0
Ex-Exp01	A	470	hsa-miR-148a	UCAGUGCACUACAGAACUUUGU	hsa-miR-148a-3p	hsa-miR-148(3),hsa-miR-148a(17)	16.454	1.118
Ex-Exp01	A	471	hsa-miR-148b	UCAGUGCAUCACAGAACUUUGU	hsa-miR-148b-3p	hsa-miR-148b(17)	21.590	1.539
Ex-Exp01	A	2255	hsa-miR-149	UCUGGCUCCGUGUCUUCACUCCC	hsa-miR-149-5p	hsa-miR-149(17)	25.091	0.952
Ex-Exp01	A	473	hsa-miR-150	UCUCCCAACCCUUGUACCAGUG	hsa-miR-150-5p	hsa-miR-150(17)	14.176	1.575
Ex-Exp01	A	475	hsa-miR-152	UCAGUGCAUGACAGAACUUGG	hsa-miR-152-3p	hsa-miR-152(19)	20.355	1.641
Ex-Exp01	A	1191	hsa-miR-153	UUGCAUAGUCACAAAAGUGAUC	hsa-miR-153-3p	hsa-miR-153(19)	Undetermined	0
Ex-Exp01	A	477	hsa-miR-154	UAGGUUAUCCGUGUUGCCUUCG	hsa-miR-154-5p	hsa-miR-154(17)	24.575	0.949
Ex-Exp01	A	2623	hsa-miR-155	UUAAUGCUAAUCGUGAUAGGGGU	hsa-miR-155-5p	hsa-miR-155(17)	23.732	1.583
Ex-Exp01	A	389	hsa-miR-15a	UAGCAGCACAUAAUGGUUUGUG	hsa-miR-15a-5p	hsa-miR-15a(17)	14.901	1.214
Ex-Exp01	A	390	hsa-miR-15b	UAGCAGCACAUCAUGGUUUACA	hsa-miR-15b-5p	hsa-miR-15b(17)	17.720	1.551
Ex-Exp01	A	391	hsa-miR-16	UAGCAGCACGUAAAUAUUGGCG	hsa-miR-16-5p	hsa-miR-16(17)	15.670	1.505
Ex-Exp01	A	2308	hsa-miR-17	CAAAGUGCUUACAGUGCAGGUAG	hsa-miR-17-5p	hsa-miR-17(17)	14.841	1.615
Ex-Exp01	A	480	hsa-miR-181a	AACAUUCAACGCUGUCGGUGAGU	hsa-miR-181a-5p	hsa-miR-181a(17)	19.740	1.441
Ex-Exp01	A	482	hsa-miR-181c	AACAUUCAACCUGUCGGUGAGU	hsa-miR-181c-5p	hsa-miR-181c(17)	25.183	1.376
Ex-Exp01	A	2334	hsa-miR-182	UUUGGCAAUGGUAGAACUCACACU	hsa-miR-182-5p	hsa-miR-182(17)	30.821	1.347
Ex-Exp01	A	2269	hsa-miR-183	UAUGGCACUGGUAGAAUUCACU	hsa-miR-183-5p	hsa-miR-183(17)	29.033	1.123
Ex-Exp01	A	485	hsa-miR-184	UGGACGGAGAACUGAUAAGGGU	hsa-miR-184		26.544	1.528
Ex-Exp01	A	2271	hsa-miR-185	UGGAGAGAAAGGCAGUUCCUGA	hsa-miR-185-5p	hsa-miR-185(17)	21.776	1.567
Ex-Exp01	A	2285	hsa-miR-186	CAAAGAAUUCUCCUUUUGGGCU	hsa-miR-186-5p	hsa-miR-186(17)	19.866	1.557
Ex-Exp01	A	1193	hsa-miR-187	UCGUGUCUUGUGUUGCAGCCGG	hsa-miR-187-3p	hsa-miR-187(17)	Undetermined	0.339
Ex-Exp01	A	2106	hsa-miR-188-3p	CUCCCACAUGCAGGGUUUGCA	hsa-miR-188-3p	NA	Undetermined	0.545
Ex-Exp01	A	2422	hsa-miR-18a	UAAGGUGCAUCUAGUGCAGAUAG	hsa-miR-18a-5p	hsa-miR-18a(17)	21.310	1.504
Ex-Exp01	A	2217	hsa-miR-18b	UAAGGUGCAUCUAGUGCAGUUAG	hsa-miR-18b-5p	hsa-miR-18b(17)	22.413	1.151
Ex-Exp01	A	489	hsa-miR-190	UGAUAUGUUUGAUAUAUUAGGU	hsa-miR-190a-5p	hsa-miR-190(17),hsa-miR-190a(19)	23.801	1.635
Ex-Exp01	A	2299	hsa-miR-191	CAACGGAAUCCCAAAAGCAGCUG	hsa-miR-191-5p	hsa-miR-191(17)	14.135	1.591
Ex-Exp01	A	491	hsa-miR-192	CUGACCUAUGAAUUGACAGCC	hsa-miR-192-5p	hsa-miR-192(17)	21.344	1.589
Ex-Exp01	A	2250	hsa-miR-193a-3p	AACUGGCCUACAAAGUCCCAGU	hsa-miR-193a-3p		6.675	0.941
Ex-Exp01	A	2281	hsa-miR-193a-5p	UGGGUCUUUGCGGGCGAGAUGA	hsa-miR-193a-5p		25.951	1.547
Ex-Exp01	A	2367	hsa-miR-193b	AACUGGCCCUCAAAGUCCCGCU	hsa-miR-193b-3p	hsa-miR-193b(17)	21.736	1.565
Ex-Exp01	A	493	hsa-miR-194	UGUAACAGCAACUCCAUGUGGA	hsa-miR-194-5p	hsa-miR-194(17)	24.340	1.492
Ex-Exp01	A	494	hsa-miR-195	UAGCAGCACAGAAAUAUUGGC	hsa-miR-195-5p	hsa-miR-195(17)	22.025	1.539
Ex-Exp01	A	2215	hsa-miR-196b	UAGGUAGUUUCCUGUUGUUGGG	hsa-miR-196b-5p	hsa-miR-196b(17)	Undetermined	0.691
Ex-Exp01	A	497	hsa-miR-197	UUCACCACCUUCUCCACCCAGC	hsa-miR-197-3p	hsa-miR-197(17)	18.458	1.287
Ex-Exp01	A	2273	hsa-miR-198	GGUCCAGAGGGGAGAUAGGUUC	hsa-miR-198	NA	Undetermined	0
Ex-Exp01	A	498	hsa-miR-199a	CCCAGUGUUCAGACUACCUGUUC	hsa-miR-199a-5p	hsa-miR-199a(9.2)	24.124	1.475
Ex-Exp01	A	2304	hsa-miR-199a-3p	ACAGUAGUCUGCACAUUGGUUA	hsa-miR-199a-3p,hsa-miR-199b-3p		18.381	1.533
Ex-Exp01	A	500	hsa-miR-199b	CCCAGUGUUUAGACUAUCUGUUC	hsa-miR-199b-5p	hsa-miR-199b(9.2)	25.224	1.346
Ex-Exp01	A	395	hsa-miR-19a	UGUGCAAAUCUAUGCAAAACUGA	hsa-miR-19a-3p	hsa-miR-19a(17)	18.543	1.514
Ex-Exp01	A	396	hsa-miR-19b	UGUGCAAAUCCAUGCAAAACUGA	hsa-miR-19b-3p	hsa-miR-19b(17)	13.801	1.468
Ex-Exp01	A	2222	hsa-miR-1	UGGAAUGUAAAGAAGUAUGUAU	hsa-miR-1-3p	hsa-miR-1(20)	24.437	1.139
Ex-Exp01	A	502	hsa-miR-200a	UAACACUGUCUGGUAACGAUGU	hsa-miR-200a-3p	hsa-miR-200a(17)	Undetermined	0
Ex-Exp01	A	2251	hsa-miR-200b	UAAUACUGCCUGGUAAUGAUGA	hsa-miR-200b-3p	hsa-miR-200b(17)	26.770	1.227
Ex-Exp01	A	2300	hsa-miR-200c	UAAUACUGCCGGGUAAUGAUGGA	hsa-miR-200c-3p	hsa-miR-200c(17)	23.171	1.236
Ex-Exp01	A	2363	hsa-miR-202	AGAGGUAUAGGGCAUGGGAA	hsa-miR-202-3p	hsa-miR-202(17)	29.273	1
Ex-Exp01	A	507	hsa-miR-203	GUGAAAUGUUUAGGACCACUAG	hsa-miR-203a-3p	hsa-miR-203(18),hsa-miR-203a(20)	24.913	1.587
Ex-Exp01	A	508	hsa-miR-204	UUCCCUUUGUCAUCCUAUGCCU	hsa-miR-204-5p	hsa-miR-204(17)	22.948	1.545
Ex-Exp01	A	509	hsa-miR-205	UCCUUCAUUCCACCGGAGUCUG	hsa-miR-205-5p	hsa-miR-205(17)	Undetermined	0.58
Ex-Exp01	A	511	hsa-miR-208	AUAAGACGAGCAAAAAGCUUGU	hsa-miR-208a-3p	hsa-miR-208(10),hsa-miR-208a(19)	17.036	0.812
Ex-Exp01	A	2290	hsa-miR-208b	AUAAGACGAACAAAAGGUUUGU	hsa-miR-208b-3p	hsa-miR-208b(19)	Undetermined	0
Ex-Exp01	A	580	hsa-miR-20a	UAAAGUGCUUAUAGUGCAGGUAG	hsa-miR-20a-5p	hsa-miR-20(6),hsa-miR-20a(17)	14.131	1.56
Ex-Exp01	A	1014	hsa-miR-20b	CAAAGUGCUCAUAGUGCAGGUAG	hsa-miR-20b-5p	hsa-miR-20b(17)	21.479	1.57
Ex-Exp01	A	512	hsa-miR-210	CUGUGCGUGUGACAGCGGCUGA	hsa-miR-210-3p	hsa-miR-210(19)	19.444	1.331
Ex-Exp01	A	514	hsa-miR-211	UUCCCUUUGUCAUCCUUCGCCU	hsa-miR-211-5p	hsa-miR-211(17)	23.832	1.207
Ex-Exp01	A	515	hsa-miR-212	UAACAGUCUCCAGUCACGGCC	hsa-miR-212-3p	hsa-miR-212(17)	23.966	1.514
Ex-Exp01	A	2306	hsa-miR-214	ACAGCAGGCACAGACAGGCAGU	hsa-miR-214-3p	hsa-miR-214(17)	13.330	1.198
Ex-Exp01	A	518	hsa-miR-215	AUGACCUAUGAAUUGACAGAC	hsa-miR-215-5p	hsa-miR-215(19)	21.925	1.255
Ex-Exp01	A	2220	hsa-miR-216a	UAAUCUCAGCUGGCAACUGUGA	hsa-miR-216a-5p	hsa-miR-216a(18)	Undetermined	0.251
Ex-Exp01	A	2326	hsa-miR-216b	AAAUCUCUGCAGGCAAAUGUGA	hsa-miR-216b-5p	hsa-miR-216b(19)	Undetermined	0.915
Ex-Exp01	A	2337	hsa-miR-217	UACUGCAUCAGGAACUGAUUGGA	hsa-miR-217	oan-miR-217(18)	Undetermined	0
Ex-Exp01	A	521	hsa-miR-218	UUGUGCUUGAUCUAACCAUGU	hsa-miR-218-5p	hsa-miR-218(17)	24.641	1.56
Ex-Exp01	A	522	hsa-miR-219	UGAUUGUCCAAACGCAAUUCU	hsa-miR-219a-5p	hsa-miR-219(9.2),hsa-miR-219-5p(19)	27.369	1.319
Ex-Exp01	A						Undetermined	0.658
Ex-Exp01	A						Undetermined	0.57
Ex-Exp01	A	397	hsa-miR-21	UAGCUUAUCAGACUGAUGUUGA	hsa-miR-21-5p	hsa-miR-21(17)	16.271	1.306
Ex-Exp01	A	523	hsa-miR-220	CCACACCGUAUCUGACACUUU	NA	hsa-miR-220(10),hsa-miR-220a(15)	Undetermined	0.409
Ex-Exp01	A	2206	hsa-miR-220b	CCACCACCGUGUCUGACACUU	NA	hsa-miR-220b(15)	Undetermined	0.806
Ex-Exp01	A	2211	hsa-miR-220c	ACACAGGGCUGUUGUGAAGACU	NA	hsa-miR-220c(15)	26.794	0.952
Ex-Exp01	A	524	hsa-miR-221	AGCUACAUUGUCUGCUGGGUUUC	hsa-miR-221-3p	hsa-miR-221(17)	16.060	1.607
Ex-Exp01	A	2276	hsa-miR-222	AGCUACAUCUGGCUACUGGGU	hsa-miR-222-3p	hsa-miR-222(17)	18.833	1.522
Ex-Exp01	A	2295	hsa-miR-223	UGUCAGUUUGUCAAAUACCCCA	hsa-miR-223-3p	hsa-miR-223(17)	9.974	1.621
Ex-Exp01	A	2099	hsa-miR-224	CAAGUCACUAGUGGUUCCGUU	hsa-miR-224-5p	hsa-miR-224(17)	23.973	1.426
Ex-Exp01	A	398	hsa-miR-22	AAGCUGCCAGUUGAAGAACUGU	hsa-miR-22-3p	hsa-miR-22(17)	20.589	1.183
Ex-Exp01	A	399	hsa-miR-23a	AUCACAUUGCCAGGGAUUUCC	hsa-miR-23a-3p	hsa-miR-23a(17)	22.060	1.31
Ex-Exp01	A	400	hsa-miR-23b	AUCACAUUGCCAGGGAUUACC	hsa-miR-23b-3p	hsa-miR-23b(17)	20.473	1.091
Ex-Exp01	A	402	hsa-miR-24	UGGCUCAGUUCAGCAGGAACAG	hsa-miR-24-3p	hsa-miR-24(17)	13.645	1.56
Ex-Exp01	A	403	hsa-miR-25	CAUUGCACUUGUCUCGGUCUGA	hsa-miR-25-3p	hsa-miR-25(17)	18.731	1.591
Ex-Exp01	A	405	hsa-miR-26a	UUCAAGUAAUCCAGGAUAGGCU	hsa-miR-26a-5p	hsa-miR-26a(17)	15.179	1.532
Ex-Exp01	A	407	hsa-miR-26b	UUCAAGUAAUUCAGGAUAGGU	hsa-miR-26b-5p	hsa-miR-26b(17)	16.826	1.607
Ex-Exp01	A	408	hsa-miR-27a	UUCACAGUGGCUAAGUUCCGC	hsa-miR-27a-3p	hsa-miR-27a(17)	18.861	1.581
Ex-Exp01	A	409	hsa-miR-27b	UUCACAGUGGCUAAGUUCUGC	hsa-miR-27b-3p	hsa-miR-27b(17)	20.213	1.501
Ex-Exp01	A	411	hsa-miR-28	AAGGAGCUCACAGUCUAUUGAG	hsa-miR-28-5p	hsa-miR-28(9.2)	18.440	1.518
Ex-Exp01	A	2446	hsa-miR-28-3p	CACUAGAUUGUGAGCUCCUGGA	hsa-miR-28-3p	rno-miR-28*(18)	19.709	1.512
Ex-Exp01	A	527	hsa-miR-296	AGGGCCCCCCCUCAAUCCUGU	hsa-miR-296-5p	hsa-miR-296(9.2)	23.226	1.354
Ex-Exp01	A	2101	hsa-miR-296-3p	GAGGGUUGGGUGGAGGCUCUCC	hsa-miR-296-3p	rno-miR-296(18)	Undetermined	0
Ex-Exp01	A	2190	hsa-miR-298	AGCAGAAGCAGGGAGGUUCUCCCA	hsa-miR-298	NA	Undetermined	0
Ex-Exp01	A	1015	hsa-miR-299-3p	UAUGUGGGAUGGUAAACCGCUU	hsa-miR-299-3p	NA	Undetermined	0
Ex-Exp01	A	600	hsa-miR-299-5p	UGGUUUACCGUCCCACAUACAU	hsa-miR-299-5p	hsa-miR-299(6)	Undetermined	0.611
Ex-Exp01	A	2112	hsa-miR-29a	UAGCACCAUCUGAAAUCGGUUA	hsa-miR-29a-3p	hsa-miR-29a(17)	20.817	1.592
Ex-Exp01	A	413	hsa-miR-29b	UAGCACCAUUUGAAAUCAGUGUU	hsa-miR-29b-3p	hsa-miR-29b(17)	23.155	1.574
Ex-Exp01	A	587	hsa-miR-29c	UAGCACCAUUUGAAAUCGGUUA	hsa-miR-29c-3p	hsa-miR-29c(17)	19.230	1.507
Ex-Exp01	A	528	hsa-miR-301	CAGUGCAAUAGUAUUGUCAAAGC	hsa-miR-301a-3p	hsa-miR-301(9.2),hsa-miR-301a(17)	19.588	1.513
Ex-Exp01	A	2392	hsa-miR-301b	CAGUGCAAUGAUAUUGUCAAAGC	hsa-miR-301b-3p	hsa-miR-301b(20)	24.350	1.542
Ex-Exp01	A	529	hsa-miR-302a	UAAGUGCUUCCAUGUUUUGGUGA	hsa-miR-302a-3p	hsa-miR-302(3.1),hsa-miR-302a(17)	20.756	1.084
Ex-Exp01	A	531	hsa-miR-302b	UAAGUGCUUCCAUGUUUUAGUAG	hsa-miR-302b-3p	hsa-miR-302b(17)	25.144	0
Ex-Exp01	A	533	hsa-miR-302c	UAAGUGCUUCCAUGUUUCAGUGG	hsa-miR-302c-3p	hsa-miR-302c(17)	8.395	0.966
Ex-Exp01	A	602	hsa-miR-30b	UGUAAACAUCCUACACUCAGCU	hsa-miR-30b-5p	hsa-miR-30b(17)	14.234	1.548
Ex-Exp01	A	419	hsa-miR-30c	UGUAAACAUCCUACACUCUCAGC	hsa-miR-30c-5p	hsa-miR-30c(17)	14.245	1.605
Ex-Exp01	A	2279	hsa-miR-31	AGGCAAGAUGCUGGCAUAGCU	hsa-miR-31-5p	hsa-miR-31(17)	22.668	1.48
Ex-Exp01	A	2277	hsa-miR-320	AAAAGCUGGGUUGAGAGGGCGA	hsa-miR-320a	hsa-miR-320(10.1)	16.569	1.602
Ex-Exp01	A	2227	hsa-miR-323-3p	CACAUUACACGGUCGACCUCU	hsa-miR-323a-3p	hsa-miR-323-3p(17)	26.295	1.381
Ex-Exp01	A	2161	hsa-miR-324-3p	ACUGCCCCAGGUGCUGCUGG	hsa-miR-324-3p	NA	23.412	1.524
Ex-Exp01	A	539	hsa-miR-324-5p	CGCAUCCCCUAGGGCAUUGGUGU	hsa-miR-324-5p	NA	19.982	1.605
Ex-Exp01	A	540	hsa-miR-325	CCUAGUAGGUGUCCAGUAAGUGU	hsa-miR-325	NA	Undetermined	0
Ex-Exp01	A	542	hsa-miR-326	CCUCUGGGCCCUUCCUCCAG	hsa-miR-326	NA	25.171	1.415
Ex-Exp01	A	543	hsa-miR-328	CUGGCCCUCUCUGCCCUUCCGU	hsa-miR-328-3p	hsa-miR-328(19)	16.021	1.525
Ex-Exp01	A	1101	hsa-miR-329	AACACACCUGGUUAACCUCUUU	hsa-miR-329-3p	hsa-miR-329(19)	27.348	1.562
Ex-Exp01	A	2109	hsa-miR-32	UAUUGCACAUUACUAAGUUGCA	hsa-miR-32-5p	hsa-miR-32(17)	26.786	1.488
Ex-Exp01	A	544	hsa-miR-330	GCAAAGCACACGGCCUGCAGAGA	hsa-miR-330-3p	hsa-miR-330(9.2)	23.676	1.286
Ex-Exp01	A	2230	hsa-miR-330-5p	UCUCUGGGCCUGUGUCUUAGGC	hsa-miR-330-5p		Undetermined	0
Ex-Exp01	A	545	hsa-miR-331	GCCCCUGGGCCUAUCCUAGAA	hsa-miR-331-3p	hsa-miR-331(9.2)	16.688	1.516
Ex-Exp01	A	2233	hsa-miR-331-5p	CUAGGUAUGGUCCCAGGGAUCC	hsa-miR-331-5p	NA	24.092	1.16
Ex-Exp01	A	546	hsa-miR-335	UCAAGAGCAAUAACGAAAAAUGU	hsa-miR-335-5p	hsa-miR-335(17)	18.643	1.556
Ex-Exp01	A	2156	hsa-miR-337-5p	GAACGGCUUCAUACAGGAGUU	hsa-miR-337-5p	NA	26.942	1.538
Ex-Exp01	A	2252	hsa-miR-338-3p	UCCAGCAUCAGUGAUUUUGUUG	hsa-miR-338-3p	tgu-miR-338(15)	28.521	1.526
Ex-Exp01	A	2184	hsa-miR-339-3p	UGAGCGCCUCGACGACAGAGCCG	hsa-miR-339-3p	NA	23.222	1.431
Ex-Exp01	A	2257	hsa-miR-339-5p	UCCCUGUCCUCCAGGAGCUCACG	hsa-miR-339-5p	NA	20.334	1.305
Ex-Exp01	A	2085	hsa-miR-33b	GUGCAUUGCUGUUGCAUUGC	hsa-miR-33b-5p	hsa-miR-33b(17)	Undetermined	0.6
Ex-Exp01	A	2258	hsa-miR-340	UUAUAAAGCAAUGAGACUGAUU	hsa-miR-340-5p	hsa-miR-340(17)	22.627	1.542
Ex-Exp01	A	2260	hsa-miR-342-3p	UCUCACACAGAAAUCGCACCCGU	hsa-miR-342-3p	NA	19.831	1.212
Ex-Exp01	A	2147	hsa-miR-342-5p	AGGGGUGCUAUCUGUGAUUGA	hsa-miR-342-5p	NA	27.069	1.227
Ex-Exp01	A	2186	hsa-miR-345	GCUGACUCCUAGUCCAGGGCUC	hsa-miR-345-5p	hsa-miR-345(17)	22.578	1.549
Ex-Exp01	A	553	hsa-miR-346	UGUCUGCCCGCAUGCCUGCCUCU	hsa-miR-346	NA	22.674	0.862
Ex-Exp01	A	426	hsa-miR-34a	UGGCAGUGUCUUAGCUGGUUGU	hsa-miR-34a-5p	hsa-miR-34a(17)	23.191	1.37
Ex-Exp01	A	428	hsa-miR-34c	AGGCAGUGUAGUUAGCUGAUUGC	hsa-miR-34c-5p	hsa-miR-34c(9.2)	Undetermined	0.782
Ex-Exp01	A	554	hsa-miR-361	UUAUCAGAAUCUCCAGGGGUAC	hsa-miR-361-5p	hsa-miR-361(9.2)	20.997	1.539
Ex-Exp01	A	1273	hsa-miR-362	AAUCCUUGGAACCUAGGUGUGAGU	hsa-miR-362-5p	hsa-miR-362(9.2)	25.567	1.516
Ex-Exp01	A	2117	hsa-miR-362-3p	AACACACCUAUUCAAGGAUUCA	hsa-miR-362-3p	NA	28.211	1.507
Ex-Exp01	A	1271	hsa-miR-363	AAUUGCACGGUAUCCAUCUGUA	hsa-miR-363-3p	hsa-miR-363(17)	23.406	1.302
Ex-Exp01	A	1020	hsa-miR-365	UAAUGCCCCUAAAAAUCCUUAU	hsa-miR-365a-3p,hsa-miR-365b-3p	hsa-miR-365(17)	26.513	1.404
Ex-Exp01	A	555	hsa-miR-367	AAUUGCACUUUAGCAAUGGUGA	hsa-miR-367-3p	hsa-miR-367(17)	18.998	1.085
Ex-Exp01	A	557	hsa-miR-369-3p	AAUAAUACAUGGUUGAUCUUU	hsa-miR-369-3p	hsa-miR-369(6)	28.676	1.581
Ex-Exp01	A	1021	hsa-miR-369-5p	AGAUCGACCGUGUUAUAUUCGC	hsa-miR-369-5p	NA	34.030	0.993
Ex-Exp01	A	2275	hsa-miR-370	GCCUGCUGGGGUGGAACCUGGU	hsa-miR-370-3p	hsa-miR-370(19)	22.746	1.394
Ex-Exp01	A	2124	hsa-miR-371-3p	AAGUGCCGCCAUCUUUUGAGUGU	hsa-miR-371a-3p	hsa-miR-371-3p(17)	Undetermined	0
Ex-Exp01	A	560	hsa-miR-372	AAAGUGCUGCGACAUUUGAGCGU	hsa-miR-372-3p	hsa-miR-372(19)	30.165	1.017
Ex-Exp01	A	561	hsa-miR-373	GAAGUGCUUCGAUUUUGGGGUGU	hsa-miR-373-3p	hsa-miR-373(17)	29.032	1.441
Ex-Exp01	A	563	hsa-miR-374	UUAUAAUACAACCUGAUAAGUG	hsa-miR-374a-5p	hsa-miR-374(9.2),hsa-miR-374a(17)	17.214	1.595
Ex-Exp01	A	1319	hsa-miR-374-5p	AUAUAAUACAACCUGCUAAGUG	hsa-miR-374b-5p	hsa-miR-374b(17)	17.781	1.537
Ex-Exp01	A	564	hsa-miR-375	UUUGUUCGUUCGGCUCGCGUGA	hsa-miR-375		24.649	1.398
Ex-Exp01	A	565	hsa-miR-376a	AUCAUAGAGGAAAAUCCACGU	hsa-miR-376a-3p	hsa-miR-376a(17)	13.455	1.071
Ex-Exp01	A	1102	hsa-miR-376b	AUCAUAGAGGAAAAUCCAUGUU	hsa-miR-376b-3p	hsa-miR-376b(18)	Undetermined	0.683
Ex-Exp01	A	2122	hsa-miR-376c	AACAUAGAGGAAAUUCCACGU	hsa-miR-376c-3p	hsa-miR-376c(18)	20.268	1.408
Ex-Exp01	A	566	hsa-miR-377	AUCACACAAAGGCAACUUUUGU	hsa-miR-377-3p	hsa-miR-377(17)	27.069	0.908
Ex-Exp01	A	1138	hsa-miR-379	UGGUAGACUAUGGAACGUAGG	hsa-miR-379-5p	hsa-miR-379(17)	24.943	1.456
Ex-Exp01	A	569	hsa-miR-380-3p	UAUGUAAUAUGGUCCACAUCUU	hsa-miR-380-3p	hsa-miR-380(17)	22.032	0.937
Ex-Exp01	A	571	hsa-miR-381	UAUACAAGGGCAAGCUCUCUGU	hsa-miR-381-3p	hsa-miR-381(18)	26.778	1.554
Ex-Exp01	A	572	hsa-miR-382	GAAGUUGUUCGUGGUGGAUUCG	hsa-miR-382-5p	hsa-miR-382(17)	19.149	1.097
Ex-Exp01	A	573	hsa-miR-383	AGAUCAGAAGGUGAUUGUGGCU	hsa-miR-383-5p	hsa-miR-383(19)	25.792	1.043
Ex-Exp01	A	574	hsa-miR-384	AUUCCUAGAAAUUGUUCAUA	hsa-miR-384	NA	Undetermined	0.486
Ex-Exp01	A	2331	hsa-miR-409-5p	AGGUUACCCGAGCAACUUUGCAU	hsa-miR-409-5p		28.825	1.419
Ex-Exp01	A	1274	hsa-miR-410	AAUAUAACACAGAUGGCCUGU	hsa-miR-410-3p	hsa-miR-410(19)	22.396	1.557
Ex-Exp01	A	1610	hsa-miR-411	UAGUAGACCGUAUAGCGUACG	hsa-miR-411-5p	hsa-miR-411(17)	21.132	1.431
Ex-Exp01	A	1023	hsa-miR-412	ACUUCACCUGGUCCACUAGCCGU	hsa-miR-412-3p	hsa-miR-412(19)	Undetermined	0
Ex-Exp01	A	2297	hsa-miR-422a	ACUGGACUUAGGGUCAGAAGGC	hsa-miR-422a	NA	27.858	1.516
Ex-Exp01	A	2340	hsa-miR-423-5p	UGAGGGGCAGAGAGCGAGACUUU	hsa-miR-423-5p	NA	22.177	1.505
Ex-Exp01	A	604	hsa-miR-424	CAGCAGCAAUUCAUGUUUUGAA	hsa-miR-424-5p	hsa-miR-424(17)	26.541	1.499
Ex-Exp01	A	1516	hsa-miR-425-5p	AAUGACACGAUCACUCCCGUUGA	hsa-miR-425-5p	hsa-miR-425(17)	19.139	1.242
Ex-Exp01	A	1024	hsa-miR-429	UAAUACUGUCUGGUAAAACCGU	hsa-miR-429	mml-miR-429(19)	29.624	1.45
Ex-Exp01	A	1979	hsa-miR-431	UGUCUUGCAGGCCGUCAUGCA	hsa-miR-431-5p	hsa-miR-431(17)	23.228	1.125
Ex-Exp01	A	1028	hsa-miR-433	AUCAUGAUGGGCUCCUCGGUGU	hsa-miR-433-3p	hsa-miR-433(19)	25.271	1.148
Ex-Exp01	A	1029	hsa-miR-448	UUGCAUAUGUAGGAUGUCCCAU	hsa-miR-448		Undetermined	0
Ex-Exp01	A	1030	hsa-miR-449	UGGCAGUGUAUUGUUAGCUGGU	hsa-miR-449a	hsa-miR-449(9.2)	29.908	1.526
Ex-Exp01	A	1608	hsa-miR-449b	AGGCAGUGUAUUGUUAGCUGGC	hsa-miR-449b-5p	hsa-miR-449b(17)	29.469	1.553
Ex-Exp01	A	2303	hsa-miR-450a	UUUUGCGAUGUGUUCCUAAUAU	hsa-miR-450a-5p	hsa-miR-450a(17)	30.161	1.13
Ex-Exp01	A	2208	hsa-miR-450b-3p	UUGGGAUCAUUUUGCAUCCAUA	hsa-miR-450b-3p	NA	Undetermined	0.553
Ex-Exp01	A	2207	hsa-miR-450b-5p	UUUUGCAAUAUGUUCCUGAAUA	hsa-miR-450b-5p	ssc-miR-450b(15)	Undetermined	0
Ex-Exp01	A	1141	hsa-miR-451	AAACCGUUACCAUUACUGAGUU	hsa-miR-451a	hsa-miR-451(17)	15.818	1.645
Ex-Exp01	A	2329	hsa-miR-452	AACUGUUUGCAGAGGAAACUGA	hsa-miR-452-5p	hsa-miR-452(17)	29.728	1.392
Ex-Exp01	A	2318	hsa-miR-453	AGGUUGUCCGUGGUGAGUUCGCA	hsa-miR-323b-5p	hsa-miR-453(14)	Undetermined	0.371
Ex-Exp01	A	2323	hsa-miR-454	UAGUGCAAUAUUGCUUAUAGGGU	hsa-miR-454-3p	hsa-miR-454(17)	21.735	1.441
Ex-Exp01	A	1280	hsa-miR-455	UAUGUGCCUUUGGACUACAUCG	hsa-miR-455-5p	hsa-miR-455(9.2)	Undetermined	0.668
Ex-Exp01	A	2244	hsa-miR-455-3p	GCAGUCCAUGGGCAUAUACAC	hsa-miR-455-3p	ssc-miR-455(18)	Undetermined	0.846
Ex-Exp01	A	2338	hsa-miR-483-5p	AAGACGGGAGGAAAGAAGGGAG	hsa-miR-483-5p	NA	21.750	1.512
Ex-Exp01	A	1821	hsa-miR-484	UCAGGCUCAGUCCCCUCCCGAU	hsa-miR-484	NA	15.157	1.578
Ex-Exp01	A	1277	hsa-miR-485-3p	GUCAUACACGGCUCUCCUCUCU	hsa-miR-485-3p	NA	23.410	1.328
Ex-Exp01	A	1036	hsa-miR-485-5p	AGAGGCUGGCCGUGAUGAAUUC	hsa-miR-485-5p		17.572	0.826
Ex-Exp01	A	1278	hsa-miR-486	UCCUGUACUGAGCUGCCCCGAG	hsa-miR-486-5p	hsa-miR-486(9.2)	21.097	1.141
Ex-Exp01	A	2093	hsa-miR-486-3p	CGGGGCAGCUCAGUACAGGAU	hsa-miR-486-3p		26.758	1.098
Ex-Exp01	A	1279	hsa-miR-487a	AAUCAUACAGGGACAUCCAGUU	hsa-miR-487a-3p	hsa-miR-487(7.1),hsa-miR-487a(19)	26.185	1.288
Ex-Exp01	A	1285	hsa-miR-487b	AAUCGUACAGGGUCAUCCACUU	hsa-miR-487b-3p	hsa-miR-487b(19)	24.701	1.407
Ex-Exp01	A	2357	hsa-miR-488	UUGAAAGGCUAUUUCUUGGUC	hsa-miR-488-3p	hsa-miR-488(17)	Undetermined	0.192
Ex-Exp01	A	2358	hsa-miR-489	GUGACAUCACAUAUACGGCAGC	hsa-miR-489-3p	hsa-miR-489(19)	28.282	1.511
Ex-Exp01	A	1037	hsa-miR-490	CAACCUGGAGGACUCCAUGCUG	hsa-miR-490-3p	hsa-miR-490(9.2)	Undetermined	0
Ex-Exp01	A	1630	hsa-miR-491	AGUGGGGAACCCUUCCAUGAGG	hsa-miR-491-5p	mmu-miR-491(17)	23.414	1.54
Ex-Exp01	A	2360	hsa-miR-491-3p	CUUAUGCAAGAUUCCCUUCUAC	hsa-miR-491-3p	mmu-miR-491*(17)	26.933	0.938
Ex-Exp01	A	1039	hsa-miR-492	AGGACCUGCGGGACAAGAUUCUU	hsa-miR-492	NA	Undetermined	0
Ex-Exp01	A	2364	hsa-miR-493	UGAAGGUCUACUGUGUGCCAGG	hsa-miR-493-3p	hsa-miR-493(17)	29.613	1.146
Ex-Exp01	A	2365	hsa-miR-494	UGAAACAUACACGGGAAACCUC	hsa-miR-494-3p	hsa-miR-494(19)	24.223	1.448
Ex-Exp01	A	1663	hsa-miR-495	AAACAAACAUGGUGCACUUCUU	hsa-miR-495-3p	hsa-miR-495(18)	21.702	1.466
Ex-Exp01	A	1953	hsa-miR-496	UGAGUAUUACAUGGCCAAUCUC	hsa-miR-496		Undetermined	0
Ex-Exp01	A	1352	hsa-miR-499	UUAAGACUUGCAGUGAUGUUU	hsa-miR-499a-5p	hsa-miR-499-5p(17)	Undetermined	0
Ex-Exp01	A	2427	hsa-miR-499-3p	AACAUCACAGCAAGUCUGUGCU	hsa-miR-499a-3p	hsa-miR-499-3p(17)	Undetermined	0.609
Ex-Exp01	A	2428	hsa-miR-500	UAAUCCUUGCUACCUGGGUGAGA	hsa-miR-500a-5p	hsa-miR-500(15),hsa-miR-500a(17)	27.458	1.23
Ex-Exp01	A	1047	hsa-miR-501	AAUCCUUUGUCCCUGGGUGAGA	hsa-miR-501-5p	hsa-miR-501(9.2)	Undetermined	0
Ex-Exp01	A	2435	hsa-miR-501-3p	AAUGCACCCGGGCAAGGAUUCU	hsa-miR-501-3p	NA	25.917	1.276
Ex-Exp01	A	1109	hsa-miR-502	AUCCUUGCUAUCUGGGUGCUA	hsa-miR-502-5p	hsa-miR-502(9.2)	27.200	1.445
Ex-Exp01	A	2083	hsa-miR-502-3p	AAUGCACCUGGGCAAGGAUUCA	hsa-miR-502-3p	NA	27.208	1.584
Ex-Exp01	A	1048	hsa-miR-503	UAGCAGCGGGAACAGUUCUGCAG	hsa-miR-503-5p	hsa-miR-503(18)	27.106	1.288
Ex-Exp01	A	2084	hsa-miR-504	AGACCCUGGUCUGCACUCUAUC	hsa-miR-504-5p	hsa-miR-504(19)	25.794	0.778
Ex-Exp01	A	2089	hsa-miR-505	CGUCAACACUUGCUGGUUUCCU	hsa-miR-505-3p	hsa-miR-505(17)	25.041	1.221
Ex-Exp01	A	1050	hsa-miR-506	UAAGGCACCCUUCUGAGUAGA	hsa-miR-506-3p	hsa-miR-506(17)	Undetermined	0
Ex-Exp01	A	1051	hsa-miR-507	UUUUGCACCUUUUGGAGUGAA	hsa-miR-507	NA	Undetermined	0
Ex-Exp01	A	1052	hsa-miR-508	UGAUUGUAGCCUUUUGGAGUAGA	hsa-miR-508-3p	hsa-miR-508(9.2)	Undetermined	0.814
Ex-Exp01	A	2092	hsa-miR-508-5p	UACUCCAGAGGGCGUCACUCAUG	hsa-miR-508-5p	NA	Undetermined	0
Ex-Exp01	A						Undetermined	0
Ex-Exp01	A	2235	hsa-miR-509-5p	UACUGCAGACAGUGGCAAUCA	hsa-miR-509-5p	eca-miR-509-5p(20)	Undetermined	0.627
Ex-Exp01	A	2241	hsa-miR-510	UACUCAGGAGAGUGGCAAUCAC	hsa-miR-510-5p	hsa-miR-510(19)	Undetermined	0.192
Ex-Exp01	A	1111	hsa-miR-511	GUGUCUUUUGCUCUGCAGUCA	hsa-miR-511-5p	hsa-miR-511(19)	Undetermined	0
Ex-Exp01	A	1823	hsa-miR-512-3p	AAGUGCUGUCAUAGCUGAGGUC	hsa-miR-512-3p	NA	22.239	1.099
Ex-Exp01	A	1145	hsa-miR-512-5p	CACUCAGCCUUGAGGGCACUUUC	hsa-miR-512-5p	NA	Undetermined	0.451
Ex-Exp01	A	2090	hsa-miR-513-5p	UUCACAGGGAGGUGUCAU	hsa-miR-513a-5p	hsa-miR-513-5p(10)	Undetermined	0
Ex-Exp01	A	2369	hsa-miR-515-3p	GAGUGCCUUCUUUUGGAGCGUU	hsa-miR-515-3p	NA	Undetermined	0
Ex-Exp01	A	1112	hsa-miR-515-5p	UUCUCCAAAAGAAAGCACUUUCUG	hsa-miR-515-5p	NA	Undetermined	0
Ex-Exp01	A	2416	hsa-miR-516a-5p	UUCUCGAGGAAAGAAGCACUUUC	hsa-miR-516a-5p	NA	Undetermined	0
Ex-Exp01	A	1150	hsa-miR-516b	AUCUGGAGGUAAGAAGCACUUU	hsa-miR-516b-5p	hsa-miR-516-5p(7),hsa-miR-516b(17)	Undetermined	0.618
Ex-Exp01	A	2402	hsa-miR-517a	AUCGUGCAUCCCUUUAGAGUGU	hsa-miR-517a-3p,hsa-miR-517b-3p	hsa-miR-517a(17)	Undetermined	0.844
Ex-Exp01	A	1152	hsa-miR-517b	UCGUGCAUCCCUUUAGAGUGUU	ppy-miR-517b	hsa-miR-517b(17)	Undetermined	0
Ex-Exp01	A	1153	hsa-miR-517c	AUCGUGCAUCCUUUUAGAGUGU	hsa-miR-517c-3p	hsa-miR-517c(17)	Undetermined	0.675
Ex-Exp01	A	2397	hsa-miR-518a-3p	GAAAGCGCUUCCCUUUGCUGGA	hsa-miR-518a-3p	NA	Undetermined	0
Ex-Exp01	A	2396	hsa-miR-518a-5p	CUGCAAAGGGAAGCCCUUUC	hsa-miR-518a-5p,hsa-miR-527	NA	Undetermined	0.767
Ex-Exp01	A	1156	hsa-miR-518b	CAAAGCGCUCCCCUUUAGAGGU	hsa-miR-518b	NA	Undetermined	1.095
Ex-Exp01	A	2401	hsa-miR-518c	CAAAGCGCUUCUCUUUAGAGUGU	hsa-miR-518c-3p	hsa-miR-518c(17)	Undetermined	0.461
Ex-Exp01	A	1159	hsa-miR-518d	CAAAGCGCUUCCCUUUGGAGC	hsa-miR-518d-3p	hsa-miR-518d(9.2)	25.412	0
Ex-Exp01	A	2389	hsa-miR-518d-5p	CUCUAGAGGGAAGCACUUUCUG	hsa-miR-518d-5p,hsa-miR-520c-5p,hsa-miR-526a	NA	Undetermined	0
Ex-Exp01	A	2395	hsa-miR-518e	AAAGCGCUUCCCUUCAGAGUG	hsa-miR-518e-3p	hsa-miR-518e(17)	Undetermined	0
Ex-Exp01	A	2388	hsa-miR-518f	GAAAGCGCUUCUCUUUAGAGG	hsa-miR-518f-3p	hsa-miR-518f(17)	5.915	1.094
Ex-Exp01	A	2415	hsa-miR-519a	AAAGUGCAUCCUUUUAGAGUGU	hsa-miR-519a-3p	hsa-miR-519a(17)	30.746	1.214
Ex-Exp01	A	1163	hsa-miR-519c	AAAGUGCAUCUUUUUAGAGGAU	hsa-miR-519c-3p	hsa-miR-519c(9.2)	32.438	0
Ex-Exp01	A	2403	hsa-miR-519d	CAAAGUGCCUCCCUUUAGAGUG	hsa-miR-519d-3p	hsa-miR-519d(19)	Undetermined	0
Ex-Exp01	A	2370	hsa-miR-519e	AAGUGCCUCCUUUUAGAGUGUU	hsa-miR-519e-3p	hsa-miR-519e(17)	18.208	0.964
Ex-Exp01	A	1167	hsa-miR-520a	AAAGUGCUUCCCUUUGGACUGU	hsa-miR-520a-3p	hsa-miR-520a(9.2)	Undetermined	0.679
Ex-Exp01	A	1168	hsa-miR-520a#	CUCCAGAGGGAAGUACUUUCU	hsa-miR-520a-5p	hsa-miR-520a*(9.2)	Undetermined	0.777
Ex-Exp01	A	1116	hsa-miR-520b	AAAGUGCUUCCUUUUAGAGGG	hsa-miR-520b		26.480	1.166
Ex-Exp01	A	2393	hsa-miR-520d-5p	CUACAAAGGGAAGCCCUUUC	hsa-miR-520d-5p		26.352	0.924
Ex-Exp01	A	1119	hsa-miR-520e	AAAGUGCUUCCUUUUUGAGGG	hsa-miR-520e	NA	21.413	0
Ex-Exp01	A	1120	hsa-miR-520f	AAGUGCUUCCUUUUAGAGGGUU	hsa-miR-520f-3p	hsa-miR-520f(19)	Undetermined	0
Ex-Exp01	A	1121	hsa-miR-520g	ACAAAGUGCUUCCCUUUAGAGUGU	hsa-miR-520g-3p	hsa-miR-520g(19)	Undetermined	0
Ex-Exp01	A	1122	hsa-miR-521	AACGCACUUCCCUUUAGAGUGU	hsa-miR-521	NA	Undetermined	0
Ex-Exp01	A	2413	hsa-miR-522	AAAAUGGUUCCCUUUAGAGUGU	hsa-miR-522-3p	hsa-miR-522(17)	Undetermined	0
Ex-Exp01	A	2386	hsa-miR-523	GAACGCGCUUCCCUAUAGAGGGU	hsa-miR-523-3p	hsa-miR-523(17)	6.574	1.012
Ex-Exp01	A	1982	hsa-miR-524-5p	CUACAAAGGGAAGCACUUUCUC	hsa-miR-524-5p	hsa-miR-524*(9.2)	Undetermined	0
Ex-Exp01	A	1174	hsa-miR-525	CUCCAGAGGGAUGCACUUUCU	hsa-miR-525-5p	hsa-miR-525(9.2)	Undetermined	0.531
Ex-Exp01	A	2385	hsa-miR-525-3p	GAAGGCGCUUCCCUUUAGAGCG	hsa-miR-525-3p	NA	Undetermined	0.043
Ex-Exp01	A	2382	hsa-miR-526b	CUCUUGAGGGAAGCACUUUCUGU	hsa-miR-526b-5p	hsa-miR-526b(17)	Undetermined	0.527
Ex-Exp01	A	1518	hsa-miR-532	CAUGCCUUGAGUGUAGGACCGU	hsa-miR-532-5p	hsa-miR-532(9.2)	21.864	1.573
Ex-Exp01	A	2355	hsa-miR-532-3p	CCUCCCACACCCAAGGCUUGCA	hsa-miR-532-3p	NA	23.893	1.512
Ex-Exp01	A	1286	hsa-miR-539	GGAGAAAUUAUCCUUGGUGUGU	hsa-miR-539-5p	hsa-miR-539(17)	25.263	1.473
Ex-Exp01	A	2201	hsa-miR-541	UGGUGGGCACAGAAUCUGGACU	hsa-miR-541-3p	hsa-miR-541(17)	Undetermined	0
Ex-Exp01	A	1284	hsa-miR-542-3p	UGUGACAGAUUGAUAACUGAAA	hsa-miR-542-3p	NA	28.085	1.558
Ex-Exp01	A	2240	hsa-miR-542-5p	UCGGGGAUCAUCAUGUCACGAGA	hsa-miR-542-5p	NA	Undetermined	0.464
Ex-Exp01	A	2265	hsa-miR-544	AUUCUGCAUUUUUAGCAAGUUC	hsa-miR-544a	hsa-miR-544(17)	Undetermined	0
Ex-Exp01	A	2267	hsa-miR-545	UCAGCAAACAUUUAUUGUGUGC	hsa-miR-545-3p	hsa-miR-545(17)	29.483	1.587
Ex-Exp01	A	1538	hsa-miR-548a	CAAAACUGGCAAUUACUUUUGC	hsa-miR-548a-3p	hsa-miR-548a(9.2)	28.408	1.599
Ex-Exp01	A	2412	hsa-miR-548a-5p	AAAAGUAAUUGCGAGUUUUACC	hsa-miR-548a-5p	NA	Undetermined	0.303
Ex-Exp01	A	1541	hsa-miR-548b	CAAGAACCUCAGUUGCUUUUGU	hsa-miR-548b-3p	hsa-miR-548b(9.2)	Undetermined	0
Ex-Exp01	A	2408	hsa-miR-548b-5p	AAAAGUAAUUGUGGUUUUGGCC	hsa-miR-548b-5p	NA	Undetermined	0
Ex-Exp01	A	1590	hsa-miR-548c	CAAAAAUCUCAAUUACUUUUGC	hsa-miR-548c-3p	hsa-miR-548c(9.2)	Undetermined	0.458
Ex-Exp01	A	2429	hsa-miR-548c-5p	AAAAGUAAUUGCGGUUUUUGCC	hsa-miR-548am-5p,hsa-miR-548c-5p,hsa-miR-548o-5p	NA	Undetermined	0.642
Ex-Exp01	A	1605	hsa-miR-548d	CAAAAACCACAGUUUCUUUUGC	hsa-miR-548d-3p	hsa-miR-548d(9.2)	28.600	1.621
Ex-Exp01	A	2237	hsa-miR-548d-5p	AAAAGUAAUUGUGGUUUUUGCC	hsa-miR-548d-5p	NA	30.879	1.488
Ex-Exp01	A	1535	hsa-miR-551b	GCGACCCAUACUUGGUUUCAG	hsa-miR-551b-3p	hsa-miR-551b(17)	25.035	1.492
Ex-Exp01	A	2345	hsa-miR-556-3p	AUAUUACCAUUAGCUCAUCUUU	hsa-miR-556-3p	NA	Undetermined	0.526
Ex-Exp01	A	2344	hsa-miR-556-5p	GAUGAGCUCAUUGUAAUAUGAG	hsa-miR-556-5p	NA	Undetermined	0.652
Ex-Exp01	A	1528	hsa-miR-561	CAAAGUUUAAGAUCCUUGAAGU	hsa-miR-561-3p	hsa-miR-561(17)	Undetermined	0
Ex-Exp01	A	2347	hsa-miR-570	CGAAAACAGCAAUUACCUUUGC	hsa-miR-570-3p	hsa-miR-570(17)	32.132	1.243
Ex-Exp01	A	2349	hsa-miR-574-3p	CACGCUCAUGCACACACCCACA	hsa-miR-574-3p	NA	19.829	1.456
Ex-Exp01	A	2351	hsa-miR-576-3p	AAGAUGUGGAAAAAUUGGAAUC	hsa-miR-576-3p	NA	26.623	1.597
Ex-Exp01	A	2350	hsa-miR-576-5p	AUUCUAAUUUCUCCACGUCUUU	hsa-miR-576-5p	NA	27.900	1.173
Ex-Exp01	A	2398	hsa-miR-579	UUCAUUUGGUAUAAACCGCGAUU	hsa-miR-579-3p	hsa-miR-579(19)	27.303	1.526
Ex-Exp01	A	2399	hsa-miR-582-3p	UAACUGGUUGAACAACUGAACC	hsa-miR-582-3p	NA	Undetermined	0.558
Ex-Exp01	A	1983	hsa-miR-582-5p	UUACAGUUGUUCAACCAGUUACU	hsa-miR-582-5p	hsa-miR-582(9.2)	Undetermined	0.546
Ex-Exp01	A	2409	hsa-miR-589	UGAGAACCACGUCUGCUCUGAG	hsa-miR-589-5p	hsa-miR-589(17)	Undetermined	0
Ex-Exp01	A	1984	hsa-miR-590-5p	GAGCUUAUUCAUAAAAGUGCAG	hsa-miR-590-5p	hsa-miR-590(9.2)	20.110	1.554
Ex-Exp01	A	1551	hsa-miR-597	UGUGUCACUCGAUGACCACUGU	hsa-miR-597-5p	hsa-miR-597(19)	24.742	1.504
Ex-Exp01	A	1988	hsa-miR-598	UACGUCAUCGUUGUCAUCGUCA	hsa-miR-598-3p	hsa-miR-598(19)	24.024	1.589
Ex-Exp01	A	1960	hsa-miR-615	UCCGAGCCUGGGUCUCCCUCUU	hsa-miR-615-3p	mmu-miR-615(9.2)	Undetermined	0
Ex-Exp01	A	2353	hsa-miR-615-5p	GGGGGUCCCCGGUGCUCGGAUC	hsa-miR-615-5p	NA	Undetermined	0
Ex-Exp01	A	2414	hsa-miR-616	AGUCAUUGGAGGGUUUGAGCAG	hsa-miR-616-3p	hsa-miR-616(17)	Undetermined	0
Ex-Exp01	A	1593	hsa-miR-618	AAACUCUACUUGUCCUUCUGAGU	hsa-miR-618	NA	Undetermined	0.79
Ex-Exp01	A	2430	hsa-miR-624	CACAAGGUAUUGGUAUUACCU	hsa-miR-624-3p	hsa-miR-624(17)	Undetermined	0
Ex-Exp01	A	2431	hsa-miR-625	AGGGGGAAAGUUCUAUAGUCC	hsa-miR-625-5p	hsa-miR-625(17)	25.971	1.369
Ex-Exp01	A	1560	hsa-miR-627	GUGAGUCUCUAAGAAAAGAGGA	hsa-miR-627-5p	hsa-miR-627(19)	Undetermined	0
Ex-Exp01	A	2433	hsa-miR-628-5p	AUGCUGACAUAUUUACUAGAGG	hsa-miR-628-5p	NA	26.877	1.541
Ex-Exp01	A	2436	hsa-miR-629	UGGGUUUACGUUGGGAGAACU	hsa-miR-629-5p	hsa-miR-629(17)	24.806	1.185
Ex-Exp01	A	2088	hsa-miR-636	UGUGCUUGCUCGUCCCGCCCGCA	hsa-miR-636	NA	14.570	1.19
Ex-Exp01	A	1592	hsa-miR-642	GUCCCUCUCCAAAUGUGUCUUG	hsa-miR-642a-5p	hsa-miR-642(15),hsa-miR-642a(17)	25.657	1.533
Ex-Exp01	A	1604	hsa-miR-651	UUUAGGAUAAGCUUGACUUUUG	hsa-miR-651-5p	hsa-miR-651(19)	32.364	1.526
Ex-Exp01	A	2352	hsa-miR-652	AAUGGCGCCACUAGGGUUGUG	hsa-miR-652-3p	hsa-miR-652(17)	20.783	1.43
Ex-Exp01	A	2292	hsa-miR-653	GUGUUGAAACAAUCUCUACUG	hsa-miR-653-5p	hsa-miR-653(19)	Undetermined	0.467
Ex-Exp01	A	1611	hsa-miR-654	UGGUGGGCCGCAGAACAUGUGC	hsa-miR-654-5p	hsa-miR-654(9.2)	22.537	0.911
Ex-Exp01	A	2239	hsa-miR-654-3p	UAUGUCUGCUGACCAUCACCUU	hsa-miR-654-3p	NA	29.878	1.425
Ex-Exp01	A	1612	hsa-miR-655	AUAAUACAUGGUUAACCUCUUU	hsa-miR-655-3p	hsa-miR-655(19)	28.582	1.342
Ex-Exp01	A	1515	hsa-miR-660	UACCCAUUGCAUAUCGGAGUUG	hsa-miR-660-5p	hsa-miR-660(17)	20.776	1.586
Ex-Exp01	A	2322	hsa-miR-671-3p	UCCGGUUCUCAGGGCUCCACC	hsa-miR-671-3p	NA	25.503	1.504
Ex-Exp01	A	2327	hsa-miR-672	UGAGGUUGGUGUACUGUGUGUGA		hsa-miR-672(10)	Undetermined	0
Ex-Exp01	A	2021	hsa-miR-674	GCACUGAGAUGGGAGUGGUGUA		hsa-miR-674(10)	Undetermined	0.522
Ex-Exp01	A	2341	hsa-miR-708	AAGGAGCUUACAAUCUAGCUGGG	hsa-miR-708-5p	hsa-miR-708(17)	28.513	1.429
Ex-Exp01	A	2324	hsa-miR-744	UGCGGGGCUAGGGCUAACAGCA	hsa-miR-744-5p	hsa-miR-744(17)	20.746	1.546
Ex-Exp01	A	1990	hsa-miR-758	UUUGUGACCUGGUCCACUAACC	hsa-miR-758-3p	hsa-miR-758(18)	27.573	1.437
Ex-Exp01	A	2354	hsa-miR-871	UAUUCAGAUUAGUGCCAGUCAUG	mmu-miR-871-5p	hsa-miR-871(10)	Undetermined	0.772
Ex-Exp01	A	2264	hsa-miR-872	AAGGUUACUUGUUAGUUCAGG		hsa-miR-872(10)	Undetermined	0
Ex-Exp01	A	2356	hsa-miR-873	GCAGGAACUUGUGAGUCUCCU	hsa-miR-873-5p	hsa-miR-873(17)	Undetermined	0
Ex-Exp01	A	2268	hsa-miR-874	CUGCCCUGGCCCGAGGGACCGA	hsa-miR-874-3p	hsa-miR-874(19)	26.397	1.26
Ex-Exp01	A	2204	hsa-miR-875-3p	CCUGGAAACACUGAGGUUGUG	hsa-miR-875-3p	NA	Undetermined	0
Ex-Exp01	A	2225	hsa-miR-876-3p	UGGUGGUUUACAAAGUAAUUCA	hsa-miR-876-3p	NA	Undetermined	0.753
Ex-Exp01	A	2205	hsa-miR-876-5p	UGGAUUUCUUUGUGAAUCACCA	hsa-miR-876-5p	NA	Undetermined	0.722
Ex-Exp01	A	2372	hsa-miR-885-3p	AGGCAGCGGGGUGUAGUGGAUA	hsa-miR-885-3p	NA	Undetermined	0.712
Ex-Exp01	A	2296	hsa-miR-885-5p	UCCAUUACACUACCCUGCCUCU	hsa-miR-885-5p	NA	22.740	1.541
Ex-Exp01	A	2194	hsa-miR-886-3p	CGCGGGUGCUUACUGACCCUU	NA	hsa-miR-886-3p(15)	28.250	1.396
Ex-Exp01	A	2193	hsa-miR-886-5p	CGGGUCGGAGUUAGCUCAAGCGG	NA	hsa-miR-886-5p(15)	27.130	1.49
Ex-Exp01	A	2374	hsa-miR-887	GUGAACGGGCGCCAUCCCGAGG	hsa-miR-887-3p	hsa-miR-887(19)	Undetermined	0.563
Ex-Exp01	A	2212	hsa-miR-888	UACUCAAAAAGCUGUCAGUCA	hsa-miR-888-5p	hsa-miR-888(17)	13.879	1.094
Ex-Exp01	A	2202	hsa-miR-889	UUAAUAUCGGACAACCAUUGU	hsa-miR-889-3p	hsa-miR-889(19)	25.756	1.559
Ex-Exp01	A	2209	hsa-miR-890	UACUUGGAAAGGCAUCAGUUG	hsa-miR-890	NA	Undetermined	0
Ex-Exp01	A	2191	hsa-miR-891a	UGCAACGAACCUGAGCCACUGA	hsa-miR-891a-5p	hsa-miR-891a(19)	Undetermined	0.29
Ex-Exp01	A	2210	hsa-miR-891b	UGCAACUUACCUGAGUCAUUGA	hsa-miR-891b	mml-miR-891(18)	Undetermined	0
Ex-Exp01	A	2195	hsa-miR-892a	CACUGUGUCCUUUCUGCGUAG	hsa-miR-892a	mml-miR-892(18)	Undetermined	0
Ex-Exp01	A	431	hsa-miR-92a	UAUUGCACUUGUCCCGGCCUGU	hsa-miR-92a-3p	hsa-miR-92(5),hsa-miR-92a(17)	14.683	1.642
Ex-Exp01	A	1090	hsa-miR-93	CAAAGUGCUGUUCGUGCAGGUAG	hsa-miR-93-5p	hsa-miR-93(17)	19.307	1.563
Ex-Exp01	A	433	hsa-miR-95	UUCAACGGGUAUUUAUUGAGCA	hsa-miR-95-3p	hsa-miR-95(19)	24.840	1.476
Ex-Exp01	A	186	hsa-miR-96	UUUGGCACUAGCACAUUUUUGCU	hsa-miR-96-5p	hsa-miR-96(17)	30.762	1.376
Ex-Exp01	A	577	hsa-miR-98	UGAGGUAGUAAGUUGUAUUGUU	hsa-miR-98-5p	hsa-miR-98(18)	21.031	1.21
Ex-Exp01	A	435	hsa-miR-99a	AACCCGUAGAUCCGAUCUUGUG	hsa-miR-99a-5p	hsa-miR-99a(17)	22.891	1.435
Ex-Exp01	A	436	hsa-miR-99b	CACCCGUAGAACCGACCUUGCG	hsa-miR-99b-5p	hsa-miR-99b(17)	18.215	1.544
Ex-Exp01	A	583	hsa-miR-9	UCUUUGGUUAUCUAGCUGUAUGA	hsa-miR-9-5p	hsa-miR-9(17)	24.198	1.292
Ex-Exp02	A	377	hsa-let-7a	UGAGGUAGUAGGUUGUAUAGUU	hsa-let-7a-5p	hsa-let-7a(17)	17.315	1.332
Ex-Exp02	A	2619	hsa-let-7b	UGAGGUAGUAGGUUGUGUGGUU	hsa-let-7b-5p	hsa-let-7b(17)	20.456	1.11
Ex-Exp02	A	379	hsa-let-7c	UGAGGUAGUAGGUUGUAUGGUU	hsa-let-7c-5p	hsa-let-7c(19)	24.053	1.438
Ex-Exp02	A	2283	hsa-let-7d	AGAGGUAGUAGGUUGCAUAGUU	hsa-let-7d-5p	hsa-let-7d(17)	20.530	1.254
Ex-Exp02	A	2406	hsa-let-7e	UGAGGUAGGAGGUUGUAUAGUU	hsa-let-7e-5p	hsa-let-7e(17)	18.292	1.401
Ex-Exp02	A	382	hsa-let-7f	UGAGGUAGUAGAUUGUAUAGUU	hsa-let-7f-5p	hsa-let-7f(17)	19.549	1.35
Ex-Exp02	A	2282	hsa-let-7g	UGAGGUAGUAGUUUGUACAGUU	hsa-let-7g-5p	hsa-let-7g(17)	20.879	1.408
Ex-Exp02	A	437	hsa-miR-100	AACCCGUAGAUCCGAACUUGUG	hsa-miR-100-5p	hsa-miR-100(17)	22.789	1.313
Ex-Exp02	A	2253	hsa-miR-101	UACAGUACUGUGAUAACUGAA	hsa-miR-101-3p	hsa-miR-101(17)	21.373	1.391
Ex-Exp02	A	439	hsa-miR-103	AGCAGCAUUGUACAGGGCUAUGA	hsa-miR-103a-3p	hsa-miR-103(16),hsa-miR-103a(17)	17.040	1.444
Ex-Exp02	A	2167	hsa-miR-105	UCAAAUGCUCAGACUCCUGUGGU	hsa-miR-105-5p	hsa-miR-105(17)	Undetermined	0
Ex-Exp02	A	2169	hsa-miR-106a	AAAAGUGCUUACAGUGCAGGUAG	hsa-miR-106a-5p	hsa-miR-106a(17)	14.300	1.549
Ex-Exp02	A	442	hsa-miR-106b	UAAAGUGCUGACAGUGCAGAU	hsa-miR-106b-5p	hsa-miR-106b(17)	16.085	1.58
Ex-Exp02	A	443	hsa-miR-107	AGCAGCAUUGUACAGGGCUAUCA	hsa-miR-107		22.757	1.412
Ex-Exp02	A	387	hsa-miR-10a	UACCCUGUAGAUCCGAAUUUGUG	hsa-miR-10a-5p	hsa-miR-10a(17)	22.605	1.48
Ex-Exp02	A	2218	hsa-miR-10b	UACCCUGUAGAACCGAAUUUGUG	hsa-miR-10b-5p	hsa-miR-10b(17)	26.250	1.447
Ex-Exp02	A	2245	hsa-miR-122	UGGAGUGUGACAAUGGUGUUUG	hsa-miR-122-5p	hsa-miR-122(17)	21.157	1.413
Ex-Exp02	A	1182	hsa-miR-124a	UAAGGCACGCGGUGAAUGCC	hsa-miR-124-3p	hsa-miR-124(17)	28.511	1.319
Ex-Exp02	A	2199	hsa-miR-125a-3p	ACAGGUGAGGUUCUUGGGAGCC	hsa-miR-125a-3p	NA	30.604	1.446
Ex-Exp02	A	2198	hsa-miR-125a-5p	UCCCUGAGACCCUUUAACCUGUGA	hsa-miR-125a-5p	NA	22.748	1.418
Ex-Exp02	A	449	hsa-miR-125b	UCCCUGAGACCCUAACUUGUGA	hsa-miR-125b-5p	hsa-miR-125b(17)	20.124	1.489
Ex-Exp02	A	2228	hsa-miR-126	UCGUACCGUGAGUAAUAAUGCG	hsa-miR-126-3p	hsa-miR-126(17)	14.660	1.535
Ex-Exp02	A	452	hsa-miR-127	UCGGAUCCGUCUGAGCUUGGCU	hsa-miR-127-3p	hsa-miR-127(9.2)	20.764	1.56
Ex-Exp02	A	2229	hsa-miR-127-5p	CUGAAGCUCAGAGGGCUCUGAU	hsa-miR-127-5p	mmu-miR-127*(17)	Undetermined	0.332
Ex-Exp02	A	2216	hsa-miR-128a	UCACAGUGAACCGGUCUCUUU	hsa-miR-128-3p	hsa-miR-128(19),hsa-miR-128a(10),hsa-miR-128b(10)	22.116	1.538
Ex-Exp02	A	590	hsa-miR-129	CUUUUUGCGGUCUGGGCUUGC	hsa-miR-129-5p	hsa-miR-129(9.2)	Undetermined	0
Ex-Exp02	A	1184	hsa-miR-129-3p	AAGCCCUUACCCCAAAAAGCAU	hsa-miR-129-2-3p	hsa-miR-129-3p(17)	Undetermined	0
Ex-Exp02	A	454	hsa-miR-130a	CAGUGCAAUGUUAAAAGGGCAU	hsa-miR-130a-3p	hsa-miR-130a(17)	16.833	1.59
Ex-Exp02	A	456	hsa-miR-130b	CAGUGCAAUGAUGAAAGGGCAU	hsa-miR-130b-3p	hsa-miR-130b(17)	19.106	1.496
Ex-Exp02	A	457	hsa-miR-132	UAACAGUCUACAGCCAUGGUCG	hsa-miR-132-3p	hsa-miR-132(17)	19.228	1.483
Ex-Exp02	A	2246	hsa-miR-133a	UUUGGUCCCCUUCAACCAGCUG	hsa-miR-133a-3p	hsa-miR-133a(19)	21.227	1.445
Ex-Exp02	A	2247	hsa-miR-133b	UUUGGUCCCCUUCAACCAGCUA	hsa-miR-133b		27.113	0.847
Ex-Exp02	A	1186	hsa-miR-134	UGUGACUGGUUGACCAGAGGGG	hsa-miR-134-5p	hsa-miR-134(19)	25.970	1.455
Ex-Exp02	A	460	hsa-miR-135a	UAUGGCUUUUUAUUCCUAUGUGA	hsa-miR-135a-5p	hsa-miR-135(3),hsa-miR-135a(17)	24.234	1.548
Ex-Exp02	A	2261	hsa-miR-135b	UAUGGCUUUUCAUUCCUAUGUGA	hsa-miR-135b-5p	hsa-miR-135b(17)	32.104	1.383
Ex-Exp02	A	592	hsa-miR-136	ACUCCAUUUGUUUUGAUGAUGGA	hsa-miR-136-5p	hsa-miR-136(17)	13.079	0.984
Ex-Exp02	A	1129	hsa-miR-137	UUAUUGCUUAAGAAUACGCGUAG	hsa-miR-137		Undetermined	0.681
Ex-Exp02	A	2284	hsa-miR-138	AGCUGGUGUUGUGAAUCAGGCCG	hsa-miR-138-5p	hsa-miR-138(17)	26.655	1.473
Ex-Exp02	A	2313	hsa-miR-139-3p	GGAGACGCGGCCCUGUUGGAGU		hsa-miR-139-3p(18)	21.004	1.377
Ex-Exp02	A	2289	hsa-miR-139-5p	UCUACAGUGCACGUGUCUCCAG		hsa-miR-139-5p(18)	18.618	1.572
Ex-Exp02	A	1187	hsa-miR-140	CAGUGGUUUUACCCUAUGGUAG	hsa-miR-140-5p		20.828	1.499
Ex-Exp02	A	2234	hsa-miR-140-3p	UACCACAGGGUAGAACCACGG	hsa-miR-140-3p		24.875	1.349
Ex-Exp02	A	463	hsa-miR-141	UAACACUGUCUGGUAAAGAUGG	hsa-miR-141-3p	hsa-miR-141(17)	23.641	1.198
Ex-Exp02	A	464	hsa-miR-142-3p	UGUAGUGUUUCCUACUUUAUGGA	hsa-miR-142-3p		14.509	1.546
Ex-Exp02	A	2248	hsa-miR-142-5p	CAUAAAGUAGAAAGCACUACU	hsa-miR-142-5p		23.717	1.432
Ex-Exp02	A	2249	hsa-miR-143	UGAGAUGAAGCACUGUAGCUC	hsa-miR-143-3p	hsa-miR-143(17)	21.586	1.581
Ex-Exp02	A	2278	hsa-miR-145	GUCCAGUUUUCCCAGGAAUCCCU	hsa-miR-145-5p	hsa-miR-145(17)	19.899	1.336
Ex-Exp02	A	468	hsa-miR-146a	UGAGAACUGAAUUCCAUGGGUU	hsa-miR-146a-5p	hsa-miR-146(6),hsa-miR-146a(17)	15.279	1.517
Ex-Exp02	A	1097	hsa-miR-146b	UGAGAACUGAAUUCCAUAGGCU	hsa-miR-146b-5p	hsa-miR-146b(9.2)	18.761	1.503
Ex-Exp02	A	2361	hsa-miR-146b-3p	UGCCCUGUGGACUCAGUUCUGG	hsa-miR-146b-3p	NA	26.238	1.341
Ex-Exp02	A	469	hsa-miR-147	GUGUGUGGAAAUGCUUCUGC	hsa-miR-147a	hsa-miR-147(17)	20.658	0
Ex-Exp02	A	2262	hsa-miR-147b	GUGUGCGGAAAUGCUUCUGCUA	hsa-miR-147b	mmu-miR-147(17)	Undetermined	0
Ex-Exp02	A	470	hsa-miR-148a	UCAGUGCACUACAGAACUUUGU	hsa-miR-148a-3p	hsa-miR-148(3),hsa-miR-148a(17)	16.566	1.052
Ex-Exp02	A	471	hsa-miR-148b	UCAGUGCAUCACAGAACUUUGU	hsa-miR-148b-3p	hsa-miR-148b(17)	20.730	1.5
Ex-Exp02	A	2255	hsa-miR-149	UCUGGCUCCGUGUCUUCACUCCC	hsa-miR-149-5p	hsa-miR-149(17)	Undetermined	0
Ex-Exp02	A	473	hsa-miR-150	UCUCCCAACCCUUGUACCAGUG	hsa-miR-150-5p	hsa-miR-150(17)	14.608	1.562
Ex-Exp02	A	475	hsa-miR-152	UCAGUGCAUGACAGAACUUGG	hsa-miR-152-3p	hsa-miR-152(19)	19.136	1.619
Ex-Exp02	A	1191	hsa-miR-153	UUGCAUAGUCACAAAAGUGAUC	hsa-miR-153-3p	hsa-miR-153(19)	Undetermined	0
Ex-Exp02	A	477	hsa-miR-154	UAGGUUAUCCGUGUUGCCUUCG	hsa-miR-154-5p	hsa-miR-154(17)	Undetermined	0
Ex-Exp02	A	2623	hsa-miR-155	UUAAUGCUAAUCGUGAUAGGGGU	hsa-miR-155-5p	hsa-miR-155(17)	24.357	1.532
Ex-Exp02	A	389	hsa-miR-15a	UAGCAGCACAUAAUGGUUUGUG	hsa-miR-15a-5p	hsa-miR-15a(17)	13.499	1.159
Ex-Exp02	A	390	hsa-miR-15b	UAGCAGCACAUCAUGGUUUACA	hsa-miR-15b-5p	hsa-miR-15b(17)	16.773	1.537
Ex-Exp02	A	391	hsa-miR-16	UAGCAGCACGUAAAUAUUGGCG	hsa-miR-16-5p	hsa-miR-16(17)	15.300	1.457
Ex-Exp02	A	2308	hsa-miR-17	CAAAGUGCUUACAGUGCAGGUAG	hsa-miR-17-5p	hsa-miR-17(17)	14.519	1.561
Ex-Exp02	A	480	hsa-miR-181a	AACAUUCAACGCUGUCGGUGAGU	hsa-miR-181a-5p	hsa-miR-181a(17)	18.301	1.446
Ex-Exp02	A	482	hsa-miR-181c	AACAUUCAACCUGUCGGUGAGU	hsa-miR-181c-5p	hsa-miR-181c(17)	23.541	1.396
Ex-Exp02	A	2334	hsa-miR-182	UUUGGCAAUGGUAGAACUCACACU	hsa-miR-182-5p	hsa-miR-182(17)	36.995	1.149
Ex-Exp02	A	2269	hsa-miR-183	UAUGGCACUGGUAGAAUUCACU	hsa-miR-183-5p	hsa-miR-183(17)	27.241	0
Ex-Exp02	A	485	hsa-miR-184	UGGACGGAGAACUGAUAAGGGU	hsa-miR-184		16.943	0.993
Ex-Exp02	A	2271	hsa-miR-185	UGGAGAGAAAGGCAGUUCCUGA	hsa-miR-185-5p	hsa-miR-185(17)	20.951	1.55
Ex-Exp02	A	2285	hsa-miR-186	CAAAGAAUUCUCCUUUUGGGCU	hsa-miR-186-5p	hsa-miR-186(17)	20.460	1.531
Ex-Exp02	A	1193	hsa-miR-187	UCGUGUCUUGUGUUGCAGCCGG	hsa-miR-187-3p	hsa-miR-187(17)	Undetermined	0.722
Ex-Exp02	A	2106	hsa-miR-188-3p	CUCCCACAUGCAGGGUUUGCA	hsa-miR-188-3p	NA	Undetermined	0
Ex-Exp02	A	2422	hsa-miR-18a	UAAGGUGCAUCUAGUGCAGAUAG	hsa-miR-18a-5p	hsa-miR-18a(17)	20.596	1.452
Ex-Exp02	A	2217	hsa-miR-18b	UAAGGUGCAUCUAGUGCAGUUAG	hsa-miR-18b-5p	hsa-miR-18b(17)	20.524	1.129
Ex-Exp02	A	489	hsa-miR-190	UGAUAUGUUUGAUAUAUUAGGU	hsa-miR-190a-5p	hsa-miR-190(17),hsa-miR-190a(19)	22.799	1.605
Ex-Exp02	A	2299	hsa-miR-191	CAACGGAAUCCCAAAAGCAGCUG	hsa-miR-191-5p	hsa-miR-191(17)	13.824	1.576
Ex-Exp02	A	491	hsa-miR-192	CUGACCUAUGAAUUGACAGCC	hsa-miR-192-5p	hsa-miR-192(17)	20.592	1.543
Ex-Exp02	A	2250	hsa-miR-193a-3p	AACUGGCCUACAAAGUCCCAGU	hsa-miR-193a-3p		Undetermined	0.928
Ex-Exp02	A	2281	hsa-miR-193a-5p	UGGGUCUUUGCGGGCGAGAUGA	hsa-miR-193a-5p		25.390	1.524
Ex-Exp02	A	2367	hsa-miR-193b	AACUGGCCCUCAAAGUCCCGCU	hsa-miR-193b-3p	hsa-miR-193b(17)	21.832	1.513
Ex-Exp02	A	493	hsa-miR-194	UGUAACAGCAACUCCAUGUGGA	hsa-miR-194-5p	hsa-miR-194(17)	23.915	1.441
Ex-Exp02	A	494	hsa-miR-195	UAGCAGCACAGAAAUAUUGGC	hsa-miR-195-5p	hsa-miR-195(17)	21.769	1.519
Ex-Exp02	A	2215	hsa-miR-196b	UAGGUAGUUUCCUGUUGUUGGG	hsa-miR-196b-5p	hsa-miR-196b(17)	26.863	1.502
Ex-Exp02	A	497	hsa-miR-197	UUCACCACCUUCUCCACCCAGC	hsa-miR-197-3p	hsa-miR-197(17)	17.802	1.26
Ex-Exp02	A	2273	hsa-miR-198	GGUCCAGAGGGGAGAUAGGUUC	hsa-miR-198	NA	Undetermined	0
Ex-Exp02	A	498	hsa-miR-199a	CCCAGUGUUCAGACUACCUGUUC	hsa-miR-199a-5p	hsa-miR-199a(9.2)	21.208	1.468
Ex-Exp02	A	2304	hsa-miR-199a-3p	ACAGUAGUCUGCACAUUGGUUA	hsa-miR-199a-3p,hsa-miR-199b-3p		17.739	1.493
Ex-Exp02	A	500	hsa-miR-199b	CCCAGUGUUUAGACUAUCUGUUC	hsa-miR-199b-5p	hsa-miR-199b(9.2)	23.298	1.379
Ex-Exp02	A	395	hsa-miR-19a	UGUGCAAAUCUAUGCAAAACUGA	hsa-miR-19a-3p	hsa-miR-19a(17)	17.878	1.49
Ex-Exp02	A	396	hsa-miR-19b	UGUGCAAAUCCAUGCAAAACUGA	hsa-miR-19b-3p	hsa-miR-19b(17)	13.589	1.467
Ex-Exp02	A	2222	hsa-miR-1	UGGAAUGUAAAGAAGUAUGUAU	hsa-miR-1-3p	hsa-miR-1(20)	24.924	1.247
Ex-Exp02	A	502	hsa-miR-200a	UAACACUGUCUGGUAACGAUGU	hsa-miR-200a-3p	hsa-miR-200a(17)	18.789	0.86
Ex-Exp02	A	2251	hsa-miR-200b	UAAUACUGCCUGGUAAUGAUGA	hsa-miR-200b-3p	hsa-miR-200b(17)	25.841	1.204
Ex-Exp02	A	2300	hsa-miR-200c	UAAUACUGCCGGGUAAUGAUGGA	hsa-miR-200c-3p	hsa-miR-200c(17)	22.938	1.144
Ex-Exp02	A	2363	hsa-miR-202	AGAGGUAUAGGGCAUGGGAA	hsa-miR-202-3p	hsa-miR-202(17)	Undetermined	1.017
Ex-Exp02	A	507	hsa-miR-203	GUGAAAUGUUUAGGACCACUAG	hsa-miR-203a-3p	hsa-miR-203(18),hsa-miR-203a(20)	25.775	1.526
Ex-Exp02	A	508	hsa-miR-204	UUCCCUUUGUCAUCCUAUGCCU	hsa-miR-204-5p	hsa-miR-204(17)	24.664	1.494
Ex-Exp02	A	509	hsa-miR-205	UCCUUCAUUCCACCGGAGUCUG	hsa-miR-205-5p	hsa-miR-205(17)	Undetermined	0.764
Ex-Exp02	A	511	hsa-miR-208	AUAAGACGAGCAAAAAGCUUGU	hsa-miR-208a-3p	hsa-miR-208(10),hsa-miR-208a(19)	26.096	1.338
Ex-Exp02	A	2290	hsa-miR-208b	AUAAGACGAACAAAAGGUUUGU	hsa-miR-208b-3p	hsa-miR-208b(19)	Undetermined	0.525
Ex-Exp02	A	580	hsa-miR-20a	UAAAGUGCUUAUAGUGCAGGUAG	hsa-miR-20a-5p	hsa-miR-20(6),hsa-miR-20a(17)	12.727	1.54
Ex-Exp02	A	1014	hsa-miR-20b	CAAAGUGCUCAUAGUGCAGGUAG	hsa-miR-20b-5p	hsa-miR-20b(17)	21.564	1.493
Ex-Exp02	A	512	hsa-miR-210	CUGUGCGUGUGACAGCGGCUGA	hsa-miR-210-3p	hsa-miR-210(19)	18.910	1.291
Ex-Exp02	A	514	hsa-miR-211	UUCCCUUUGUCAUCCUUCGCCU	hsa-miR-211-5p	hsa-miR-211(17)	24.775	1.39
Ex-Exp02	A	515	hsa-miR-212	UAACAGUCUCCAGUCACGGCC	hsa-miR-212-3p	hsa-miR-212(17)	Undetermined	1.374
Ex-Exp02	A	2306	hsa-miR-214	ACAGCAGGCACAGACAGGCAGU	hsa-miR-214-3p	hsa-miR-214(17)	12.559	1.18
Ex-Exp02	A	518	hsa-miR-215	AUGACCUAUGAAUUGACAGAC	hsa-miR-215-5p	hsa-miR-215(19)	21.465	1.262
Ex-Exp02	A	2220	hsa-miR-216a	UAAUCUCAGCUGGCAACUGUGA	hsa-miR-216a-5p	hsa-miR-216a(18)	Undetermined	0
Ex-Exp02	A	2326	hsa-miR-216b	AAAUCUCUGCAGGCAAAUGUGA	hsa-miR-216b-5p	hsa-miR-216b(19)	25.067	1.288
Ex-Exp02	A	2337	hsa-miR-217	UACUGCAUCAGGAACUGAUUGGA	hsa-miR-217	oan-miR-217(18)	Undetermined	0
Ex-Exp02	A	521	hsa-miR-218	UUGUGCUUGAUCUAACCAUGU	hsa-miR-218-5p	hsa-miR-218(17)	23.256	1.529
Ex-Exp02	A	522	hsa-miR-219	UGAUUGUCCAAACGCAAUUCU	hsa-miR-219a-5p	hsa-miR-219(9.2),hsa-miR-219-5p(19)	27.908	1.254
Ex-Exp02	A						Undetermined	0
Ex-Exp02	A						Undetermined	0.625
Ex-Exp02	A	397	hsa-miR-21	UAGCUUAUCAGACUGAUGUUGA	hsa-miR-21-5p	hsa-miR-21(17)	15.278	1.315
Ex-Exp02	A	523	hsa-miR-220	CCACACCGUAUCUGACACUUU	NA	hsa-miR-220(10),hsa-miR-220a(15)	Undetermined	0
Ex-Exp02	A	2206	hsa-miR-220b	CCACCACCGUGUCUGACACUU	NA	hsa-miR-220b(15)	Undetermined	0.615
Ex-Exp02	A	2211	hsa-miR-220c	ACACAGGGCUGUUGUGAAGACU	NA	hsa-miR-220c(15)	Undetermined	0.776
Ex-Exp02	A	524	hsa-miR-221	AGCUACAUUGUCUGCUGGGUUUC	hsa-miR-221-3p	hsa-miR-221(17)	15.211	1.578
Ex-Exp02	A	2276	hsa-miR-222	AGCUACAUCUGGCUACUGGGU	hsa-miR-222-3p	hsa-miR-222(17)	18.800	1.479
Ex-Exp02	A	2295	hsa-miR-223	UGUCAGUUUGUCAAAUACCCCA	hsa-miR-223-3p	hsa-miR-223(17)	9.674	1.598
Ex-Exp02	A	2099	hsa-miR-224	CAAGUCACUAGUGGUUCCGUU	hsa-miR-224-5p	hsa-miR-224(17)	22.594	1.444
Ex-Exp02	A	398	hsa-miR-22	AAGCUGCCAGUUGAAGAACUGU	hsa-miR-22-3p	hsa-miR-22(17)	19.220	1.132
Ex-Exp02	A	399	hsa-miR-23a	AUCACAUUGCCAGGGAUUUCC	hsa-miR-23a-3p	hsa-miR-23a(17)	21.066	1.313
Ex-Exp02	A	400	hsa-miR-23b	AUCACAUUGCCAGGGAUUACC	hsa-miR-23b-3p	hsa-miR-23b(17)	20.344	1.207
Ex-Exp02	A	402	hsa-miR-24	UGGCUCAGUUCAGCAGGAACAG	hsa-miR-24-3p	hsa-miR-24(17)	13.401	1.556
Ex-Exp02	A	403	hsa-miR-25	CAUUGCACUUGUCUCGGUCUGA	hsa-miR-25-3p	hsa-miR-25(17)	17.723	1.588
Ex-Exp02	A	405	hsa-miR-26a	UUCAAGUAAUCCAGGAUAGGCU	hsa-miR-26a-5p	hsa-miR-26a(17)	14.539	1.495
Ex-Exp02	A	407	hsa-miR-26b	UUCAAGUAAUUCAGGAUAGGU	hsa-miR-26b-5p	hsa-miR-26b(17)	15.641	1.586
Ex-Exp02	A	408	hsa-miR-27a	UUCACAGUGGCUAAGUUCCGC	hsa-miR-27a-3p	hsa-miR-27a(17)	17.146	1.593
Ex-Exp02	A	409	hsa-miR-27b	UUCACAGUGGCUAAGUUCUGC	hsa-miR-27b-3p	hsa-miR-27b(17)	18.647	1.459
Ex-Exp02	A	411	hsa-miR-28	AAGGAGCUCACAGUCUAUUGAG	hsa-miR-28-5p	hsa-miR-28(9.2)	17.802	1.488
Ex-Exp02	A	2446	hsa-miR-28-3p	CACUAGAUUGUGAGCUCCUGGA	hsa-miR-28-3p	rno-miR-28*(18)	19.614	1.502
Ex-Exp02	A	527	hsa-miR-296	AGGGCCCCCCCUCAAUCCUGU	hsa-miR-296-5p	hsa-miR-296(9.2)	21.524	1.319
Ex-Exp02	A	2101	hsa-miR-296-3p	GAGGGUUGGGUGGAGGCUCUCC	hsa-miR-296-3p	rno-miR-296(18)	Undetermined	0
Ex-Exp02	A	2190	hsa-miR-298	AGCAGAAGCAGGGAGGUUCUCCCA	hsa-miR-298	NA	Undetermined	0.735
Ex-Exp02	A	1015	hsa-miR-299-3p	UAUGUGGGAUGGUAAACCGCUU	hsa-miR-299-3p	NA	Undetermined	0.408
Ex-Exp02	A	600	hsa-miR-299-5p	UGGUUUACCGUCCCACAUACAU	hsa-miR-299-5p	hsa-miR-299(6)	Undetermined	0.403
Ex-Exp02	A	2112	hsa-miR-29a	UAGCACCAUCUGAAAUCGGUUA	hsa-miR-29a-3p	hsa-miR-29a(17)	20.311	1.557
Ex-Exp02	A	413	hsa-miR-29b	UAGCACCAUUUGAAAUCAGUGUU	hsa-miR-29b-3p	hsa-miR-29b(17)	21.225	1.58
Ex-Exp02	A	587	hsa-miR-29c	UAGCACCAUUUGAAAUCGGUUA	hsa-miR-29c-3p	hsa-miR-29c(17)	18.140	1.482
Ex-Exp02	A	528	hsa-miR-301	CAGUGCAAUAGUAUUGUCAAAGC	hsa-miR-301a-3p	hsa-miR-301(9.2),hsa-miR-301a(17)	19.163	1.491
Ex-Exp02	A	2392	hsa-miR-301b	CAGUGCAAUGAUAUUGUCAAAGC	hsa-miR-301b-3p	hsa-miR-301b(20)	23.616	1.474
Ex-Exp02	A	529	hsa-miR-302a	UAAGUGCUUCCAUGUUUUGGUGA	hsa-miR-302a-3p	hsa-miR-302(3.1),hsa-miR-302a(17)	13.451	1.111
Ex-Exp02	A	531	hsa-miR-302b	UAAGUGCUUCCAUGUUUUAGUAG	hsa-miR-302b-3p	hsa-miR-302b(17)	Undetermined	0
Ex-Exp02	A	533	hsa-miR-302c	UAAGUGCUUCCAUGUUUCAGUGG	hsa-miR-302c-3p	hsa-miR-302c(17)	21.592	0
Ex-Exp02	A	602	hsa-miR-30b	UGUAAACAUCCUACACUCAGCU	hsa-miR-30b-5p	hsa-miR-30b(17)	13.536	1.516
Ex-Exp02	A	419	hsa-miR-30c	UGUAAACAUCCUACACUCUCAGC	hsa-miR-30c-5p	hsa-miR-30c(17)	13.730	1.557
Ex-Exp02	A	2279	hsa-miR-31	AGGCAAGAUGCUGGCAUAGCU	hsa-miR-31-5p	hsa-miR-31(17)	23.388	1.329
Ex-Exp02	A	2277	hsa-miR-320	AAAAGCUGGGUUGAGAGGGCGA	hsa-miR-320a	hsa-miR-320(10.1)	16.259	1.551
Ex-Exp02	A	2227	hsa-miR-323-3p	CACAUUACACGGUCGACCUCU	hsa-miR-323a-3p	hsa-miR-323-3p(17)	25.649	1.28
Ex-Exp02	A	2161	hsa-miR-324-3p	ACUGCCCCAGGUGCUGCUGG	hsa-miR-324-3p	NA	22.896	1.527
Ex-Exp02	A	539	hsa-miR-324-5p	CGCAUCCCCUAGGGCAUUGGUGU	hsa-miR-324-5p	NA	18.584	1.572
Ex-Exp02	A	540	hsa-miR-325	CCUAGUAGGUGUCCAGUAAGUGU	hsa-miR-325	NA	Undetermined	0
Ex-Exp02	A	542	hsa-miR-326	CCUCUGGGCCCUUCCUCCAG	hsa-miR-326	NA	24.382	1.354
Ex-Exp02	A	543	hsa-miR-328	CUGGCCCUCUCUGCCCUUCCGU	hsa-miR-328-3p	hsa-miR-328(19)	15.522	1.518
Ex-Exp02	A	1101	hsa-miR-329	AACACACCUGGUUAACCUCUUU	hsa-miR-329-3p	hsa-miR-329(19)	26.914	1.522
Ex-Exp02	A	2109	hsa-miR-32	UAUUGCACAUUACUAAGUUGCA	hsa-miR-32-5p	hsa-miR-32(17)	25.334	1.468
Ex-Exp02	A	544	hsa-miR-330	GCAAAGCACACGGCCUGCAGAGA	hsa-miR-330-3p	hsa-miR-330(9.2)	21.760	1.338
Ex-Exp02	A	2230	hsa-miR-330-5p	UCUCUGGGCCUGUGUCUUAGGC	hsa-miR-330-5p		Undetermined	0
Ex-Exp02	A	545	hsa-miR-331	GCCCCUGGGCCUAUCCUAGAA	hsa-miR-331-3p	hsa-miR-331(9.2)	16.005	1.499
Ex-Exp02	A	2233	hsa-miR-331-5p	CUAGGUAUGGUCCCAGGGAUCC	hsa-miR-331-5p	NA	Undetermined	1.139
Ex-Exp02	A	546	hsa-miR-335	UCAAGAGCAAUAACGAAAAAUGU	hsa-miR-335-5p	hsa-miR-335(17)	17.180	1.492
Ex-Exp02	A	2156	hsa-miR-337-5p	GAACGGCUUCAUACAGGAGUU	hsa-miR-337-5p	NA	28.087	1.31
Ex-Exp02	A	2252	hsa-miR-338-3p	UCCAGCAUCAGUGAUUUUGUUG	hsa-miR-338-3p	tgu-miR-338(15)	28.895	1.535
Ex-Exp02	A	2184	hsa-miR-339-3p	UGAGCGCCUCGACGACAGAGCCG	hsa-miR-339-3p	NA	23.685	1.388
Ex-Exp02	A	2257	hsa-miR-339-5p	UCCCUGUCCUCCAGGAGCUCACG	hsa-miR-339-5p	NA	19.721	1.257
Ex-Exp02	A	2085	hsa-miR-33b	GUGCAUUGCUGUUGCAUUGC	hsa-miR-33b-5p	hsa-miR-33b(17)	Undetermined	0
Ex-Exp02	A	2258	hsa-miR-340	UUAUAAAGCAAUGAGACUGAUU	hsa-miR-340-5p	hsa-miR-340(17)	22.366	1.496
Ex-Exp02	A	2260	hsa-miR-342-3p	UCUCACACAGAAAUCGCACCCGU	hsa-miR-342-3p	NA	19.614	1.15
Ex-Exp02	A	2147	hsa-miR-342-5p	AGGGGUGCUAUCUGUGAUUGA	hsa-miR-342-5p	NA	26.660	0.894
Ex-Exp02	A	2186	hsa-miR-345	GCUGACUCCUAGUCCAGGGCUC	hsa-miR-345-5p	hsa-miR-345(17)	22.716	1.471
Ex-Exp02	A	553	hsa-miR-346	UGUCUGCCCGCAUGCCUGCCUCU	hsa-miR-346	NA	20.831	0.87
Ex-Exp02	A	426	hsa-miR-34a	UGGCAGUGUCUUAGCUGGUUGU	hsa-miR-34a-5p	hsa-miR-34a(17)	17.981	1.228
Ex-Exp02	A	428	hsa-miR-34c	AGGCAGUGUAGUUAGCUGAUUGC	hsa-miR-34c-5p	hsa-miR-34c(9.2)	Undetermined	0.778
Ex-Exp02	A	554	hsa-miR-361	UUAUCAGAAUCUCCAGGGGUAC	hsa-miR-361-5p	hsa-miR-361(9.2)	19.791	1.547
Ex-Exp02	A	1273	hsa-miR-362	AAUCCUUGGAACCUAGGUGUGAGU	hsa-miR-362-5p	hsa-miR-362(9.2)	26.001	1.494
Ex-Exp02	A	2117	hsa-miR-362-3p	AACACACCUAUUCAAGGAUUCA	hsa-miR-362-3p	NA	26.801	1.495
Ex-Exp02	A	1271	hsa-miR-363	AAUUGCACGGUAUCCAUCUGUA	hsa-miR-363-3p	hsa-miR-363(17)	22.433	1.304
Ex-Exp02	A	1020	hsa-miR-365	UAAUGCCCCUAAAAAUCCUUAU	hsa-miR-365a-3p,hsa-miR-365b-3p	hsa-miR-365(17)	26.109	1.393
Ex-Exp02	A	555	hsa-miR-367	AAUUGCACUUUAGCAAUGGUGA	hsa-miR-367-3p	hsa-miR-367(17)	14.283	1.047
Ex-Exp02	A	557	hsa-miR-369-3p	AAUAAUACAUGGUUGAUCUUU	hsa-miR-369-3p	hsa-miR-369(6)	24.692	1.6
Ex-Exp02	A	1021	hsa-miR-369-5p	AGAUCGACCGUGUUAUAUUCGC	hsa-miR-369-5p	NA	Undetermined	0.548
Ex-Exp02	A	2275	hsa-miR-370	GCCUGCUGGGGUGGAACCUGGU	hsa-miR-370-3p	hsa-miR-370(19)	22.479	1.194
Ex-Exp02	A	2124	hsa-miR-371-3p	AAGUGCCGCCAUCUUUUGAGUGU	hsa-miR-371a-3p	hsa-miR-371-3p(17)	Undetermined	0.661
Ex-Exp02	A	560	hsa-miR-372	AAAGUGCUGCGACAUUUGAGCGU	hsa-miR-372-3p	hsa-miR-372(19)	24.600	0.971
Ex-Exp02	A	561	hsa-miR-373	GAAGUGCUUCGAUUUUGGGGUGU	hsa-miR-373-3p	hsa-miR-373(17)	23.737	0
Ex-Exp02	A	563	hsa-miR-374	UUAUAAUACAACCUGAUAAGUG	hsa-miR-374a-5p	hsa-miR-374(9.2),hsa-miR-374a(17)	16.587	1.581
Ex-Exp02	A	1319	hsa-miR-374-5p	AUAUAAUACAACCUGCUAAGUG	hsa-miR-374b-5p	hsa-miR-374b(17)	16.870	1.531
Ex-Exp02	A	564	hsa-miR-375	UUUGUUCGUUCGGCUCGCGUGA	hsa-miR-375		23.518	1.41
Ex-Exp02	A	565	hsa-miR-376a	AUCAUAGAGGAAAAUCCACGU	hsa-miR-376a-3p	hsa-miR-376a(17)	9.792	1.056
Ex-Exp02	A	1102	hsa-miR-376b	AUCAUAGAGGAAAAUCCAUGUU	hsa-miR-376b-3p	hsa-miR-376b(18)	28.757	1.272
Ex-Exp02	A	2122	hsa-miR-376c	AACAUAGAGGAAAUUCCACGU	hsa-miR-376c-3p	hsa-miR-376c(18)	20.376	1.397
Ex-Exp02	A	566	hsa-miR-377	AUCACACAAAGGCAACUUUUGU	hsa-miR-377-3p	hsa-miR-377(17)	Undetermined	0.453
Ex-Exp02	A	1138	hsa-miR-379	UGGUAGACUAUGGAACGUAGG	hsa-miR-379-5p	hsa-miR-379(17)	24.478	1.401
Ex-Exp02	A	569	hsa-miR-380-3p	UAUGUAAUAUGGUCCACAUCUU	hsa-miR-380-3p	hsa-miR-380(17)	23.769	0.911
Ex-Exp02	A	571	hsa-miR-381	UAUACAAGGGCAAGCUCUCUGU	hsa-miR-381-3p	hsa-miR-381(18)	27.587	1.172
Ex-Exp02	A	572	hsa-miR-382	GAAGUUGUUCGUGGUGGAUUCG	hsa-miR-382-5p	hsa-miR-382(17)	20.230	1.172
Ex-Exp02	A	573	hsa-miR-383	AGAUCAGAAGGUGAUUGUGGCU	hsa-miR-383-5p	hsa-miR-383(19)	24.073	0.997
Ex-Exp02	A	574	hsa-miR-384	AUUCCUAGAAAUUGUUCAUA	hsa-miR-384	NA	29.525	1.325
Ex-Exp02	A	2331	hsa-miR-409-5p	AGGUUACCCGAGCAACUUUGCAU	hsa-miR-409-5p		Undetermined	0.947
Ex-Exp02	A	1274	hsa-miR-410	AAUAUAACACAGAUGGCCUGU	hsa-miR-410-3p	hsa-miR-410(19)	22.190	1.485
Ex-Exp02	A	1610	hsa-miR-411	UAGUAGACCGUAUAGCGUACG	hsa-miR-411-5p	hsa-miR-411(17)	20.850	1.323
Ex-Exp02	A	1023	hsa-miR-412	ACUUCACCUGGUCCACUAGCCGU	hsa-miR-412-3p	hsa-miR-412(19)	Undetermined	0
Ex-Exp02	A	2297	hsa-miR-422a	ACUGGACUUAGGGUCAGAAGGC	hsa-miR-422a	NA	28.386	1.33
Ex-Exp02	A	2340	hsa-miR-423-5p	UGAGGGGCAGAGAGCGAGACUUU	hsa-miR-423-5p	NA	21.518	1.485
Ex-Exp02	A	604	hsa-miR-424	CAGCAGCAAUUCAUGUUUUGAA	hsa-miR-424-5p	hsa-miR-424(17)	25.819	1.417
Ex-Exp02	A	1516	hsa-miR-425-5p	AAUGACACGAUCACUCCCGUUGA	hsa-miR-425-5p	hsa-miR-425(17)	19.289	1.203
Ex-Exp02	A	1024	hsa-miR-429	UAAUACUGUCUGGUAAAACCGU	hsa-miR-429	mml-miR-429(19)	31.008	1.351
Ex-Exp02	A	1979	hsa-miR-431	UGUCUUGCAGGCCGUCAUGCA	hsa-miR-431-5p	hsa-miR-431(17)	25.538	0.903
Ex-Exp02	A	1028	hsa-miR-433	AUCAUGAUGGGCUCCUCGGUGU	hsa-miR-433-3p	hsa-miR-433(19)	24.532	0.936
Ex-Exp02	A	1029	hsa-miR-448	UUGCAUAUGUAGGAUGUCCCAU	hsa-miR-448		Undetermined	0.554
Ex-Exp02	A	1030	hsa-miR-449	UGGCAGUGUAUUGUUAGCUGGU	hsa-miR-449a	hsa-miR-449(9.2)	28.707	1.184
Ex-Exp02	A	1608	hsa-miR-449b	AGGCAGUGUAUUGUUAGCUGGC	hsa-miR-449b-5p	hsa-miR-449b(17)	Undetermined	0
Ex-Exp02	A	2303	hsa-miR-450a	UUUUGCGAUGUGUUCCUAAUAU	hsa-miR-450a-5p	hsa-miR-450a(17)	Undetermined	0
Ex-Exp02	A	2208	hsa-miR-450b-3p	UUGGGAUCAUUUUGCAUCCAUA	hsa-miR-450b-3p	NA	Undetermined	0
Ex-Exp02	A	2207	hsa-miR-450b-5p	UUUUGCAAUAUGUUCCUGAAUA	hsa-miR-450b-5p	ssc-miR-450b(15)	Undetermined	0
Ex-Exp02	A	1141	hsa-miR-451	AAACCGUUACCAUUACUGAGUU	hsa-miR-451a	hsa-miR-451(17)	14.150	1.62
Ex-Exp02	A	2329	hsa-miR-452	AACUGUUUGCAGAGGAAACUGA	hsa-miR-452-5p	hsa-miR-452(17)	28.457	1.359
Ex-Exp02	A	2318	hsa-miR-453	AGGUUGUCCGUGGUGAGUUCGCA	hsa-miR-323b-5p	hsa-miR-453(14)	Undetermined	0.395
Ex-Exp02	A	2323	hsa-miR-454	UAGUGCAAUAUUGCUUAUAGGGU	hsa-miR-454-3p	hsa-miR-454(17)	22.923	1.425
Ex-Exp02	A	1280	hsa-miR-455	UAUGUGCCUUUGGACUACAUCG	hsa-miR-455-5p	hsa-miR-455(9.2)	Undetermined	0
Ex-Exp02	A	2244	hsa-miR-455-3p	GCAGUCCAUGGGCAUAUACAC	hsa-miR-455-3p	ssc-miR-455(18)	Undetermined	0
Ex-Exp02	A	2338	hsa-miR-483-5p	AAGACGGGAGGAAAGAAGGGAG	hsa-miR-483-5p	NA	20.397	1.439
Ex-Exp02	A	1821	hsa-miR-484	UCAGGCUCAGUCCCCUCCCGAU	hsa-miR-484	NA	14.949	1.519
Ex-Exp02	A	1277	hsa-miR-485-3p	GUCAUACACGGCUCUCCUCUCU	hsa-miR-485-3p	NA	23.589	1.104
Ex-Exp02	A	1036	hsa-miR-485-5p	AGAGGCUGGCCGUGAUGAAUUC	hsa-miR-485-5p		Undetermined	0.188
Ex-Exp02	A	1278	hsa-miR-486	UCCUGUACUGAGCUGCCCCGAG	hsa-miR-486-5p	hsa-miR-486(9.2)	21.074	1.042
Ex-Exp02	A	2093	hsa-miR-486-3p	CGGGGCAGCUCAGUACAGGAU	hsa-miR-486-3p		26.451	1.263
Ex-Exp02	A	1279	hsa-miR-487a	AAUCAUACAGGGACAUCCAGUU	hsa-miR-487a-3p	hsa-miR-487(7.1),hsa-miR-487a(19)	23.619	1.093
Ex-Exp02	A	1285	hsa-miR-487b	AAUCGUACAGGGUCAUCCACUU	hsa-miR-487b-3p	hsa-miR-487b(19)	25.763	1.3
Ex-Exp02	A	2357	hsa-miR-488	UUGAAAGGCUAUUUCUUGGUC	hsa-miR-488-3p	hsa-miR-488(17)	Undetermined	0
Ex-Exp02	A	2358	hsa-miR-489	GUGACAUCACAUAUACGGCAGC	hsa-miR-489-3p	hsa-miR-489(19)	25.644	1.077
Ex-Exp02	A	1037	hsa-miR-490	CAACCUGGAGGACUCCAUGCUG	hsa-miR-490-3p	hsa-miR-490(9.2)	Undetermined	0.482
Ex-Exp02	A	1630	hsa-miR-491	AGUGGGGAACCCUUCCAUGAGG	hsa-miR-491-5p	mmu-miR-491(17)	23.153	1.469
Ex-Exp02	A	2360	hsa-miR-491-3p	CUUAUGCAAGAUUCCCUUCUAC	hsa-miR-491-3p	mmu-miR-491*(17)	26.707	1.209
Ex-Exp02	A	1039	hsa-miR-492	AGGACCUGCGGGACAAGAUUCUU	hsa-miR-492	NA	Undetermined	0
Ex-Exp02	A	2364	hsa-miR-493	UGAAGGUCUACUGUGUGCCAGG	hsa-miR-493-3p	hsa-miR-493(17)	28.387	1.127
Ex-Exp02	A	2365	hsa-miR-494	UGAAACAUACACGGGAAACCUC	hsa-miR-494-3p	hsa-miR-494(19)	25.167	1.316
Ex-Exp02	A	1663	hsa-miR-495	AAACAAACAUGGUGCACUUCUU	hsa-miR-495-3p	hsa-miR-495(18)	20.760	1.38
Ex-Exp02	A	1953	hsa-miR-496	UGAGUAUUACAUGGCCAAUCUC	hsa-miR-496		Undetermined	0
Ex-Exp02	A	1352	hsa-miR-499	UUAAGACUUGCAGUGAUGUUU	hsa-miR-499a-5p	hsa-miR-499-5p(17)	31.459	1.121
Ex-Exp02	A	2427	hsa-miR-499-3p	AACAUCACAGCAAGUCUGUGCU	hsa-miR-499a-3p	hsa-miR-499-3p(17)	Undetermined	0
Ex-Exp02	A	2428	hsa-miR-500	UAAUCCUUGCUACCUGGGUGAGA	hsa-miR-500a-5p	hsa-miR-500(15),hsa-miR-500a(17)	26.181	1.119
Ex-Exp02	A	1047	hsa-miR-501	AAUCCUUUGUCCCUGGGUGAGA	hsa-miR-501-5p	hsa-miR-501(9.2)	Undetermined	0
Ex-Exp02	A	2435	hsa-miR-501-3p	AAUGCACCCGGGCAAGGAUUCU	hsa-miR-501-3p	NA	24.455	1.251
Ex-Exp02	A	1109	hsa-miR-502	AUCCUUGCUAUCUGGGUGCUA	hsa-miR-502-5p	hsa-miR-502(9.2)	25.448	1.468
Ex-Exp02	A	2083	hsa-miR-502-3p	AAUGCACCUGGGCAAGGAUUCA	hsa-miR-502-3p	NA	26.822	1.564
Ex-Exp02	A	1048	hsa-miR-503	UAGCAGCGGGAACAGUUCUGCAG	hsa-miR-503-5p	hsa-miR-503(18)	26.119	1.216
Ex-Exp02	A	2084	hsa-miR-504	AGACCCUGGUCUGCACUCUAUC	hsa-miR-504-5p	hsa-miR-504(19)	Undetermined	0.763
Ex-Exp02	A	2089	hsa-miR-505	CGUCAACACUUGCUGGUUUCCU	hsa-miR-505-3p	hsa-miR-505(17)	23.773	1.255
Ex-Exp02	A	1050	hsa-miR-506	UAAGGCACCCUUCUGAGUAGA	hsa-miR-506-3p	hsa-miR-506(17)	Undetermined	0.5
Ex-Exp02	A	1051	hsa-miR-507	UUUUGCACCUUUUGGAGUGAA	hsa-miR-507	NA	Undetermined	0
Ex-Exp02	A	1052	hsa-miR-508	UGAUUGUAGCCUUUUGGAGUAGA	hsa-miR-508-3p	hsa-miR-508(9.2)	Undetermined	0
Ex-Exp02	A	2092	hsa-miR-508-5p	UACUCCAGAGGGCGUCACUCAUG	hsa-miR-508-5p	NA	Undetermined	0
Ex-Exp02	A						Undetermined	0
Ex-Exp02	A	2235	hsa-miR-509-5p	UACUGCAGACAGUGGCAAUCA	hsa-miR-509-5p	eca-miR-509-5p(20)	11.539	0.974
Ex-Exp02	A	2241	hsa-miR-510	UACUCAGGAGAGUGGCAAUCAC	hsa-miR-510-5p	hsa-miR-510(19)	Undetermined	0
Ex-Exp02	A	1111	hsa-miR-511	GUGUCUUUUGCUCUGCAGUCA	hsa-miR-511-5p	hsa-miR-511(19)	Undetermined	0
Ex-Exp02	A	1823	hsa-miR-512-3p	AAGUGCUGUCAUAGCUGAGGUC	hsa-miR-512-3p	NA	12.638	0
Ex-Exp02	A	1145	hsa-miR-512-5p	CACUCAGCCUUGAGGGCACUUUC	hsa-miR-512-5p	NA	Undetermined	0.568
Ex-Exp02	A	2090	hsa-miR-513-5p	UUCACAGGGAGGUGUCAU	hsa-miR-513a-5p	hsa-miR-513-5p(10)	Undetermined	0.504
Ex-Exp02	A	2369	hsa-miR-515-3p	GAGUGCCUUCUUUUGGAGCGUU	hsa-miR-515-3p	NA	26.793	0.624
Ex-Exp02	A	1112	hsa-miR-515-5p	UUCUCCAAAAGAAAGCACUUUCUG	hsa-miR-515-5p	NA	Undetermined	0.392
Ex-Exp02	A	2416	hsa-miR-516a-5p	UUCUCGAGGAAAGAAGCACUUUC	hsa-miR-516a-5p	NA	Undetermined	0.404
Ex-Exp02	A	1150	hsa-miR-516b	AUCUGGAGGUAAGAAGCACUUU	hsa-miR-516b-5p	hsa-miR-516-5p(7),hsa-miR-516b(17)	Undetermined	0
Ex-Exp02	A	2402	hsa-miR-517a	AUCGUGCAUCCCUUUAGAGUGU	hsa-miR-517a-3p,hsa-miR-517b-3p	hsa-miR-517a(17)	Undetermined	0.763
Ex-Exp02	A	1152	hsa-miR-517b	UCGUGCAUCCCUUUAGAGUGUU	ppy-miR-517b	hsa-miR-517b(17)	Undetermined	0.676
Ex-Exp02	A	1153	hsa-miR-517c	AUCGUGCAUCCUUUUAGAGUGU	hsa-miR-517c-3p	hsa-miR-517c(17)	30.308	1.023
Ex-Exp02	A	2397	hsa-miR-518a-3p	GAAAGCGCUUCCCUUUGCUGGA	hsa-miR-518a-3p	NA	Undetermined	0
Ex-Exp02	A	2396	hsa-miR-518a-5p	CUGCAAAGGGAAGCCCUUUC	hsa-miR-518a-5p,hsa-miR-527	NA	Undetermined	0
Ex-Exp02	A	1156	hsa-miR-518b	CAAAGCGCUCCCCUUUAGAGGU	hsa-miR-518b	NA	5.085	0.98
Ex-Exp02	A	2401	hsa-miR-518c	CAAAGCGCUUCUCUUUAGAGUGU	hsa-miR-518c-3p	hsa-miR-518c(17)	Undetermined	0.198
Ex-Exp02	A	1159	hsa-miR-518d	CAAAGCGCUUCCCUUUGGAGC	hsa-miR-518d-3p	hsa-miR-518d(9.2)	Undetermined	0.216
Ex-Exp02	A	2389	hsa-miR-518d-5p	CUCUAGAGGGAAGCACUUUCUG	hsa-miR-518d-5p,hsa-miR-520c-5p,hsa-miR-526a	NA	Undetermined	0
Ex-Exp02	A	2395	hsa-miR-518e	AAAGCGCUUCCCUUCAGAGUG	hsa-miR-518e-3p	hsa-miR-518e(17)	31.481	1.335
Ex-Exp02	A	2388	hsa-miR-518f	GAAAGCGCUUCUCUUUAGAGG	hsa-miR-518f-3p	hsa-miR-518f(17)	4.983	1.06
Ex-Exp02	A	2415	hsa-miR-519a	AAAGUGCAUCCUUUUAGAGUGU	hsa-miR-519a-3p	hsa-miR-519a(17)	29.715	1.253
Ex-Exp02	A	1163	hsa-miR-519c	AAAGUGCAUCUUUUUAGAGGAU	hsa-miR-519c-3p	hsa-miR-519c(9.2)	Undetermined	0
Ex-Exp02	A	2403	hsa-miR-519d	CAAAGUGCCUCCCUUUAGAGUG	hsa-miR-519d-3p	hsa-miR-519d(19)	Undetermined	0
Ex-Exp02	A	2370	hsa-miR-519e	AAGUGCCUCCUUUUAGAGUGUU	hsa-miR-519e-3p	hsa-miR-519e(17)	12.065	0
Ex-Exp02	A	1167	hsa-miR-520a	AAAGUGCUUCCCUUUGGACUGU	hsa-miR-520a-3p	hsa-miR-520a(9.2)	Undetermined	0.324
Ex-Exp02	A	1168	hsa-miR-520a#	CUCCAGAGGGAAGUACUUUCU	hsa-miR-520a-5p	hsa-miR-520a*(9.2)	Undetermined	0
Ex-Exp02	A	1116	hsa-miR-520b	AAAGUGCUUCCUUUUAGAGGG	hsa-miR-520b		28.820	1.208
Ex-Exp02	A	2393	hsa-miR-520d-5p	CUACAAAGGGAAGCCCUUUC	hsa-miR-520d-5p		Undetermined	0
Ex-Exp02	A	1119	hsa-miR-520e	AAAGUGCUUCCUUUUUGAGGG	hsa-miR-520e	NA	29.013	1.377
Ex-Exp02	A	1120	hsa-miR-520f	AAGUGCUUCCUUUUAGAGGGUU	hsa-miR-520f-3p	hsa-miR-520f(19)	14.044	1.009
Ex-Exp02	A	1121	hsa-miR-520g	ACAAAGUGCUUCCCUUUAGAGUGU	hsa-miR-520g-3p	hsa-miR-520g(19)	Undetermined	0
Ex-Exp02	A	1122	hsa-miR-521	AACGCACUUCCCUUUAGAGUGU	hsa-miR-521	NA	Undetermined	0
Ex-Exp02	A	2413	hsa-miR-522	AAAAUGGUUCCCUUUAGAGUGU	hsa-miR-522-3p	hsa-miR-522(17)	Undetermined	0.559
Ex-Exp02	A	2386	hsa-miR-523	GAACGCGCUUCCCUAUAGAGGGU	hsa-miR-523-3p	hsa-miR-523(17)	Undetermined	0.84
Ex-Exp02	A	1982	hsa-miR-524-5p	CUACAAAGGGAAGCACUUUCUC	hsa-miR-524-5p	hsa-miR-524*(9.2)	Undetermined	0
Ex-Exp02	A	1174	hsa-miR-525	CUCCAGAGGGAUGCACUUUCU	hsa-miR-525-5p	hsa-miR-525(9.2)	31.779	1.063
Ex-Exp02	A	2385	hsa-miR-525-3p	GAAGGCGCUUCCCUUUAGAGCG	hsa-miR-525-3p	NA	Undetermined	0
Ex-Exp02	A	2382	hsa-miR-526b	CUCUUGAGGGAAGCACUUUCUGU	hsa-miR-526b-5p	hsa-miR-526b(17)	Undetermined	0
Ex-Exp02	A	1518	hsa-miR-532	CAUGCCUUGAGUGUAGGACCGU	hsa-miR-532-5p	hsa-miR-532(9.2)	21.891	1.536
Ex-Exp02	A	2355	hsa-miR-532-3p	CCUCCCACACCCAAGGCUUGCA	hsa-miR-532-3p	NA	23.516	1.501
Ex-Exp02	A	1286	hsa-miR-539	GGAGAAAUUAUCCUUGGUGUGU	hsa-miR-539-5p	hsa-miR-539(17)	26.209	1.362
Ex-Exp02	A	2201	hsa-miR-541	UGGUGGGCACAGAAUCUGGACU	hsa-miR-541-3p	hsa-miR-541(17)	Undetermined	0
Ex-Exp02	A	1284	hsa-miR-542-3p	UGUGACAGAUUGAUAACUGAAA	hsa-miR-542-3p	NA	27.948	1.498
Ex-Exp02	A	2240	hsa-miR-542-5p	UCGGGGAUCAUCAUGUCACGAGA	hsa-miR-542-5p	NA	Undetermined	0.444
Ex-Exp02	A	2265	hsa-miR-544	AUUCUGCAUUUUUAGCAAGUUC	hsa-miR-544a	hsa-miR-544(17)	Undetermined	0.853
Ex-Exp02	A	2267	hsa-miR-545	UCAGCAAACAUUUAUUGUGUGC	hsa-miR-545-3p	hsa-miR-545(17)	28.450	1.529
Ex-Exp02	A	1538	hsa-miR-548a	CAAAACUGGCAAUUACUUUUGC	hsa-miR-548a-3p	hsa-miR-548a(9.2)	38.129	1.255
Ex-Exp02	A	2412	hsa-miR-548a-5p	AAAAGUAAUUGCGAGUUUUACC	hsa-miR-548a-5p	NA	32.076	1.157
Ex-Exp02	A	1541	hsa-miR-548b	CAAGAACCUCAGUUGCUUUUGU	hsa-miR-548b-3p	hsa-miR-548b(9.2)	Undetermined	0
Ex-Exp02	A	2408	hsa-miR-548b-5p	AAAAGUAAUUGUGGUUUUGGCC	hsa-miR-548b-5p	NA	30.488	1.16
Ex-Exp02	A	1590	hsa-miR-548c	CAAAAAUCUCAAUUACUUUUGC	hsa-miR-548c-3p	hsa-miR-548c(9.2)	31.215	1.477
Ex-Exp02	A	2429	hsa-miR-548c-5p	AAAAGUAAUUGCGGUUUUUGCC	hsa-miR-548am-5p,hsa-miR-548c-5p,hsa-miR-548o-5p	NA	27.987	1.546
Ex-Exp02	A	1605	hsa-miR-548d	CAAAAACCACAGUUUCUUUUGC	hsa-miR-548d-3p	hsa-miR-548d(9.2)	28.470	1.592
Ex-Exp02	A	2237	hsa-miR-548d-5p	AAAAGUAAUUGUGGUUUUUGCC	hsa-miR-548d-5p	NA	32.236	1.4
Ex-Exp02	A	1535	hsa-miR-551b	GCGACCCAUACUUGGUUUCAG	hsa-miR-551b-3p	hsa-miR-551b(17)	26.678	1.489
Ex-Exp02	A	2345	hsa-miR-556-3p	AUAUUACCAUUAGCUCAUCUUU	hsa-miR-556-3p	NA	29.946	1.207
Ex-Exp02	A	2344	hsa-miR-556-5p	GAUGAGCUCAUUGUAAUAUGAG	hsa-miR-556-5p	NA	Undetermined	0
Ex-Exp02	A	1528	hsa-miR-561	CAAAGUUUAAGAUCCUUGAAGU	hsa-miR-561-3p	hsa-miR-561(17)	Undetermined	0
Ex-Exp02	A	2347	hsa-miR-570	CGAAAACAGCAAUUACCUUUGC	hsa-miR-570-3p	hsa-miR-570(17)	31.305	1.167
Ex-Exp02	A	2349	hsa-miR-574-3p	CACGCUCAUGCACACACCCACA	hsa-miR-574-3p	NA	19.574	1.405
Ex-Exp02	A	2351	hsa-miR-576-3p	AAGAUGUGGAAAAAUUGGAAUC	hsa-miR-576-3p	NA	25.314	1.553
Ex-Exp02	A	2350	hsa-miR-576-5p	AUUCUAAUUUCUCCACGUCUUU	hsa-miR-576-5p	NA	27.195	1.122
Ex-Exp02	A	2398	hsa-miR-579	UUCAUUUGGUAUAAACCGCGAUU	hsa-miR-579-3p	hsa-miR-579(19)	25.549	1.495
Ex-Exp02	A	2399	hsa-miR-582-3p	UAACUGGUUGAACAACUGAACC	hsa-miR-582-3p	NA	Undetermined	0.513
Ex-Exp02	A	1983	hsa-miR-582-5p	UUACAGUUGUUCAACCAGUUACU	hsa-miR-582-5p	hsa-miR-582(9.2)	Undetermined	0
Ex-Exp02	A	2409	hsa-miR-589	UGAGAACCACGUCUGCUCUGAG	hsa-miR-589-5p	hsa-miR-589(17)	Undetermined	0.954
Ex-Exp02	A	1984	hsa-miR-590-5p	GAGCUUAUUCAUAAAAGUGCAG	hsa-miR-590-5p	hsa-miR-590(9.2)	19.379	1.539
Ex-Exp02	A	1551	hsa-miR-597	UGUGUCACUCGAUGACCACUGU	hsa-miR-597-5p	hsa-miR-597(19)	23.802	1.422
Ex-Exp02	A	1988	hsa-miR-598	UACGUCAUCGUUGUCAUCGUCA	hsa-miR-598-3p	hsa-miR-598(19)	24.730	1.554
Ex-Exp02	A	1960	hsa-miR-615	UCCGAGCCUGGGUCUCCCUCUU	hsa-miR-615-3p	mmu-miR-615(9.2)	Undetermined	0
Ex-Exp02	A	2353	hsa-miR-615-5p	GGGGGUCCCCGGUGCUCGGAUC	hsa-miR-615-5p	NA	Undetermined	0
Ex-Exp02	A	2414	hsa-miR-616	AGUCAUUGGAGGGUUUGAGCAG	hsa-miR-616-3p	hsa-miR-616(17)	Undetermined	0
Ex-Exp02	A	1593	hsa-miR-618	AAACUCUACUUGUCCUUCUGAGU	hsa-miR-618	NA	Undetermined	0.934
Ex-Exp02	A	2430	hsa-miR-624	CACAAGGUAUUGGUAUUACCU	hsa-miR-624-3p	hsa-miR-624(17)	Undetermined	0
Ex-Exp02	A	2431	hsa-miR-625	AGGGGGAAAGUUCUAUAGUCC	hsa-miR-625-5p	hsa-miR-625(17)	25.524	1.367
Ex-Exp02	A	1560	hsa-miR-627	GUGAGUCUCUAAGAAAAGAGGA	hsa-miR-627-5p	hsa-miR-627(19)	31.145	1.472
Ex-Exp02	A	2433	hsa-miR-628-5p	AUGCUGACAUAUUUACUAGAGG	hsa-miR-628-5p	NA	26.333	1.514
Ex-Exp02	A	2436	hsa-miR-629	UGGGUUUACGUUGGGAGAACU	hsa-miR-629-5p	hsa-miR-629(17)	Undetermined	0.795
Ex-Exp02	A	2088	hsa-miR-636	UGUGCUUGCUCGUCCCGCCCGCA	hsa-miR-636	NA	11.370	1.098
Ex-Exp02	A	1592	hsa-miR-642	GUCCCUCUCCAAAUGUGUCUUG	hsa-miR-642a-5p	hsa-miR-642(15),hsa-miR-642a(17)	26.506	1.505
Ex-Exp02	A	1604	hsa-miR-651	UUUAGGAUAAGCUUGACUUUUG	hsa-miR-651-5p	hsa-miR-651(19)	32.077	1.459
Ex-Exp02	A	2352	hsa-miR-652	AAUGGCGCCACUAGGGUUGUG	hsa-miR-652-3p	hsa-miR-652(17)	20.053	1.396
Ex-Exp02	A	2292	hsa-miR-653	GUGUUGAAACAAUCUCUACUG	hsa-miR-653-5p	hsa-miR-653(19)	Undetermined	0
Ex-Exp02	A	1611	hsa-miR-654	UGGUGGGCCGCAGAACAUGUGC	hsa-miR-654-5p	hsa-miR-654(9.2)	22.073	0.783
Ex-Exp02	A	2239	hsa-miR-654-3p	UAUGUCUGCUGACCAUCACCUU	hsa-miR-654-3p	NA	30.576	1.282
Ex-Exp02	A	1612	hsa-miR-655	AUAAUACAUGGUUAACCUCUUU	hsa-miR-655-3p	hsa-miR-655(19)	27.830	1.355
Ex-Exp02	A	1515	hsa-miR-660	UACCCAUUGCAUAUCGGAGUUG	hsa-miR-660-5p	hsa-miR-660(17)	20.536	1.552
Ex-Exp02	A	2322	hsa-miR-671-3p	UCCGGUUCUCAGGGCUCCACC	hsa-miR-671-3p	NA	25.882	1.452
Ex-Exp02	A	2327	hsa-miR-672	UGAGGUUGGUGUACUGUGUGUGA		hsa-miR-672(10)	Undetermined	0
Ex-Exp02	A	2021	hsa-miR-674	GCACUGAGAUGGGAGUGGUGUA		hsa-miR-674(10)	Undetermined	0
Ex-Exp02	A	2341	hsa-miR-708	AAGGAGCUUACAAUCUAGCUGGG	hsa-miR-708-5p	hsa-miR-708(17)	26.166	1.337
Ex-Exp02	A	2324	hsa-miR-744	UGCGGGGCUAGGGCUAACAGCA	hsa-miR-744-5p	hsa-miR-744(17)	20.123	1.526
Ex-Exp02	A	1990	hsa-miR-758	UUUGUGACCUGGUCCACUAACC	hsa-miR-758-3p	hsa-miR-758(18)	24.961	1.349
Ex-Exp02	A	2354	hsa-miR-871	UAUUCAGAUUAGUGCCAGUCAUG	mmu-miR-871-5p	hsa-miR-871(10)	Undetermined	0.614
Ex-Exp02	A	2264	hsa-miR-872	AAGGUUACUUGUUAGUUCAGG		hsa-miR-872(10)	15.213	0.856
Ex-Exp02	A	2356	hsa-miR-873	GCAGGAACUUGUGAGUCUCCU	hsa-miR-873-5p	hsa-miR-873(17)	Undetermined	0.304
Ex-Exp02	A	2268	hsa-miR-874	CUGCCCUGGCCCGAGGGACCGA	hsa-miR-874-3p	hsa-miR-874(19)	26.052	1.196
Ex-Exp02	A	2204	hsa-miR-875-3p	CCUGGAAACACUGAGGUUGUG	hsa-miR-875-3p	NA	Undetermined	0.785
Ex-Exp02	A	2225	hsa-miR-876-3p	UGGUGGUUUACAAAGUAAUUCA	hsa-miR-876-3p	NA	Undetermined	0
Ex-Exp02	A	2205	hsa-miR-876-5p	UGGAUUUCUUUGUGAAUCACCA	hsa-miR-876-5p	NA	Undetermined	0.641
Ex-Exp02	A	2372	hsa-miR-885-3p	AGGCAGCGGGGUGUAGUGGAUA	hsa-miR-885-3p	NA	Undetermined	0.616
Ex-Exp02	A	2296	hsa-miR-885-5p	UCCAUUACACUACCCUGCCUCU	hsa-miR-885-5p	NA	21.316	1.492
Ex-Exp02	A	2194	hsa-miR-886-3p	CGCGGGUGCUUACUGACCCUU	NA	hsa-miR-886-3p(15)	25.737	1.372
Ex-Exp02	A	2193	hsa-miR-886-5p	CGGGUCGGAGUUAGCUCAAGCGG	NA	hsa-miR-886-5p(15)	28.119	1.559
Ex-Exp02	A	2374	hsa-miR-887	GUGAACGGGCGCCAUCCCGAGG	hsa-miR-887-3p	hsa-miR-887(19)	Undetermined	0.427
Ex-Exp02	A	2212	hsa-miR-888	UACUCAAAAAGCUGUCAGUCA	hsa-miR-888-5p	hsa-miR-888(17)	11.691	1.083
Ex-Exp02	A	2202	hsa-miR-889	UUAAUAUCGGACAACCAUUGU	hsa-miR-889-3p	hsa-miR-889(19)	25.809	1.536
Ex-Exp02	A	2209	hsa-miR-890	UACUUGGAAAGGCAUCAGUUG	hsa-miR-890	NA	Undetermined	0
Ex-Exp02	A	2191	hsa-miR-891a	UGCAACGAACCUGAGCCACUGA	hsa-miR-891a-5p	hsa-miR-891a(19)	29.367	0.947
Ex-Exp02	A	2210	hsa-miR-891b	UGCAACUUACCUGAGUCAUUGA	hsa-miR-891b	mml-miR-891(18)	Undetermined	0.601
Ex-Exp02	A	2195	hsa-miR-892a	CACUGUGUCCUUUCUGCGUAG	hsa-miR-892a	mml-miR-892(18)	Undetermined	0
Ex-Exp02	A	431	hsa-miR-92a	UAUUGCACUUGUCCCGGCCUGU	hsa-miR-92a-3p	hsa-miR-92(5),hsa-miR-92a(17)	13.773	1.636
Ex-Exp02	A	1090	hsa-miR-93	CAAAGUGCUGUUCGUGCAGGUAG	hsa-miR-93-5p	hsa-miR-93(17)	19.264	1.511
Ex-Exp02	A	433	hsa-miR-95	UUCAACGGGUAUUUAUUGAGCA	hsa-miR-95-3p	hsa-miR-95(19)	25.602	1.423
Ex-Exp02	A	186	hsa-miR-96	UUUGGCACUAGCACAUUUUUGCU	hsa-miR-96-5p	hsa-miR-96(17)	30.025	1.357
Ex-Exp02	A	577	hsa-miR-98	UGAGGUAGUAAGUUGUAUUGUU	hsa-miR-98-5p	hsa-miR-98(18)	19.228	1.292
Ex-Exp02	A	435	hsa-miR-99a	AACCCGUAGAUCCGAUCUUGUG	hsa-miR-99a-5p	hsa-miR-99a(17)	22.822	1.359
Ex-Exp02	A	436	hsa-miR-99b	CACCCGUAGAACCGACCUUGCG	hsa-miR-99b-5p	hsa-miR-99b(17)	17.267	1.527
Ex-Exp02	A	583	hsa-miR-9	UCUUUGGUUAUCUAGCUGUAUGA	hsa-miR-9-5p	hsa-miR-9(17)	23.463	1.292
Ex-Exp03	A	377	hsa-let-7a	UGAGGUAGUAGGUUGUAUAGUU	hsa-let-7a-5p	hsa-let-7a(17)	18.506	1.307
Ex-Exp03	A	2619	hsa-let-7b	UGAGGUAGUAGGUUGUGUGGUU	hsa-let-7b-5p	hsa-let-7b(17)	20.988	1.092
Ex-Exp03	A	379	hsa-let-7c	UGAGGUAGUAGGUUGUAUGGUU	hsa-let-7c-5p	hsa-let-7c(19)	26.042	1.424
Ex-Exp03	A	2283	hsa-let-7d	AGAGGUAGUAGGUUGCAUAGUU	hsa-let-7d-5p	hsa-let-7d(17)	21.826	1.316
Ex-Exp03	A	2406	hsa-let-7e	UGAGGUAGGAGGUUGUAUAGUU	hsa-let-7e-5p	hsa-let-7e(17)	19.593	1.418
Ex-Exp03	A	382	hsa-let-7f	UGAGGUAGUAGAUUGUAUAGUU	hsa-let-7f-5p	hsa-let-7f(17)	20.787	1.312
Ex-Exp03	A	2282	hsa-let-7g	UGAGGUAGUAGUUUGUACAGUU	hsa-let-7g-5p	hsa-let-7g(17)	21.910	1.368
Ex-Exp03	A	437	hsa-miR-100	AACCCGUAGAUCCGAACUUGUG	hsa-miR-100-5p	hsa-miR-100(17)	24.675	1.27
Ex-Exp03	A	2253	hsa-miR-101	UACAGUACUGUGAUAACUGAA	hsa-miR-101-3p	hsa-miR-101(17)	22.108	1.439
Ex-Exp03	A	439	hsa-miR-103	AGCAGCAUUGUACAGGGCUAUGA	hsa-miR-103a-3p	hsa-miR-103(16),hsa-miR-103a(17)	17.802	1.448
Ex-Exp03	A	2167	hsa-miR-105	UCAAAUGCUCAGACUCCUGUGGU	hsa-miR-105-5p	hsa-miR-105(17)	Undetermined	0.528
Ex-Exp03	A	2169	hsa-miR-106a	AAAAGUGCUUACAGUGCAGGUAG	hsa-miR-106a-5p	hsa-miR-106a(17)	15.198	1.536
Ex-Exp03	A	442	hsa-miR-106b	UAAAGUGCUGACAGUGCAGAU	hsa-miR-106b-5p	hsa-miR-106b(17)	16.780	1.615
Ex-Exp03	A	443	hsa-miR-107	AGCAGCAUUGUACAGGGCUAUCA	hsa-miR-107		22.948	1.416
Ex-Exp03	A	387	hsa-miR-10a	UACCCUGUAGAUCCGAAUUUGUG	hsa-miR-10a-5p	hsa-miR-10a(17)	23.845	1.466
Ex-Exp03	A	2218	hsa-miR-10b	UACCCUGUAGAACCGAAUUUGUG	hsa-miR-10b-5p	hsa-miR-10b(17)	28.954	1.399
Ex-Exp03	A	2245	hsa-miR-122	UGGAGUGUGACAAUGGUGUUUG	hsa-miR-122-5p	hsa-miR-122(17)	22.682	1.318
Ex-Exp03	A	1182	hsa-miR-124a	UAAGGCACGCGGUGAAUGCC	hsa-miR-124-3p	hsa-miR-124(17)	29.699	1.42
Ex-Exp03	A	2199	hsa-miR-125a-3p	ACAGGUGAGGUUCUUGGGAGCC	hsa-miR-125a-3p	NA	29.818	1.028
Ex-Exp03	A	2198	hsa-miR-125a-5p	UCCCUGAGACCCUUUAACCUGUGA	hsa-miR-125a-5p	NA	25.234	1.449
Ex-Exp03	A	449	hsa-miR-125b	UCCCUGAGACCCUAACUUGUGA	hsa-miR-125b-5p	hsa-miR-125b(17)	21.890	1.506
Ex-Exp03	A	2228	hsa-miR-126	UCGUACCGUGAGUAAUAAUGCG	hsa-miR-126-3p	hsa-miR-126(17)	15.977	1.538
Ex-Exp03	A	452	hsa-miR-127	UCGGAUCCGUCUGAGCUUGGCU	hsa-miR-127-3p	hsa-miR-127(9.2)	20.521	1.569
Ex-Exp03	A	2229	hsa-miR-127-5p	CUGAAGCUCAGAGGGCUCUGAU	hsa-miR-127-5p	mmu-miR-127*(17)	Undetermined	0
Ex-Exp03	A	2216	hsa-miR-128a	UCACAGUGAACCGGUCUCUUU	hsa-miR-128-3p	hsa-miR-128(19),hsa-miR-128a(10),hsa-miR-128b(10)	22.470	1.558
Ex-Exp03	A	590	hsa-miR-129	CUUUUUGCGGUCUGGGCUUGC	hsa-miR-129-5p	hsa-miR-129(9.2)	Undetermined	0
Ex-Exp03	A	1184	hsa-miR-129-3p	AAGCCCUUACCCCAAAAAGCAU	hsa-miR-129-2-3p	hsa-miR-129-3p(17)	Undetermined	0
Ex-Exp03	A	454	hsa-miR-130a	CAGUGCAAUGUUAAAAGGGCAU	hsa-miR-130a-3p	hsa-miR-130a(17)	17.259	1.606
Ex-Exp03	A	456	hsa-miR-130b	CAGUGCAAUGAUGAAAGGGCAU	hsa-miR-130b-3p	hsa-miR-130b(17)	19.753	1.523
Ex-Exp03	A	457	hsa-miR-132	UAACAGUCUACAGCCAUGGUCG	hsa-miR-132-3p	hsa-miR-132(17)	20.489	1.507
Ex-Exp03	A	2246	hsa-miR-133a	UUUGGUCCCCUUCAACCAGCUG	hsa-miR-133a-3p	hsa-miR-133a(19)	22.349	1.443
Ex-Exp03	A	2247	hsa-miR-133b	UUUGGUCCCCUUCAACCAGCUA	hsa-miR-133b		24.843	0.888
Ex-Exp03	A	1186	hsa-miR-134	UGUGACUGGUUGACCAGAGGGG	hsa-miR-134-5p	hsa-miR-134(19)	25.462	1.46
Ex-Exp03	A	460	hsa-miR-135a	UAUGGCUUUUUAUUCCUAUGUGA	hsa-miR-135a-5p	hsa-miR-135(3),hsa-miR-135a(17)	25.708	1.569
Ex-Exp03	A	2261	hsa-miR-135b	UAUGGCUUUUCAUUCCUAUGUGA	hsa-miR-135b-5p	hsa-miR-135b(17)	29.376	1.231
Ex-Exp03	A	592	hsa-miR-136	ACUCCAUUUGUUUUGAUGAUGGA	hsa-miR-136-5p	hsa-miR-136(17)	9.289	0.998
Ex-Exp03	A	1129	hsa-miR-137	UUAUUGCUUAAGAAUACGCGUAG	hsa-miR-137		Undetermined	0
Ex-Exp03	A	2284	hsa-miR-138	AGCUGGUGUUGUGAAUCAGGCCG	hsa-miR-138-5p	hsa-miR-138(17)	29.390	1.159
Ex-Exp03	A	2313	hsa-miR-139-3p	GGAGACGCGGCCCUGUUGGAGU		hsa-miR-139-3p(18)	21.753	1.251
Ex-Exp03	A	2289	hsa-miR-139-5p	UCUACAGUGCACGUGUCUCCAG		hsa-miR-139-5p(18)	19.901	1.577
Ex-Exp03	A	1187	hsa-miR-140	CAGUGGUUUUACCCUAUGGUAG	hsa-miR-140-5p		21.867	1.486
Ex-Exp03	A	2234	hsa-miR-140-3p	UACCACAGGGUAGAACCACGG	hsa-miR-140-3p		25.502	1.34
Ex-Exp03	A	463	hsa-miR-141	UAACACUGUCUGGUAAAGAUGG	hsa-miR-141-3p	hsa-miR-141(17)	23.914	1.064
Ex-Exp03	A	464	hsa-miR-142-3p	UGUAGUGUUUCCUACUUUAUGGA	hsa-miR-142-3p		15.186	1.559
Ex-Exp03	A	2248	hsa-miR-142-5p	CAUAAAGUAGAAAGCACUACU	hsa-miR-142-5p		24.719	1.443
Ex-Exp03	A	2249	hsa-miR-143	UGAGAUGAAGCACUGUAGCUC	hsa-miR-143-3p	hsa-miR-143(17)	22.660	1.595
Ex-Exp03	A	2278	hsa-miR-145	GUCCAGUUUUCCCAGGAAUCCCU	hsa-miR-145-5p	hsa-miR-145(17)	21.024	1.38
Ex-Exp03	A	468	hsa-miR-146a	UGAGAACUGAAUUCCAUGGGUU	hsa-miR-146a-5p	hsa-miR-146(6),hsa-miR-146a(17)	16.075	1.53
Ex-Exp03	A	1097	hsa-miR-146b	UGAGAACUGAAUUCCAUAGGCU	hsa-miR-146b-5p	hsa-miR-146b(9.2)	19.558	1.495
Ex-Exp03	A	2361	hsa-miR-146b-3p	UGCCCUGUGGACUCAGUUCUGG	hsa-miR-146b-3p	NA	27.048	1.312
Ex-Exp03	A	469	hsa-miR-147	GUGUGUGGAAAUGCUUCUGC	hsa-miR-147a	hsa-miR-147(17)	Undetermined	0
Ex-Exp03	A	2262	hsa-miR-147b	GUGUGCGGAAAUGCUUCUGCUA	hsa-miR-147b	mmu-miR-147(17)	Undetermined	0
Ex-Exp03	A	470	hsa-miR-148a	UCAGUGCACUACAGAACUUUGU	hsa-miR-148a-3p	hsa-miR-148(3),hsa-miR-148a(17)	15.739	1.145
Ex-Exp03	A	471	hsa-miR-148b	UCAGUGCAUCACAGAACUUUGU	hsa-miR-148b-3p	hsa-miR-148b(17)	21.005	1.488
Ex-Exp03	A	2255	hsa-miR-149	UCUGGCUCCGUGUCUUCACUCCC	hsa-miR-149-5p	hsa-miR-149(17)	Undetermined	0
Ex-Exp03	A	473	hsa-miR-150	UCUCCCAACCCUUGUACCAGUG	hsa-miR-150-5p	hsa-miR-150(17)	17.211	1.547
Ex-Exp03	A	475	hsa-miR-152	UCAGUGCAUGACAGAACUUGG	hsa-miR-152-3p	hsa-miR-152(19)	20.071	1.642
Ex-Exp03	A	1191	hsa-miR-153	UUGCAUAGUCACAAAAGUGAUC	hsa-miR-153-3p	hsa-miR-153(19)	Undetermined	0.761
Ex-Exp03	A	477	hsa-miR-154	UAGGUUAUCCGUGUUGCCUUCG	hsa-miR-154-5p	hsa-miR-154(17)	25.515	0.966
Ex-Exp03	A	2623	hsa-miR-155	UUAAUGCUAAUCGUGAUAGGGGU	hsa-miR-155-5p	hsa-miR-155(17)	26.217	1.403
Ex-Exp03	A	389	hsa-miR-15a	UAGCAGCACAUAAUGGUUUGUG	hsa-miR-15a-5p	hsa-miR-15a(17)	13.818	1.101
Ex-Exp03	A	390	hsa-miR-15b	UAGCAGCACAUCAUGGUUUACA	hsa-miR-15b-5p	hsa-miR-15b(17)	17.776	1.535
Ex-Exp03	A	391	hsa-miR-16	UAGCAGCACGUAAAUAUUGGCG	hsa-miR-16-5p	hsa-miR-16(17)	16.134	1.478
Ex-Exp03	A	2308	hsa-miR-17	CAAAGUGCUUACAGUGCAGGUAG	hsa-miR-17-5p	hsa-miR-17(17)	15.198	1.561
Ex-Exp03	A	480	hsa-miR-181a	AACAUUCAACGCUGUCGGUGAGU	hsa-miR-181a-5p	hsa-miR-181a(17)	19.295	1.463
Ex-Exp03	A	482	hsa-miR-181c	AACAUUCAACCUGUCGGUGAGU	hsa-miR-181c-5p	hsa-miR-181c(17)	23.657	1.421
Ex-Exp03	A	2334	hsa-miR-182	UUUGGCAAUGGUAGAACUCACACU	hsa-miR-182-5p	hsa-miR-182(17)	32.528	1.368
Ex-Exp03	A	2269	hsa-miR-183	UAUGGCACUGGUAGAAUUCACU	hsa-miR-183-5p	hsa-miR-183(17)	Undetermined	0.77
Ex-Exp03	A	485	hsa-miR-184	UGGACGGAGAACUGAUAAGGGU	hsa-miR-184		28.177	1.504
Ex-Exp03	A	2271	hsa-miR-185	UGGAGAGAAAGGCAGUUCCUGA	hsa-miR-185-5p	hsa-miR-185(17)	21.865	1.538
Ex-Exp03	A	2285	hsa-miR-186	CAAAGAAUUCUCCUUUUGGGCU	hsa-miR-186-5p	hsa-miR-186(17)	20.957	1.53
Ex-Exp03	A	1193	hsa-miR-187	UCGUGUCUUGUGUUGCAGCCGG	hsa-miR-187-3p	hsa-miR-187(17)	Undetermined	0
Ex-Exp03	A	2106	hsa-miR-188-3p	CUCCCACAUGCAGGGUUUGCA	hsa-miR-188-3p	NA	Undetermined	0
Ex-Exp03	A	2422	hsa-miR-18a	UAAGGUGCAUCUAGUGCAGAUAG	hsa-miR-18a-5p	hsa-miR-18a(17)	21.026	1.468
Ex-Exp03	A	2217	hsa-miR-18b	UAAGGUGCAUCUAGUGCAGUUAG	hsa-miR-18b-5p	hsa-miR-18b(17)	21.915	1.14
Ex-Exp03	A	489	hsa-miR-190	UGAUAUGUUUGAUAUAUUAGGU	hsa-miR-190a-5p	hsa-miR-190(17),hsa-miR-190a(19)	23.842	1.618
Ex-Exp03	A	2299	hsa-miR-191	CAACGGAAUCCCAAAAGCAGCUG	hsa-miR-191-5p	hsa-miR-191(17)	14.777	1.561
Ex-Exp03	A	491	hsa-miR-192	CUGACCUAUGAAUUGACAGCC	hsa-miR-192-5p	hsa-miR-192(17)	21.323	1.553
Ex-Exp03	A	2250	hsa-miR-193a-3p	AACUGGCCUACAAAGUCCCAGU	hsa-miR-193a-3p		7.545	0.888
Ex-Exp03	A	2281	hsa-miR-193a-5p	UGGGUCUUUGCGGGCGAGAUGA	hsa-miR-193a-5p		26.631	1.487
Ex-Exp03	A	2367	hsa-miR-193b	AACUGGCCCUCAAAGUCCCGCU	hsa-miR-193b-3p	hsa-miR-193b(17)	23.169	1.5
Ex-Exp03	A	493	hsa-miR-194	UGUAACAGCAACUCCAUGUGGA	hsa-miR-194-5p	hsa-miR-194(17)	24.055	1.429
Ex-Exp03	A	494	hsa-miR-195	UAGCAGCACAGAAAUAUUGGC	hsa-miR-195-5p	hsa-miR-195(17)	21.732	1.496
Ex-Exp03	A	2215	hsa-miR-196b	UAGGUAGUUUCCUGUUGUUGGG	hsa-miR-196b-5p	hsa-miR-196b(17)	28.635	1.371
Ex-Exp03	A	497	hsa-miR-197	UUCACCACCUUCUCCACCCAGC	hsa-miR-197-3p	hsa-miR-197(17)	18.013	1.295
Ex-Exp03	A	2273	hsa-miR-198	GGUCCAGAGGGGAGAUAGGUUC	hsa-miR-198	NA	Undetermined	0.4
Ex-Exp03	A	498	hsa-miR-199a	CCCAGUGUUCAGACUACCUGUUC	hsa-miR-199a-5p	hsa-miR-199a(9.2)	21.434	1.479
Ex-Exp03	A	2304	hsa-miR-199a-3p	ACAGUAGUCUGCACAUUGGUUA	hsa-miR-199a-3p,hsa-miR-199b-3p		18.683	1.494
Ex-Exp03	A	500	hsa-miR-199b	CCCAGUGUUUAGACUAUCUGUUC	hsa-miR-199b-5p	hsa-miR-199b(9.2)	24.390	1.313
Ex-Exp03	A	395	hsa-miR-19a	UGUGCAAAUCUAUGCAAAACUGA	hsa-miR-19a-3p	hsa-miR-19a(17)	18.038	1.488
Ex-Exp03	A	396	hsa-miR-19b	UGUGCAAAUCCAUGCAAAACUGA	hsa-miR-19b-3p	hsa-miR-19b(17)	13.743	1.461
Ex-Exp03	A	2222	hsa-miR-1	UGGAAUGUAAAGAAGUAUGUAU	hsa-miR-1-3p	hsa-miR-1(20)	27.319	1.271
Ex-Exp03	A	502	hsa-miR-200a	UAACACUGUCUGGUAACGAUGU	hsa-miR-200a-3p	hsa-miR-200a(17)	21.274	0.972
Ex-Exp03	A	2251	hsa-miR-200b	UAAUACUGCCUGGUAAUGAUGA	hsa-miR-200b-3p	hsa-miR-200b(17)	26.832	1.151
Ex-Exp03	A	2300	hsa-miR-200c	UAAUACUGCCGGGUAAUGAUGGA	hsa-miR-200c-3p	hsa-miR-200c(17)	24.465	1.186
Ex-Exp03	A	2363	hsa-miR-202	AGAGGUAUAGGGCAUGGGAA	hsa-miR-202-3p	hsa-miR-202(17)	31.422	1.382
Ex-Exp03	A	507	hsa-miR-203	GUGAAAUGUUUAGGACCACUAG	hsa-miR-203a-3p	hsa-miR-203(18),hsa-miR-203a(20)	22.978	1.578
Ex-Exp03	A	508	hsa-miR-204	UUCCCUUUGUCAUCCUAUGCCU	hsa-miR-204-5p	hsa-miR-204(17)	24.739	1.498
Ex-Exp03	A	509	hsa-miR-205	UCCUUCAUUCCACCGGAGUCUG	hsa-miR-205-5p	hsa-miR-205(17)	26.729	1.541
Ex-Exp03	A	511	hsa-miR-208	AUAAGACGAGCAAAAAGCUUGU	hsa-miR-208a-3p	hsa-miR-208(10),hsa-miR-208a(19)	13.915	0
Ex-Exp03	A	2290	hsa-miR-208b	AUAAGACGAACAAAAGGUUUGU	hsa-miR-208b-3p	hsa-miR-208b(19)	Undetermined	0.584
Ex-Exp03	A	580	hsa-miR-20a	UAAAGUGCUUAUAGUGCAGGUAG	hsa-miR-20a-5p	hsa-miR-20(6),hsa-miR-20a(17)	13.623	1.566
Ex-Exp03	A	1014	hsa-miR-20b	CAAAGUGCUCAUAGUGCAGGUAG	hsa-miR-20b-5p	hsa-miR-20b(17)	22.041	1.514
Ex-Exp03	A	512	hsa-miR-210	CUGUGCGUGUGACAGCGGCUGA	hsa-miR-210-3p	hsa-miR-210(19)	19.652	1.26
Ex-Exp03	A	514	hsa-miR-211	UUCCCUUUGUCAUCCUUCGCCU	hsa-miR-211-5p	hsa-miR-211(17)	14.525	1.012
Ex-Exp03	A	515	hsa-miR-212	UAACAGUCUCCAGUCACGGCC	hsa-miR-212-3p	hsa-miR-212(17)	24.096	1.43
Ex-Exp03	A	2306	hsa-miR-214	ACAGCAGGCACAGACAGGCAGU	hsa-miR-214-3p	hsa-miR-214(17)	11.788	1.16
Ex-Exp03	A	518	hsa-miR-215	AUGACCUAUGAAUUGACAGAC	hsa-miR-215-5p	hsa-miR-215(19)	21.438	1.233
Ex-Exp03	A	2220	hsa-miR-216a	UAAUCUCAGCUGGCAACUGUGA	hsa-miR-216a-5p	hsa-miR-216a(18)	Undetermined	0
Ex-Exp03	A	2326	hsa-miR-216b	AAAUCUCUGCAGGCAAAUGUGA	hsa-miR-216b-5p	hsa-miR-216b(19)	Undetermined	0.786
Ex-Exp03	A	2337	hsa-miR-217	UACUGCAUCAGGAACUGAUUGGA	hsa-miR-217	oan-miR-217(18)	Undetermined	0
Ex-Exp03	A	521	hsa-miR-218	UUGUGCUUGAUCUAACCAUGU	hsa-miR-218-5p	hsa-miR-218(17)	23.994	1.543
Ex-Exp03	A	522	hsa-miR-219	UGAUUGUCCAAACGCAAUUCU	hsa-miR-219a-5p	hsa-miR-219(9.2),hsa-miR-219-5p(19)	28.177	1.163
Ex-Exp03	A						Undetermined	0.527
Ex-Exp03	A						Undetermined	0.723
Ex-Exp03	A	397	hsa-miR-21	UAGCUUAUCAGACUGAUGUUGA	hsa-miR-21-5p	hsa-miR-21(17)	15.020	1.333
Ex-Exp03	A	523	hsa-miR-220	CCACACCGUAUCUGACACUUU	NA	hsa-miR-220(10),hsa-miR-220a(15)	Undetermined	0
Ex-Exp03	A	2206	hsa-miR-220b	CCACCACCGUGUCUGACACUU	NA	hsa-miR-220b(15)	Undetermined	0.753
Ex-Exp03	A	2211	hsa-miR-220c	ACACAGGGCUGUUGUGAAGACU	NA	hsa-miR-220c(15)	Undetermined	0
Ex-Exp03	A	524	hsa-miR-221	AGCUACAUUGUCUGCUGGGUUUC	hsa-miR-221-3p	hsa-miR-221(17)	15.103	1.605
Ex-Exp03	A	2276	hsa-miR-222	AGCUACAUCUGGCUACUGGGU	hsa-miR-222-3p	hsa-miR-222(17)	19.761	1.451
Ex-Exp03	A	2295	hsa-miR-223	UGUCAGUUUGUCAAAUACCCCA	hsa-miR-223-3p	hsa-miR-223(17)	10.234	1.609
Ex-Exp03	A	2099	hsa-miR-224	CAAGUCACUAGUGGUUCCGUU	hsa-miR-224-5p	hsa-miR-224(17)	22.572	1.476
Ex-Exp03	A	398	hsa-miR-22	AAGCUGCCAGUUGAAGAACUGU	hsa-miR-22-3p	hsa-miR-22(17)	20.116	1.138
Ex-Exp03	A	399	hsa-miR-23a	AUCACAUUGCCAGGGAUUUCC	hsa-miR-23a-3p	hsa-miR-23a(17)	21.657	1.306
Ex-Exp03	A	400	hsa-miR-23b	AUCACAUUGCCAGGGAUUACC	hsa-miR-23b-3p	hsa-miR-23b(17)	19.676	1.276
Ex-Exp03	A	402	hsa-miR-24	UGGCUCAGUUCAGCAGGAACAG	hsa-miR-24-3p	hsa-miR-24(17)	13.714	1.573
Ex-Exp03	A	403	hsa-miR-25	CAUUGCACUUGUCUCGGUCUGA	hsa-miR-25-3p	hsa-miR-25(17)	18.129	1.591
Ex-Exp03	A	405	hsa-miR-26a	UUCAAGUAAUCCAGGAUAGGCU	hsa-miR-26a-5p	hsa-miR-26a(17)	14.927	1.517
Ex-Exp03	A	407	hsa-miR-26b	UUCAAGUAAUUCAGGAUAGGU	hsa-miR-26b-5p	hsa-miR-26b(17)	16.672	1.598
Ex-Exp03	A	408	hsa-miR-27a	UUCACAGUGGCUAAGUUCCGC	hsa-miR-27a-3p	hsa-miR-27a(17)	18.168	1.567
Ex-Exp03	A	409	hsa-miR-27b	UUCACAGUGGCUAAGUUCUGC	hsa-miR-27b-3p	hsa-miR-27b(17)	18.750	1.517
Ex-Exp03	A	411	hsa-miR-28	AAGGAGCUCACAGUCUAUUGAG	hsa-miR-28-5p	hsa-miR-28(9.2)	17.817	1.522
Ex-Exp03	A	2446	hsa-miR-28-3p	CACUAGAUUGUGAGCUCCUGGA	hsa-miR-28-3p	rno-miR-28*(18)	20.315	1.464
Ex-Exp03	A	527	hsa-miR-296	AGGGCCCCCCCUCAAUCCUGU	hsa-miR-296-5p	hsa-miR-296(9.2)	20.546	1.375
Ex-Exp03	A	2101	hsa-miR-296-3p	GAGGGUUGGGUGGAGGCUCUCC	hsa-miR-296-3p	rno-miR-296(18)	Undetermined	0.82
Ex-Exp03	A	2190	hsa-miR-298	AGCAGAAGCAGGGAGGUUCUCCCA	hsa-miR-298	NA	Undetermined	0
Ex-Exp03	A	1015	hsa-miR-299-3p	UAUGUGGGAUGGUAAACCGCUU	hsa-miR-299-3p	NA	Undetermined	0
Ex-Exp03	A	600	hsa-miR-299-5p	UGGUUUACCGUCCCACAUACAU	hsa-miR-299-5p	hsa-miR-299(6)	Undetermined	0.815
Ex-Exp03	A	2112	hsa-miR-29a	UAGCACCAUCUGAAAUCGGUUA	hsa-miR-29a-3p	hsa-miR-29a(17)	21.817	1.558
Ex-Exp03	A	413	hsa-miR-29b	UAGCACCAUUUGAAAUCAGUGUU	hsa-miR-29b-3p	hsa-miR-29b(17)	22.098	1.575
Ex-Exp03	A	587	hsa-miR-29c	UAGCACCAUUUGAAAUCGGUUA	hsa-miR-29c-3p	hsa-miR-29c(17)	19.053	1.491
Ex-Exp03	A	528	hsa-miR-301	CAGUGCAAUAGUAUUGUCAAAGC	hsa-miR-301a-3p	hsa-miR-301(9.2),hsa-miR-301a(17)	19.922	1.516
Ex-Exp03	A	2392	hsa-miR-301b	CAGUGCAAUGAUAUUGUCAAAGC	hsa-miR-301b-3p	hsa-miR-301b(20)	24.525	1.485
Ex-Exp03	A	529	hsa-miR-302a	UAAGUGCUUCCAUGUUUUGGUGA	hsa-miR-302a-3p	hsa-miR-302(3.1),hsa-miR-302a(17)	15.247	1.129
Ex-Exp03	A	531	hsa-miR-302b	UAAGUGCUUCCAUGUUUUAGUAG	hsa-miR-302b-3p	hsa-miR-302b(17)	26.827	0
Ex-Exp03	A	533	hsa-miR-302c	UAAGUGCUUCCAUGUUUCAGUGG	hsa-miR-302c-3p	hsa-miR-302c(17)	17.020	0.966
Ex-Exp03	A	602	hsa-miR-30b	UGUAAACAUCCUACACUCAGCU	hsa-miR-30b-5p	hsa-miR-30b(17)	14.382	1.524
Ex-Exp03	A	419	hsa-miR-30c	UGUAAACAUCCUACACUCUCAGC	hsa-miR-30c-5p	hsa-miR-30c(17)	14.839	1.561
Ex-Exp03	A	2279	hsa-miR-31	AGGCAAGAUGCUGGCAUAGCU	hsa-miR-31-5p	hsa-miR-31(17)	25.302	1.238
Ex-Exp03	A	2277	hsa-miR-320	AAAAGCUGGGUUGAGAGGGCGA	hsa-miR-320a	hsa-miR-320(10.1)	16.733	1.57
Ex-Exp03	A	2227	hsa-miR-323-3p	CACAUUACACGGUCGACCUCU	hsa-miR-323a-3p	hsa-miR-323-3p(17)	25.394	1.38
Ex-Exp03	A	2161	hsa-miR-324-3p	ACUGCCCCAGGUGCUGCUGG	hsa-miR-324-3p	NA	25.197	1.484
Ex-Exp03	A	539	hsa-miR-324-5p	CGCAUCCCCUAGGGCAUUGGUGU	hsa-miR-324-5p	NA	19.749	1.59
Ex-Exp03	A	540	hsa-miR-325	CCUAGUAGGUGUCCAGUAAGUGU	hsa-miR-325	NA	Undetermined	0.577
Ex-Exp03	A	542	hsa-miR-326	CCUCUGGGCCCUUCCUCCAG	hsa-miR-326	NA	25.282	1.317
Ex-Exp03	A	543	hsa-miR-328	CUGGCCCUCUCUGCCCUUCCGU	hsa-miR-328-3p	hsa-miR-328(19)	16.137	1.523
Ex-Exp03	A	1101	hsa-miR-329	AACACACCUGGUUAACCUCUUU	hsa-miR-329-3p	hsa-miR-329(19)	27.251	1.513
Ex-Exp03	A	2109	hsa-miR-32	UAUUGCACAUUACUAAGUUGCA	hsa-miR-32-5p	hsa-miR-32(17)	25.085	1.424
Ex-Exp03	A	544	hsa-miR-330	GCAAAGCACACGGCCUGCAGAGA	hsa-miR-330-3p	hsa-miR-330(9.2)	22.821	1.263
Ex-Exp03	A	2230	hsa-miR-330-5p	UCUCUGGGCCUGUGUCUUAGGC	hsa-miR-330-5p		Undetermined	0
Ex-Exp03	A	545	hsa-miR-331	GCCCCUGGGCCUAUCCUAGAA	hsa-miR-331-3p	hsa-miR-331(9.2)	16.871	1.497
Ex-Exp03	A	2233	hsa-miR-331-5p	CUAGGUAUGGUCCCAGGGAUCC	hsa-miR-331-5p	NA	23.135	1.091
Ex-Exp03	A	546	hsa-miR-335	UCAAGAGCAAUAACGAAAAAUGU	hsa-miR-335-5p	hsa-miR-335(17)	17.553	1.54
Ex-Exp03	A	2156	hsa-miR-337-5p	GAACGGCUUCAUACAGGAGUU	hsa-miR-337-5p	NA	26.747	1.389
Ex-Exp03	A	2252	hsa-miR-338-3p	UCCAGCAUCAGUGAUUUUGUUG	hsa-miR-338-3p	tgu-miR-338(15)	30.389	1.505
Ex-Exp03	A	2184	hsa-miR-339-3p	UGAGCGCCUCGACGACAGAGCCG	hsa-miR-339-3p	NA	25.253	1.427
Ex-Exp03	A	2257	hsa-miR-339-5p	UCCCUGUCCUCCAGGAGCUCACG	hsa-miR-339-5p	NA	19.434	1.232
Ex-Exp03	A	2085	hsa-miR-33b	GUGCAUUGCUGUUGCAUUGC	hsa-miR-33b-5p	hsa-miR-33b(17)	Undetermined	0
Ex-Exp03	A	2258	hsa-miR-340	UUAUAAAGCAAUGAGACUGAUU	hsa-miR-340-5p	hsa-miR-340(17)	22.572	1.524
Ex-Exp03	A	2260	hsa-miR-342-3p	UCUCACACAGAAAUCGCACCCGU	hsa-miR-342-3p	NA	21.623	1.102
Ex-Exp03	A	2147	hsa-miR-342-5p	AGGGGUGCUAUCUGUGAUUGA	hsa-miR-342-5p	NA	Undetermined	0
Ex-Exp03	A	2186	hsa-miR-345	GCUGACUCCUAGUCCAGGGCUC	hsa-miR-345-5p	hsa-miR-345(17)	23.899	1.503
Ex-Exp03	A	553	hsa-miR-346	UGUCUGCCCGCAUGCCUGCCUCU	hsa-miR-346	NA	22.467	0.759
Ex-Exp03	A	426	hsa-miR-34a	UGGCAGUGUCUUAGCUGGUUGU	hsa-miR-34a-5p	hsa-miR-34a(17)	19.780	1.302
Ex-Exp03	A	428	hsa-miR-34c	AGGCAGUGUAGUUAGCUGAUUGC	hsa-miR-34c-5p	hsa-miR-34c(9.2)	13.604	0
Ex-Exp03	A	554	hsa-miR-361	UUAUCAGAAUCUCCAGGGGUAC	hsa-miR-361-5p	hsa-miR-361(9.2)	20.938	1.546
Ex-Exp03	A	1273	hsa-miR-362	AAUCCUUGGAACCUAGGUGUGAGU	hsa-miR-362-5p	hsa-miR-362(9.2)	25.824	1.437
Ex-Exp03	A	2117	hsa-miR-362-3p	AACACACCUAUUCAAGGAUUCA	hsa-miR-362-3p	NA	27.251	1.513
Ex-Exp03	A	1271	hsa-miR-363	AAUUGCACGGUAUCCAUCUGUA	hsa-miR-363-3p	hsa-miR-363(17)	22.136	1.244
Ex-Exp03	A	1020	hsa-miR-365	UAAUGCCCCUAAAAAUCCUUAU	hsa-miR-365a-3p,hsa-miR-365b-3p	hsa-miR-365(17)	27.294	1.346
Ex-Exp03	A	555	hsa-miR-367	AAUUGCACUUUAGCAAUGGUGA	hsa-miR-367-3p	hsa-miR-367(17)	18.093	1.058
Ex-Exp03	A	557	hsa-miR-369-3p	AAUAAUACAUGGUUGAUCUUU	hsa-miR-369-3p	hsa-miR-369(6)	24.216	1.606
Ex-Exp03	A	1021	hsa-miR-369-5p	AGAUCGACCGUGUUAUAUUCGC	hsa-miR-369-5p	NA	Undetermined	0
Ex-Exp03	A	2275	hsa-miR-370	GCCUGCUGGGGUGGAACCUGGU	hsa-miR-370-3p	hsa-miR-370(19)	22.695	1.238
Ex-Exp03	A	2124	hsa-miR-371-3p	AAGUGCCGCCAUCUUUUGAGUGU	hsa-miR-371a-3p	hsa-miR-371-3p(17)	Undetermined	0
Ex-Exp03	A	560	hsa-miR-372	AAAGUGCUGCGACAUUUGAGCGU	hsa-miR-372-3p	hsa-miR-372(19)	18.665	1.03
Ex-Exp03	A	561	hsa-miR-373	GAAGUGCUUCGAUUUUGGGGUGU	hsa-miR-373-3p	hsa-miR-373(17)	24.918	0.953
Ex-Exp03	A	563	hsa-miR-374	UUAUAAUACAACCUGAUAAGUG	hsa-miR-374a-5p	hsa-miR-374(9.2),hsa-miR-374a(17)	16.826	1.59
Ex-Exp03	A	1319	hsa-miR-374-5p	AUAUAAUACAACCUGCUAAGUG	hsa-miR-374b-5p	hsa-miR-374b(17)	17.289	1.531
Ex-Exp03	A	564	hsa-miR-375	UUUGUUCGUUCGGCUCGCGUGA	hsa-miR-375		26.479	1.386
Ex-Exp03	A	565	hsa-miR-376a	AUCAUAGAGGAAAAUCCACGU	hsa-miR-376a-3p	hsa-miR-376a(17)	12.645	1.134
Ex-Exp03	A	1102	hsa-miR-376b	AUCAUAGAGGAAAAUCCAUGUU	hsa-miR-376b-3p	hsa-miR-376b(18)	27.423	1.382
Ex-Exp03	A	2122	hsa-miR-376c	AACAUAGAGGAAAUUCCACGU	hsa-miR-376c-3p	hsa-miR-376c(18)	20.226	1.376
Ex-Exp03	A	566	hsa-miR-377	AUCACACAAAGGCAACUUUUGU	hsa-miR-377-3p	hsa-miR-377(17)	Undetermined	0.234
Ex-Exp03	A	1138	hsa-miR-379	UGGUAGACUAUGGAACGUAGG	hsa-miR-379-5p	hsa-miR-379(17)	24.347	1.372
Ex-Exp03	A	569	hsa-miR-380-3p	UAUGUAAUAUGGUCCACAUCUU	hsa-miR-380-3p	hsa-miR-380(17)	24.074	0.936
Ex-Exp03	A	571	hsa-miR-381	UAUACAAGGGCAAGCUCUCUGU	hsa-miR-381-3p	hsa-miR-381(18)	27.303	1.503
Ex-Exp03	A	572	hsa-miR-382	GAAGUUGUUCGUGGUGGAUUCG	hsa-miR-382-5p	hsa-miR-382(17)	20.544	1.204
Ex-Exp03	A	573	hsa-miR-383	AGAUCAGAAGGUGAUUGUGGCU	hsa-miR-383-5p	hsa-miR-383(19)	Undetermined	0.988
Ex-Exp03	A	574	hsa-miR-384	AUUCCUAGAAAUUGUUCAUA	hsa-miR-384	NA	Undetermined	0
Ex-Exp03	A	2331	hsa-miR-409-5p	AGGUUACCCGAGCAACUUUGCAU	hsa-miR-409-5p		27.707	1.322
Ex-Exp03	A	1274	hsa-miR-410	AAUAUAACACAGAUGGCCUGU	hsa-miR-410-3p	hsa-miR-410(19)	21.199	1.531
Ex-Exp03	A	1610	hsa-miR-411	UAGUAGACCGUAUAGCGUACG	hsa-miR-411-5p	hsa-miR-411(17)	21.645	1.378
Ex-Exp03	A	1023	hsa-miR-412	ACUUCACCUGGUCCACUAGCCGU	hsa-miR-412-3p	hsa-miR-412(19)	Undetermined	0.271
Ex-Exp03	A	2297	hsa-miR-422a	ACUGGACUUAGGGUCAGAAGGC	hsa-miR-422a	NA	27.863	1.427
Ex-Exp03	A	2340	hsa-miR-423-5p	UGAGGGGCAGAGAGCGAGACUUU	hsa-miR-423-5p	NA	22.334	1.499
Ex-Exp03	A	604	hsa-miR-424	CAGCAGCAAUUCAUGUUUUGAA	hsa-miR-424-5p	hsa-miR-424(17)	24.816	1.497
Ex-Exp03	A	1516	hsa-miR-425-5p	AAUGACACGAUCACUCCCGUUGA	hsa-miR-425-5p	hsa-miR-425(17)	17.779	1.123
Ex-Exp03	A	1024	hsa-miR-429	UAAUACUGUCUGGUAAAACCGU	hsa-miR-429	mml-miR-429(19)	30.520	1.4
Ex-Exp03	A	1979	hsa-miR-431	UGUCUUGCAGGCCGUCAUGCA	hsa-miR-431-5p	hsa-miR-431(17)	26.142	0.985
Ex-Exp03	A	1028	hsa-miR-433	AUCAUGAUGGGCUCCUCGGUGU	hsa-miR-433-3p	hsa-miR-433(19)	27.379	1.186
Ex-Exp03	A	1029	hsa-miR-448	UUGCAUAUGUAGGAUGUCCCAU	hsa-miR-448		Undetermined	0.482
Ex-Exp03	A	1030	hsa-miR-449	UGGCAGUGUAUUGUUAGCUGGU	hsa-miR-449a	hsa-miR-449(9.2)	Undetermined	0
Ex-Exp03	A	1608	hsa-miR-449b	AGGCAGUGUAUUGUUAGCUGGC	hsa-miR-449b-5p	hsa-miR-449b(17)	29.579	1.513
Ex-Exp03	A	2303	hsa-miR-450a	UUUUGCGAUGUGUUCCUAAUAU	hsa-miR-450a-5p	hsa-miR-450a(17)	30.813	1.091
Ex-Exp03	A	2208	hsa-miR-450b-3p	UUGGGAUCAUUUUGCAUCCAUA	hsa-miR-450b-3p	NA	Undetermined	0
Ex-Exp03	A	2207	hsa-miR-450b-5p	UUUUGCAAUAUGUUCCUGAAUA	hsa-miR-450b-5p	ssc-miR-450b(15)	Undetermined	0
Ex-Exp03	A	1141	hsa-miR-451	AAACCGUUACCAUUACUGAGUU	hsa-miR-451a	hsa-miR-451(17)	14.830	1.63
Ex-Exp03	A	2329	hsa-miR-452	AACUGUUUGCAGAGGAAACUGA	hsa-miR-452-5p	hsa-miR-452(17)	28.717	1.353
Ex-Exp03	A	2318	hsa-miR-453	AGGUUGUCCGUGGUGAGUUCGCA	hsa-miR-323b-5p	hsa-miR-453(14)	Undetermined	0
Ex-Exp03	A	2323	hsa-miR-454	UAGUGCAAUAUUGCUUAUAGGGU	hsa-miR-454-3p	hsa-miR-454(17)	20.121	1.301
Ex-Exp03	A	1280	hsa-miR-455	UAUGUGCCUUUGGACUACAUCG	hsa-miR-455-5p	hsa-miR-455(9.2)	Undetermined	0.661
Ex-Exp03	A	2244	hsa-miR-455-3p	GCAGUCCAUGGGCAUAUACAC	hsa-miR-455-3p	ssc-miR-455(18)	Undetermined	0
Ex-Exp03	A	2338	hsa-miR-483-5p	AAGACGGGAGGAAAGAAGGGAG	hsa-miR-483-5p	NA	19.901	1.415
Ex-Exp03	A	1821	hsa-miR-484	UCAGGCUCAGUCCCCUCCCGAU	hsa-miR-484	NA	15.831	1.537
Ex-Exp03	A	1277	hsa-miR-485-3p	GUCAUACACGGCUCUCCUCUCU	hsa-miR-485-3p	NA	23.795	1.286
Ex-Exp03	A	1036	hsa-miR-485-5p	AGAGGCUGGCCGUGAUGAAUUC	hsa-miR-485-5p		Undetermined	0
Ex-Exp03	A	1278	hsa-miR-486	UCCUGUACUGAGCUGCCCCGAG	hsa-miR-486-5p	hsa-miR-486(9.2)	20.153	1.037
Ex-Exp03	A	2093	hsa-miR-486-3p	CGGGGCAGCUCAGUACAGGAU	hsa-miR-486-3p		24.965	1.024
Ex-Exp03	A	1279	hsa-miR-487a	AAUCAUACAGGGACAUCCAGUU	hsa-miR-487a-3p	hsa-miR-487(7.1),hsa-miR-487a(19)	Undetermined	1.029
Ex-Exp03	A	1285	hsa-miR-487b	AAUCGUACAGGGUCAUCCACUU	hsa-miR-487b-3p	hsa-miR-487b(19)	24.775	1.371
Ex-Exp03	A	2357	hsa-miR-488	UUGAAAGGCUAUUUCUUGGUC	hsa-miR-488-3p	hsa-miR-488(17)	Undetermined	0
Ex-Exp03	A	2358	hsa-miR-489	GUGACAUCACAUAUACGGCAGC	hsa-miR-489-3p	hsa-miR-489(19)	9.413	0
Ex-Exp03	A	1037	hsa-miR-490	CAACCUGGAGGACUCCAUGCUG	hsa-miR-490-3p	hsa-miR-490(9.2)	Undetermined	0.661
Ex-Exp03	A	1630	hsa-miR-491	AGUGGGGAACCCUUCCAUGAGG	hsa-miR-491-5p	mmu-miR-491(17)	23.696	1.431
Ex-Exp03	A	2360	hsa-miR-491-3p	CUUAUGCAAGAUUCCCUUCUAC	hsa-miR-491-3p	mmu-miR-491*(17)	26.863	1.102
Ex-Exp03	A	1039	hsa-miR-492	AGGACCUGCGGGACAAGAUUCUU	hsa-miR-492	NA	Undetermined	0.593
Ex-Exp03	A	2364	hsa-miR-493	UGAAGGUCUACUGUGUGCCAGG	hsa-miR-493-3p	hsa-miR-493(17)	27.904	1.321
Ex-Exp03	A	2365	hsa-miR-494	UGAAACAUACACGGGAAACCUC	hsa-miR-494-3p	hsa-miR-494(19)	25.059	1.431
Ex-Exp03	A	1663	hsa-miR-495	AAACAAACAUGGUGCACUUCUU	hsa-miR-495-3p	hsa-miR-495(18)	20.598	1.412
Ex-Exp03	A	1953	hsa-miR-496	UGAGUAUUACAUGGCCAAUCUC	hsa-miR-496		29.287	1.01
Ex-Exp03	A	1352	hsa-miR-499	UUAAGACUUGCAGUGAUGUUU	hsa-miR-499a-5p	hsa-miR-499-5p(17)	30.344	0.716
Ex-Exp03	A	2427	hsa-miR-499-3p	AACAUCACAGCAAGUCUGUGCU	hsa-miR-499a-3p	hsa-miR-499-3p(17)	Undetermined	0.356
Ex-Exp03	A	2428	hsa-miR-500	UAAUCCUUGCUACCUGGGUGAGA	hsa-miR-500a-5p	hsa-miR-500(15),hsa-miR-500a(17)	28.159	1.147
Ex-Exp03	A	1047	hsa-miR-501	AAUCCUUUGUCCCUGGGUGAGA	hsa-miR-501-5p	hsa-miR-501(9.2)	Undetermined	0
Ex-Exp03	A	2435	hsa-miR-501-3p	AAUGCACCCGGGCAAGGAUUCU	hsa-miR-501-3p	NA	24.819	1.315
Ex-Exp03	A	1109	hsa-miR-502	AUCCUUGCUAUCUGGGUGCUA	hsa-miR-502-5p	hsa-miR-502(9.2)	26.684	1.39
Ex-Exp03	A	2083	hsa-miR-502-3p	AAUGCACCUGGGCAAGGAUUCA	hsa-miR-502-3p	NA	26.494	1.577
Ex-Exp03	A	1048	hsa-miR-503	UAGCAGCGGGAACAGUUCUGCAG	hsa-miR-503-5p	hsa-miR-503(18)	26.241	1.354
Ex-Exp03	A	2084	hsa-miR-504	AGACCCUGGUCUGCACUCUAUC	hsa-miR-504-5p	hsa-miR-504(19)	Undetermined	0
Ex-Exp03	A	2089	hsa-miR-505	CGUCAACACUUGCUGGUUUCCU	hsa-miR-505-3p	hsa-miR-505(17)	23.935	1.278
Ex-Exp03	A	1050	hsa-miR-506	UAAGGCACCCUUCUGAGUAGA	hsa-miR-506-3p	hsa-miR-506(17)	Undetermined	0.744
Ex-Exp03	A	1051	hsa-miR-507	UUUUGCACCUUUUGGAGUGAA	hsa-miR-507	NA	Undetermined	0
Ex-Exp03	A	1052	hsa-miR-508	UGAUUGUAGCCUUUUGGAGUAGA	hsa-miR-508-3p	hsa-miR-508(9.2)	Undetermined	0
Ex-Exp03	A	2092	hsa-miR-508-5p	UACUCCAGAGGGCGUCACUCAUG	hsa-miR-508-5p	NA	Undetermined	0
Ex-Exp03	A						Undetermined	0
Ex-Exp03	A	2235	hsa-miR-509-5p	UACUGCAGACAGUGGCAAUCA	hsa-miR-509-5p	eca-miR-509-5p(20)	17.023	0.843
Ex-Exp03	A	2241	hsa-miR-510	UACUCAGGAGAGUGGCAAUCAC	hsa-miR-510-5p	hsa-miR-510(19)	Undetermined	0.438
Ex-Exp03	A	1111	hsa-miR-511	GUGUCUUUUGCUCUGCAGUCA	hsa-miR-511-5p	hsa-miR-511(19)	Undetermined	0.689
Ex-Exp03	A	1823	hsa-miR-512-3p	AAGUGCUGUCAUAGCUGAGGUC	hsa-miR-512-3p	NA	Undetermined	0.822
Ex-Exp03	A	1145	hsa-miR-512-5p	CACUCAGCCUUGAGGGCACUUUC	hsa-miR-512-5p	NA	Undetermined	0
Ex-Exp03	A	2090	hsa-miR-513-5p	UUCACAGGGAGGUGUCAU	hsa-miR-513a-5p	hsa-miR-513-5p(10)	Undetermined	0
Ex-Exp03	A	2369	hsa-miR-515-3p	GAGUGCCUUCUUUUGGAGCGUU	hsa-miR-515-3p	NA	20.781	0.8
Ex-Exp03	A	1112	hsa-miR-515-5p	UUCUCCAAAAGAAAGCACUUUCUG	hsa-miR-515-5p	NA	Undetermined	0
Ex-Exp03	A	2416	hsa-miR-516a-5p	UUCUCGAGGAAAGAAGCACUUUC	hsa-miR-516a-5p	NA	Undetermined	0
Ex-Exp03	A	1150	hsa-miR-516b	AUCUGGAGGUAAGAAGCACUUU	hsa-miR-516b-5p	hsa-miR-516-5p(7),hsa-miR-516b(17)	Undetermined	0
Ex-Exp03	A	2402	hsa-miR-517a	AUCGUGCAUCCCUUUAGAGUGU	hsa-miR-517a-3p,hsa-miR-517b-3p	hsa-miR-517a(17)	Undetermined	0.81
Ex-Exp03	A	1152	hsa-miR-517b	UCGUGCAUCCCUUUAGAGUGUU	ppy-miR-517b	hsa-miR-517b(17)	Undetermined	0.726
Ex-Exp03	A	1153	hsa-miR-517c	AUCGUGCAUCCUUUUAGAGUGU	hsa-miR-517c-3p	hsa-miR-517c(17)	30.528	0.969
Ex-Exp03	A	2397	hsa-miR-518a-3p	GAAAGCGCUUCCCUUUGCUGGA	hsa-miR-518a-3p	NA	Undetermined	0.32
Ex-Exp03	A	2396	hsa-miR-518a-5p	CUGCAAAGGGAAGCCCUUUC	hsa-miR-518a-5p,hsa-miR-527	NA	Undetermined	0.774
Ex-Exp03	A	1156	hsa-miR-518b	CAAAGCGCUCCCCUUUAGAGGU	hsa-miR-518b	NA	5.291	1.095
Ex-Exp03	A	2401	hsa-miR-518c	CAAAGCGCUUCUCUUUAGAGUGU	hsa-miR-518c-3p	hsa-miR-518c(17)	Undetermined	0.636
Ex-Exp03	A	1159	hsa-miR-518d	CAAAGCGCUUCCCUUUGGAGC	hsa-miR-518d-3p	hsa-miR-518d(9.2)	Undetermined	0.727
Ex-Exp03	A	2389	hsa-miR-518d-5p	CUCUAGAGGGAAGCACUUUCUG	hsa-miR-518d-5p,hsa-miR-520c-5p,hsa-miR-526a	NA	Undetermined	0.569
Ex-Exp03	A	2395	hsa-miR-518e	AAAGCGCUUCCCUUCAGAGUG	hsa-miR-518e-3p	hsa-miR-518e(17)	Undetermined	0.385
Ex-Exp03	A	2388	hsa-miR-518f	GAAAGCGCUUCUCUUUAGAGG	hsa-miR-518f-3p	hsa-miR-518f(17)	4.333	1.096
Ex-Exp03	A	2415	hsa-miR-519a	AAAGUGCAUCCUUUUAGAGUGU	hsa-miR-519a-3p	hsa-miR-519a(17)	Undetermined	0
Ex-Exp03	A	1163	hsa-miR-519c	AAAGUGCAUCUUUUUAGAGGAU	hsa-miR-519c-3p	hsa-miR-519c(9.2)	35.766	1.393
Ex-Exp03	A	2403	hsa-miR-519d	CAAAGUGCCUCCCUUUAGAGUG	hsa-miR-519d-3p	hsa-miR-519d(19)	Undetermined	0.15
Ex-Exp03	A	2370	hsa-miR-519e	AAGUGCCUCCUUUUAGAGUGUU	hsa-miR-519e-3p	hsa-miR-519e(17)	Undetermined	0.66
Ex-Exp03	A	1167	hsa-miR-520a	AAAGUGCUUCCCUUUGGACUGU	hsa-miR-520a-3p	hsa-miR-520a(9.2)	Undetermined	0.604
Ex-Exp03	A	1168	hsa-miR-520a#	CUCCAGAGGGAAGUACUUUCU	hsa-miR-520a-5p	hsa-miR-520a*(9.2)	Undetermined	0.581
Ex-Exp03	A	1116	hsa-miR-520b	AAAGUGCUUCCUUUUAGAGGG	hsa-miR-520b		26.166	1.252
Ex-Exp03	A	2393	hsa-miR-520d-5p	CUACAAAGGGAAGCCCUUUC	hsa-miR-520d-5p		27.097	0.974
Ex-Exp03	A	1119	hsa-miR-520e	AAAGUGCUUCCUUUUUGAGGG	hsa-miR-520e	NA	15.873	1.186
Ex-Exp03	A	1120	hsa-miR-520f	AAGUGCUUCCUUUUAGAGGGUU	hsa-miR-520f-3p	hsa-miR-520f(19)	16.418	0.964
Ex-Exp03	A	1121	hsa-miR-520g	ACAAAGUGCUUCCCUUUAGAGUGU	hsa-miR-520g-3p	hsa-miR-520g(19)	Undetermined	0.802
Ex-Exp03	A	1122	hsa-miR-521	AACGCACUUCCCUUUAGAGUGU	hsa-miR-521	NA	Undetermined	0.698
Ex-Exp03	A	2413	hsa-miR-522	AAAAUGGUUCCCUUUAGAGUGU	hsa-miR-522-3p	hsa-miR-522(17)	Undetermined	0
Ex-Exp03	A	2386	hsa-miR-523	GAACGCGCUUCCCUAUAGAGGGU	hsa-miR-523-3p	hsa-miR-523(17)	5.266	1.078
Ex-Exp03	A	1982	hsa-miR-524-5p	CUACAAAGGGAAGCACUUUCUC	hsa-miR-524-5p	hsa-miR-524*(9.2)	Undetermined	0
Ex-Exp03	A	1174	hsa-miR-525	CUCCAGAGGGAUGCACUUUCU	hsa-miR-525-5p	hsa-miR-525(9.2)	Undetermined	0.592
Ex-Exp03	A	2385	hsa-miR-525-3p	GAAGGCGCUUCCCUUUAGAGCG	hsa-miR-525-3p	NA	Undetermined	0.191
Ex-Exp03	A	2382	hsa-miR-526b	CUCUUGAGGGAAGCACUUUCUGU	hsa-miR-526b-5p	hsa-miR-526b(17)	Undetermined	0
Ex-Exp03	A	1518	hsa-miR-532	CAUGCCUUGAGUGUAGGACCGU	hsa-miR-532-5p	hsa-miR-532(9.2)	22.233	1.541
Ex-Exp03	A	2355	hsa-miR-532-3p	CCUCCCACACCCAAGGCUUGCA	hsa-miR-532-3p	NA	24.651	1.487
Ex-Exp03	A	1286	hsa-miR-539	GGAGAAAUUAUCCUUGGUGUGU	hsa-miR-539-5p	hsa-miR-539(17)	25.060	1.386
Ex-Exp03	A	2201	hsa-miR-541	UGGUGGGCACAGAAUCUGGACU	hsa-miR-541-3p	hsa-miR-541(17)	Undetermined	0
Ex-Exp03	A	1284	hsa-miR-542-3p	UGUGACAGAUUGAUAACUGAAA	hsa-miR-542-3p	NA	26.828	1.519
Ex-Exp03	A	2240	hsa-miR-542-5p	UCGGGGAUCAUCAUGUCACGAGA	hsa-miR-542-5p	NA	Undetermined	0
Ex-Exp03	A	2265	hsa-miR-544	AUUCUGCAUUUUUAGCAAGUUC	hsa-miR-544a	hsa-miR-544(17)	Undetermined	0.854
Ex-Exp03	A	2267	hsa-miR-545	UCAGCAAACAUUUAUUGUGUGC	hsa-miR-545-3p	hsa-miR-545(17)	29.242	1.522
Ex-Exp03	A	1538	hsa-miR-548a	CAAAACUGGCAAUUACUUUUGC	hsa-miR-548a-3p	hsa-miR-548a(9.2)	27.177	1.582
Ex-Exp03	A	2412	hsa-miR-548a-5p	AAAAGUAAUUGCGAGUUUUACC	hsa-miR-548a-5p	NA	Undetermined	0.633
Ex-Exp03	A	1541	hsa-miR-548b	CAAGAACCUCAGUUGCUUUUGU	hsa-miR-548b-3p	hsa-miR-548b(9.2)	26.684	1.102
Ex-Exp03	A	2408	hsa-miR-548b-5p	AAAAGUAAUUGUGGUUUUGGCC	hsa-miR-548b-5p	NA	26.784	1.248
Ex-Exp03	A	1590	hsa-miR-548c	CAAAAAUCUCAAUUACUUUUGC	hsa-miR-548c-3p	hsa-miR-548c(9.2)	29.427	1.445
Ex-Exp03	A	2429	hsa-miR-548c-5p	AAAAGUAAUUGCGGUUUUUGCC	hsa-miR-548am-5p,hsa-miR-548c-5p,hsa-miR-548o-5p	NA	27.378	1.543
Ex-Exp03	A	1605	hsa-miR-548d	CAAAAACCACAGUUUCUUUUGC	hsa-miR-548d-3p	hsa-miR-548d(9.2)	Undetermined	0
Ex-Exp03	A	2237	hsa-miR-548d-5p	AAAAGUAAUUGUGGUUUUUGCC	hsa-miR-548d-5p	NA	29.159	1.526
Ex-Exp03	A	1535	hsa-miR-551b	GCGACCCAUACUUGGUUUCAG	hsa-miR-551b-3p	hsa-miR-551b(17)	28.910	1.507
Ex-Exp03	A	2345	hsa-miR-556-3p	AUAUUACCAUUAGCUCAUCUUU	hsa-miR-556-3p	NA	Undetermined	0
Ex-Exp03	A	2344	hsa-miR-556-5p	GAUGAGCUCAUUGUAAUAUGAG	hsa-miR-556-5p	NA	Undetermined	0
Ex-Exp03	A	1528	hsa-miR-561	CAAAGUUUAAGAUCCUUGAAGU	hsa-miR-561-3p	hsa-miR-561(17)	Undetermined	0.379
Ex-Exp03	A	2347	hsa-miR-570	CGAAAACAGCAAUUACCUUUGC	hsa-miR-570-3p	hsa-miR-570(17)	Undetermined	0
Ex-Exp03	A	2349	hsa-miR-574-3p	CACGCUCAUGCACACACCCACA	hsa-miR-574-3p	NA	19.653	1.443
Ex-Exp03	A	2351	hsa-miR-576-3p	AAGAUGUGGAAAAAUUGGAAUC	hsa-miR-576-3p	NA	25.127	1.577
Ex-Exp03	A	2350	hsa-miR-576-5p	AUUCUAAUUUCUCCACGUCUUU	hsa-miR-576-5p	NA	26.288	1.166
Ex-Exp03	A	2398	hsa-miR-579	UUCAUUUGGUAUAAACCGCGAUU	hsa-miR-579-3p	hsa-miR-579(19)	25.427	1.521
Ex-Exp03	A	2399	hsa-miR-582-3p	UAACUGGUUGAACAACUGAACC	hsa-miR-582-3p	NA	Undetermined	0.636
Ex-Exp03	A	1983	hsa-miR-582-5p	UUACAGUUGUUCAACCAGUUACU	hsa-miR-582-5p	hsa-miR-582(9.2)	Undetermined	0.25
Ex-Exp03	A	2409	hsa-miR-589	UGAGAACCACGUCUGCUCUGAG	hsa-miR-589-5p	hsa-miR-589(17)	29.190	0.979
Ex-Exp03	A	1984	hsa-miR-590-5p	GAGCUUAUUCAUAAAAGUGCAG	hsa-miR-590-5p	hsa-miR-590(9.2)	19.734	1.535
Ex-Exp03	A	1551	hsa-miR-597	UGUGUCACUCGAUGACCACUGU	hsa-miR-597-5p	hsa-miR-597(19)	23.552	1.467
Ex-Exp03	A	1988	hsa-miR-598	UACGUCAUCGUUGUCAUCGUCA	hsa-miR-598-3p	hsa-miR-598(19)	25.007	1.56
Ex-Exp03	A	1960	hsa-miR-615	UCCGAGCCUGGGUCUCCCUCUU	hsa-miR-615-3p	mmu-miR-615(9.2)	Undetermined	0
Ex-Exp03	A	2353	hsa-miR-615-5p	GGGGGUCCCCGGUGCUCGGAUC	hsa-miR-615-5p	NA	Undetermined	0.43
Ex-Exp03	A	2414	hsa-miR-616	AGUCAUUGGAGGGUUUGAGCAG	hsa-miR-616-3p	hsa-miR-616(17)	Undetermined	0.544
Ex-Exp03	A	1593	hsa-miR-618	AAACUCUACUUGUCCUUCUGAGU	hsa-miR-618	NA	Undetermined	1.106
Ex-Exp03	A	2430	hsa-miR-624	CACAAGGUAUUGGUAUUACCU	hsa-miR-624-3p	hsa-miR-624(17)	Undetermined	0.583
Ex-Exp03	A	2431	hsa-miR-625	AGGGGGAAAGUUCUAUAGUCC	hsa-miR-625-5p	hsa-miR-625(17)	28.212	1.374
Ex-Exp03	A	1560	hsa-miR-627	GUGAGUCUCUAAGAAAAGAGGA	hsa-miR-627-5p	hsa-miR-627(19)	30.167	1.476
Ex-Exp03	A	2433	hsa-miR-628-5p	AUGCUGACAUAUUUACUAGAGG	hsa-miR-628-5p	NA	27.877	1.491
Ex-Exp03	A	2436	hsa-miR-629	UGGGUUUACGUUGGGAGAACU	hsa-miR-629-5p	hsa-miR-629(17)	Undetermined	0.827
Ex-Exp03	A	2088	hsa-miR-636	UGUGCUUGCUCGUCCCGCCCGCA	hsa-miR-636	NA	11.797	1.243
Ex-Exp03	A	1592	hsa-miR-642	GUCCCUCUCCAAAUGUGUCUUG	hsa-miR-642a-5p	hsa-miR-642(15),hsa-miR-642a(17)	27.865	1.485
Ex-Exp03	A	1604	hsa-miR-651	UUUAGGAUAAGCUUGACUUUUG	hsa-miR-651-5p	hsa-miR-651(19)	29.504	1.479
Ex-Exp03	A	2352	hsa-miR-652	AAUGGCGCCACUAGGGUUGUG	hsa-miR-652-3p	hsa-miR-652(17)	21.345	1.435
Ex-Exp03	A	2292	hsa-miR-653	GUGUUGAAACAAUCUCUACUG	hsa-miR-653-5p	hsa-miR-653(19)	Undetermined	0.635
Ex-Exp03	A	1611	hsa-miR-654	UGGUGGGCCGCAGAACAUGUGC	hsa-miR-654-5p	hsa-miR-654(9.2)	20.917	0.914
Ex-Exp03	A	2239	hsa-miR-654-3p	UAUGUCUGCUGACCAUCACCUU	hsa-miR-654-3p	NA	29.288	1.463
Ex-Exp03	A	1612	hsa-miR-655	AUAAUACAUGGUUAACCUCUUU	hsa-miR-655-3p	hsa-miR-655(19)	26.127	1.262
Ex-Exp03	A	1515	hsa-miR-660	UACCCAUUGCAUAUCGGAGUUG	hsa-miR-660-5p	hsa-miR-660(17)	20.449	1.561
Ex-Exp03	A	2322	hsa-miR-671-3p	UCCGGUUCUCAGGGCUCCACC	hsa-miR-671-3p	NA	25.942	1.487
Ex-Exp03	A	2327	hsa-miR-672	UGAGGUUGGUGUACUGUGUGUGA		hsa-miR-672(10)	Undetermined	0
Ex-Exp03	A	2021	hsa-miR-674	GCACUGAGAUGGGAGUGGUGUA		hsa-miR-674(10)	Undetermined	0
Ex-Exp03	A	2341	hsa-miR-708	AAGGAGCUUACAAUCUAGCUGGG	hsa-miR-708-5p	hsa-miR-708(17)	22.201	1.175
Ex-Exp03	A	2324	hsa-miR-744	UGCGGGGCUAGGGCUAACAGCA	hsa-miR-744-5p	hsa-miR-744(17)	21.265	1.545
Ex-Exp03	A	1990	hsa-miR-758	UUUGUGACCUGGUCCACUAACC	hsa-miR-758-3p	hsa-miR-758(18)	24.790	1.374
Ex-Exp03	A	2354	hsa-miR-871	UAUUCAGAUUAGUGCCAGUCAUG	mmu-miR-871-5p	hsa-miR-871(10)	Undetermined	0
Ex-Exp03	A	2264	hsa-miR-872	AAGGUUACUUGUUAGUUCAGG		hsa-miR-872(10)	Undetermined	0
Ex-Exp03	A	2356	hsa-miR-873	GCAGGAACUUGUGAGUCUCCU	hsa-miR-873-5p	hsa-miR-873(17)	Undetermined	0.492
Ex-Exp03	A	2268	hsa-miR-874	CUGCCCUGGCCCGAGGGACCGA	hsa-miR-874-3p	hsa-miR-874(19)	27.768	1.242
Ex-Exp03	A	2204	hsa-miR-875-3p	CCUGGAAACACUGAGGUUGUG	hsa-miR-875-3p	NA	Undetermined	0.45
Ex-Exp03	A	2225	hsa-miR-876-3p	UGGUGGUUUACAAAGUAAUUCA	hsa-miR-876-3p	NA	Undetermined	0.583
Ex-Exp03	A	2205	hsa-miR-876-5p	UGGAUUUCUUUGUGAAUCACCA	hsa-miR-876-5p	NA	Undetermined	0
Ex-Exp03	A	2372	hsa-miR-885-3p	AGGCAGCGGGGUGUAGUGGAUA	hsa-miR-885-3p	NA	Undetermined	0
Ex-Exp03	A	2296	hsa-miR-885-5p	UCCAUUACACUACCCUGCCUCU	hsa-miR-885-5p	NA	23.281	1.454
Ex-Exp03	A	2194	hsa-miR-886-3p	CGCGGGUGCUUACUGACCCUU	NA	hsa-miR-886-3p(15)	25.361	1.364
Ex-Exp03	A	2193	hsa-miR-886-5p	CGGGUCGGAGUUAGCUCAAGCGG	NA	hsa-miR-886-5p(15)	27.874	1.341
Ex-Exp03	A	2374	hsa-miR-887	GUGAACGGGCGCCAUCCCGAGG	hsa-miR-887-3p	hsa-miR-887(19)	Undetermined	0
Ex-Exp03	A	2212	hsa-miR-888	UACUCAAAAAGCUGUCAGUCA	hsa-miR-888-5p	hsa-miR-888(17)	11.196	0.987
Ex-Exp03	A	2202	hsa-miR-889	UUAAUAUCGGACAACCAUUGU	hsa-miR-889-3p	hsa-miR-889(19)	25.786	1.554
Ex-Exp03	A	2209	hsa-miR-890	UACUUGGAAAGGCAUCAGUUG	hsa-miR-890	NA	Undetermined	0
Ex-Exp03	A	2191	hsa-miR-891a	UGCAACGAACCUGAGCCACUGA	hsa-miR-891a-5p	hsa-miR-891a(19)	30.692	0.929
Ex-Exp03	A	2210	hsa-miR-891b	UGCAACUUACCUGAGUCAUUGA	hsa-miR-891b	mml-miR-891(18)	Undetermined	0
Ex-Exp03	A	2195	hsa-miR-892a	CACUGUGUCCUUUCUGCGUAG	hsa-miR-892a	mml-miR-892(18)	Undetermined	0.627
Ex-Exp03	A	431	hsa-miR-92a	UAUUGCACUUGUCCCGGCCUGU	hsa-miR-92a-3p	hsa-miR-92(5),hsa-miR-92a(17)	13.840	1.627
Ex-Exp03	A	1090	hsa-miR-93	CAAAGUGCUGUUCGUGCAGGUAG	hsa-miR-93-5p	hsa-miR-93(17)	19.916	1.478
Ex-Exp03	A	433	hsa-miR-95	UUCAACGGGUAUUUAUUGAGCA	hsa-miR-95-3p	hsa-miR-95(19)	28.805	1.271
Ex-Exp03	A	186	hsa-miR-96	UUUGGCACUAGCACAUUUUUGCU	hsa-miR-96-5p	hsa-miR-96(17)	28.961	1.399
Ex-Exp03	A	577	hsa-miR-98	UGAGGUAGUAAGUUGUAUUGUU	hsa-miR-98-5p	hsa-miR-98(18)	20.529	1.227
Ex-Exp03	A	435	hsa-miR-99a	AACCCGUAGAUCCGAUCUUGUG	hsa-miR-99a-5p	hsa-miR-99a(17)	23.716	1.341
Ex-Exp03	A	436	hsa-miR-99b	CACCCGUAGAACCGACCUUGCG	hsa-miR-99b-5p	hsa-miR-99b(17)	18.768	1.543
Ex-Exp03	A	583	hsa-miR-9	UCUUUGGUUAUCUAGCUGUAUGA	hsa-miR-9-5p	hsa-miR-9(17)	24.041	1.171
Ex-Exp04	A	377	hsa-let-7a	UGAGGUAGUAGGUUGUAUAGUU	hsa-let-7a-5p	hsa-let-7a(17)	16.759	1.337
Ex-Exp04	A	2619	hsa-let-7b	UGAGGUAGUAGGUUGUGUGGUU	hsa-let-7b-5p	hsa-let-7b(17)	18.805	1.125
Ex-Exp04	A	379	hsa-let-7c	UGAGGUAGUAGGUUGUAUGGUU	hsa-let-7c-5p	hsa-let-7c(19)	23.499	1.445
Ex-Exp04	A	2283	hsa-let-7d	AGAGGUAGUAGGUUGCAUAGUU	hsa-let-7d-5p	hsa-let-7d(17)	19.930	1.273
Ex-Exp04	A	2406	hsa-let-7e	UGAGGUAGGAGGUUGUAUAGUU	hsa-let-7e-5p	hsa-let-7e(17)	17.715	1.427
Ex-Exp04	A	382	hsa-let-7f	UGAGGUAGUAGAUUGUAUAGUU	hsa-let-7f-5p	hsa-let-7f(17)	19.138	1.352
Ex-Exp04	A	2282	hsa-let-7g	UGAGGUAGUAGUUUGUACAGUU	hsa-let-7g-5p	hsa-let-7g(17)	20.399	1.369
Ex-Exp04	A	437	hsa-miR-100	AACCCGUAGAUCCGAACUUGUG	hsa-miR-100-5p	hsa-miR-100(17)	22.985	1.287
Ex-Exp04	A	2253	hsa-miR-101	UACAGUACUGUGAUAACUGAA	hsa-miR-101-3p	hsa-miR-101(17)	20.988	1.404
Ex-Exp04	A	439	hsa-miR-103	AGCAGCAUUGUACAGGGCUAUGA	hsa-miR-103a-3p	hsa-miR-103(16),hsa-miR-103a(17)	16.596	1.452
Ex-Exp04	A	2167	hsa-miR-105	UCAAAUGCUCAGACUCCUGUGGU	hsa-miR-105-5p	hsa-miR-105(17)	Undetermined	0
Ex-Exp04	A	2169	hsa-miR-106a	AAAAGUGCUUACAGUGCAGGUAG	hsa-miR-106a-5p	hsa-miR-106a(17)	13.748	1.528
Ex-Exp04	A	442	hsa-miR-106b	UAAAGUGCUGACAGUGCAGAU	hsa-miR-106b-5p	hsa-miR-106b(17)	15.680	1.582
Ex-Exp04	A	443	hsa-miR-107	AGCAGCAUUGUACAGGGCUAUCA	hsa-miR-107		21.812	1.391
Ex-Exp04	A	387	hsa-miR-10a	UACCCUGUAGAUCCGAAUUUGUG	hsa-miR-10a-5p	hsa-miR-10a(17)	22.770	1.476
Ex-Exp04	A	2218	hsa-miR-10b	UACCCUGUAGAACCGAAUUUGUG	hsa-miR-10b-5p	hsa-miR-10b(17)	26.630	1.452
Ex-Exp04	A	2245	hsa-miR-122	UGGAGUGUGACAAUGGUGUUUG	hsa-miR-122-5p	hsa-miR-122(17)	20.843	1.417
Ex-Exp04	A	1182	hsa-miR-124a	UAAGGCACGCGGUGAAUGCC	hsa-miR-124-3p	hsa-miR-124(17)	Undetermined	0
Ex-Exp04	A	2199	hsa-miR-125a-3p	ACAGGUGAGGUUCUUGGGAGCC	hsa-miR-125a-3p	NA	31.587	1.181
Ex-Exp04	A	2198	hsa-miR-125a-5p	UCCCUGAGACCCUUUAACCUGUGA	hsa-miR-125a-5p	NA	23.405	1.449
Ex-Exp04	A	449	hsa-miR-125b	UCCCUGAGACCCUAACUUGUGA	hsa-miR-125b-5p	hsa-miR-125b(17)	20.887	1.474
Ex-Exp04	A	2228	hsa-miR-126	UCGUACCGUGAGUAAUAAUGCG	hsa-miR-126-3p	hsa-miR-126(17)	14.389	1.531
Ex-Exp04	A	452	hsa-miR-127	UCGGAUCCGUCUGAGCUUGGCU	hsa-miR-127-3p	hsa-miR-127(9.2)	19.659	1.555
Ex-Exp04	A	2229	hsa-miR-127-5p	CUGAAGCUCAGAGGGCUCUGAU	hsa-miR-127-5p	mmu-miR-127*(17)	Undetermined	0
Ex-Exp04	A	2216	hsa-miR-128a	UCACAGUGAACCGGUCUCUUU	hsa-miR-128-3p	hsa-miR-128(19),hsa-miR-128a(10),hsa-miR-128b(10)	21.426	1.543
Ex-Exp04	A	590	hsa-miR-129	CUUUUUGCGGUCUGGGCUUGC	hsa-miR-129-5p	hsa-miR-129(9.2)	Undetermined	0
Ex-Exp04	A	1184	hsa-miR-129-3p	AAGCCCUUACCCCAAAAAGCAU	hsa-miR-129-2-3p	hsa-miR-129-3p(17)	Undetermined	0.691
Ex-Exp04	A	454	hsa-miR-130a	CAGUGCAAUGUUAAAAGGGCAU	hsa-miR-130a-3p	hsa-miR-130a(17)	15.845	1.585
Ex-Exp04	A	456	hsa-miR-130b	CAGUGCAAUGAUGAAAGGGCAU	hsa-miR-130b-3p	hsa-miR-130b(17)	19.041	1.506
Ex-Exp04	A	457	hsa-miR-132	UAACAGUCUACAGCCAUGGUCG	hsa-miR-132-3p	hsa-miR-132(17)	19.242	1.487
Ex-Exp04	A	2246	hsa-miR-133a	UUUGGUCCCCUUCAACCAGCUG	hsa-miR-133a-3p	hsa-miR-133a(19)	20.817	1.452
Ex-Exp04	A	2247	hsa-miR-133b	UUUGGUCCCCUUCAACCAGCUA	hsa-miR-133b		25.740	1.155
Ex-Exp04	A	1186	hsa-miR-134	UGUGACUGGUUGACCAGAGGGG	hsa-miR-134-5p	hsa-miR-134(19)	25.524	1.419
Ex-Exp04	A	460	hsa-miR-135a	UAUGGCUUUUUAUUCCUAUGUGA	hsa-miR-135a-5p	hsa-miR-135(3),hsa-miR-135a(17)	24.567	1.548
Ex-Exp04	A	2261	hsa-miR-135b	UAUGGCUUUUCAUUCCUAUGUGA	hsa-miR-135b-5p	hsa-miR-135b(17)	Undetermined	1.107
Ex-Exp04	A	592	hsa-miR-136	ACUCCAUUUGUUUUGAUGAUGGA	hsa-miR-136-5p	hsa-miR-136(17)	23.393	0.993
Ex-Exp04	A	1129	hsa-miR-137	UUAUUGCUUAAGAAUACGCGUAG	hsa-miR-137		Undetermined	0.653
Ex-Exp04	A	2284	hsa-miR-138	AGCUGGUGUUGUGAAUCAGGCCG	hsa-miR-138-5p	hsa-miR-138(17)	26.468	1.467
Ex-Exp04	A	2313	hsa-miR-139-3p	GGAGACGCGGCCCUGUUGGAGU		hsa-miR-139-3p(18)	19.679	1.256
Ex-Exp04	A	2289	hsa-miR-139-5p	UCUACAGUGCACGUGUCUCCAG		hsa-miR-139-5p(18)	18.447	1.577
Ex-Exp04	A	1187	hsa-miR-140	CAGUGGUUUUACCCUAUGGUAG	hsa-miR-140-5p		20.632	1.461
Ex-Exp04	A	2234	hsa-miR-140-3p	UACCACAGGGUAGAACCACGG	hsa-miR-140-3p		23.576	1.419
Ex-Exp04	A	463	hsa-miR-141	UAACACUGUCUGGUAAAGAUGG	hsa-miR-141-3p	hsa-miR-141(17)	23.836	1.253
Ex-Exp04	A	464	hsa-miR-142-3p	UGUAGUGUUUCCUACUUUAUGGA	hsa-miR-142-3p		14.175	1.526
Ex-Exp04	A	2248	hsa-miR-142-5p	CAUAAAGUAGAAAGCACUACU	hsa-miR-142-5p		23.595	1.45
Ex-Exp04	A	2249	hsa-miR-143	UGAGAUGAAGCACUGUAGCUC	hsa-miR-143-3p	hsa-miR-143(17)	21.977	1.557
Ex-Exp04	A	2278	hsa-miR-145	GUCCAGUUUUCCCAGGAAUCCCU	hsa-miR-145-5p	hsa-miR-145(17)	19.820	1.385
Ex-Exp04	A	468	hsa-miR-146a	UGAGAACUGAAUUCCAUGGGUU	hsa-miR-146a-5p	hsa-miR-146(6),hsa-miR-146a(17)	14.724	1.506
Ex-Exp04	A	1097	hsa-miR-146b	UGAGAACUGAAUUCCAUAGGCU	hsa-miR-146b-5p	hsa-miR-146b(9.2)	18.383	1.505
Ex-Exp04	A	2361	hsa-miR-146b-3p	UGCCCUGUGGACUCAGUUCUGG	hsa-miR-146b-3p	NA	25.947	1.402
Ex-Exp04	A	469	hsa-miR-147	GUGUGUGGAAAUGCUUCUGC	hsa-miR-147a	hsa-miR-147(17)	Undetermined	0.724
Ex-Exp04	A	2262	hsa-miR-147b	GUGUGCGGAAAUGCUUCUGCUA	hsa-miR-147b	mmu-miR-147(17)	Undetermined	0
Ex-Exp04	A	470	hsa-miR-148a	UCAGUGCACUACAGAACUUUGU	hsa-miR-148a-3p	hsa-miR-148(3),hsa-miR-148a(17)	14.097	1.083
Ex-Exp04	A	471	hsa-miR-148b	UCAGUGCAUCACAGAACUUUGU	hsa-miR-148b-3p	hsa-miR-148b(17)	20.208	1.496
Ex-Exp04	A	2255	hsa-miR-149	UCUGGCUCCGUGUCUUCACUCCC	hsa-miR-149-5p	hsa-miR-149(17)	Undetermined	0
Ex-Exp04	A	473	hsa-miR-150	UCUCCCAACCCUUGUACCAGUG	hsa-miR-150-5p	hsa-miR-150(17)	15.276	1.559
Ex-Exp04	A	475	hsa-miR-152	UCAGUGCAUGACAGAACUUGG	hsa-miR-152-3p	hsa-miR-152(19)	19.316	1.602
Ex-Exp04	A	1191	hsa-miR-153	UUGCAUAGUCACAAAAGUGAUC	hsa-miR-153-3p	hsa-miR-153(19)	Undetermined	0
Ex-Exp04	A	477	hsa-miR-154	UAGGUUAUCCGUGUUGCCUUCG	hsa-miR-154-5p	hsa-miR-154(17)	24.737	0.996
Ex-Exp04	A	2623	hsa-miR-155	UUAAUGCUAAUCGUGAUAGGGGU	hsa-miR-155-5p	hsa-miR-155(17)	24.156	1.545
Ex-Exp04	A	389	hsa-miR-15a	UAGCAGCACAUAAUGGUUUGUG	hsa-miR-15a-5p	hsa-miR-15a(17)	12.883	1.171
Ex-Exp04	A	390	hsa-miR-15b	UAGCAGCACAUCAUGGUUUACA	hsa-miR-15b-5p	hsa-miR-15b(17)	16.229	1.54
Ex-Exp04	A	391	hsa-miR-16	UAGCAGCACGUAAAUAUUGGCG	hsa-miR-16-5p	hsa-miR-16(17)	14.192	1.476
Ex-Exp04	A	2308	hsa-miR-17	CAAAGUGCUUACAGUGCAGGUAG	hsa-miR-17-5p	hsa-miR-17(17)	13.993	1.56
Ex-Exp04	A	480	hsa-miR-181a	AACAUUCAACGCUGUCGGUGAGU	hsa-miR-181a-5p	hsa-miR-181a(17)	17.861	1.48
Ex-Exp04	A	482	hsa-miR-181c	AACAUUCAACCUGUCGGUGAGU	hsa-miR-181c-5p	hsa-miR-181c(17)	23.719	1.391
Ex-Exp04	A	2334	hsa-miR-182	UUUGGCAAUGGUAGAACUCACACU	hsa-miR-182-5p	hsa-miR-182(17)	31.372	1.211
Ex-Exp04	A	2269	hsa-miR-183	UAUGGCACUGGUAGAAUUCACU	hsa-miR-183-5p	hsa-miR-183(17)	26.541	1.069
Ex-Exp04	A	485	hsa-miR-184	UGGACGGAGAACUGAUAAGGGU	hsa-miR-184		26.208	1.479
Ex-Exp04	A	2271	hsa-miR-185	UGGAGAGAAAGGCAGUUCCUGA	hsa-miR-185-5p	hsa-miR-185(17)	20.842	1.555
Ex-Exp04	A	2285	hsa-miR-186	CAAAGAAUUCUCCUUUUGGGCU	hsa-miR-186-5p	hsa-miR-186(17)	19.819	1.532
Ex-Exp04	A	1193	hsa-miR-187	UCGUGUCUUGUGUUGCAGCCGG	hsa-miR-187-3p	hsa-miR-187(17)	Undetermined	0
Ex-Exp04	A	2106	hsa-miR-188-3p	CUCCCACAUGCAGGGUUUGCA	hsa-miR-188-3p	NA	Undetermined	0.485
Ex-Exp04	A	2422	hsa-miR-18a	UAAGGUGCAUCUAGUGCAGAUAG	hsa-miR-18a-5p	hsa-miR-18a(17)	19.731	1.502
Ex-Exp04	A	2217	hsa-miR-18b	UAAGGUGCAUCUAGUGCAGUUAG	hsa-miR-18b-5p	hsa-miR-18b(17)	20.458	1.139
Ex-Exp04	A	489	hsa-miR-190	UGAUAUGUUUGAUAUAUUAGGU	hsa-miR-190a-5p	hsa-miR-190(17),hsa-miR-190a(19)	22.494	1.579
Ex-Exp04	A	2299	hsa-miR-191	CAACGGAAUCCCAAAAGCAGCUG	hsa-miR-191-5p	hsa-miR-191(17)	13.641	1.548
Ex-Exp04	A	491	hsa-miR-192	CUGACCUAUGAAUUGACAGCC	hsa-miR-192-5p	hsa-miR-192(17)	19.770	1.544
Ex-Exp04	A	2250	hsa-miR-193a-3p	AACUGGCCUACAAAGUCCCAGU	hsa-miR-193a-3p		Undetermined	0.776
Ex-Exp04	A	2281	hsa-miR-193a-5p	UGGGUCUUUGCGGGCGAGAUGA	hsa-miR-193a-5p		24.699	1.527
Ex-Exp04	A	2367	hsa-miR-193b	AACUGGCCCUCAAAGUCCCGCU	hsa-miR-193b-3p	hsa-miR-193b(17)	22.175	1.503
Ex-Exp04	A	493	hsa-miR-194	UGUAACAGCAACUCCAUGUGGA	hsa-miR-194-5p	hsa-miR-194(17)	23.234	1.441
Ex-Exp04	A	494	hsa-miR-195	UAGCAGCACAGAAAUAUUGGC	hsa-miR-195-5p	hsa-miR-195(17)	20.468	1.507
Ex-Exp04	A	2215	hsa-miR-196b	UAGGUAGUUUCCUGUUGUUGGG	hsa-miR-196b-5p	hsa-miR-196b(17)	27.121	1.498
Ex-Exp04	A	497	hsa-miR-197	UUCACCACCUUCUCCACCCAGC	hsa-miR-197-3p	hsa-miR-197(17)	16.893	1.296
Ex-Exp04	A	2273	hsa-miR-198	GGUCCAGAGGGGAGAUAGGUUC	hsa-miR-198	NA	Undetermined	0
Ex-Exp04	A	498	hsa-miR-199a	CCCAGUGUUCAGACUACCUGUUC	hsa-miR-199a-5p	hsa-miR-199a(9.2)	21.355	1.477
Ex-Exp04	A	2304	hsa-miR-199a-3p	ACAGUAGUCUGCACAUUGGUUA	hsa-miR-199a-3p,hsa-miR-199b-3p		17.712	1.496
Ex-Exp04	A	500	hsa-miR-199b	CCCAGUGUUUAGACUAUCUGUUC	hsa-miR-199b-5p	hsa-miR-199b(9.2)	23.229	1.392
Ex-Exp04	A	395	hsa-miR-19a	UGUGCAAAUCUAUGCAAAACUGA	hsa-miR-19a-3p	hsa-miR-19a(17)	17.217	1.486
Ex-Exp04	A	396	hsa-miR-19b	UGUGCAAAUCCAUGCAAAACUGA	hsa-miR-19b-3p	hsa-miR-19b(17)	12.815	1.449
Ex-Exp04	A	2222	hsa-miR-1	UGGAAUGUAAAGAAGUAUGUAU	hsa-miR-1-3p	hsa-miR-1(20)	26.553	1.283
Ex-Exp04	A	502	hsa-miR-200a	UAACACUGUCUGGUAACGAUGU	hsa-miR-200a-3p	hsa-miR-200a(17)	21.056	0.863
Ex-Exp04	A	2251	hsa-miR-200b	UAAUACUGCCUGGUAAUGAUGA	hsa-miR-200b-3p	hsa-miR-200b(17)	25.252	1.197
Ex-Exp04	A	2300	hsa-miR-200c	UAAUACUGCCGGGUAAUGAUGGA	hsa-miR-200c-3p	hsa-miR-200c(17)	22.245	1.177
Ex-Exp04	A	2363	hsa-miR-202	AGAGGUAUAGGGCAUGGGAA	hsa-miR-202-3p	hsa-miR-202(17)	Undetermined	0
Ex-Exp04	A	507	hsa-miR-203	GUGAAAUGUUUAGGACCACUAG	hsa-miR-203a-3p	hsa-miR-203(18),hsa-miR-203a(20)	23.563	1.55
Ex-Exp04	A	508	hsa-miR-204	UUCCCUUUGUCAUCCUAUGCCU	hsa-miR-204-5p	hsa-miR-204(17)	23.636	1.44
Ex-Exp04	A	509	hsa-miR-205	UCCUUCAUUCCACCGGAGUCUG	hsa-miR-205-5p	hsa-miR-205(17)	27.642	1.513
Ex-Exp04	A	511	hsa-miR-208	AUAAGACGAGCAAAAAGCUUGU	hsa-miR-208a-3p	hsa-miR-208(10),hsa-miR-208a(19)	12.844	0
Ex-Exp04	A	2290	hsa-miR-208b	AUAAGACGAACAAAAGGUUUGU	hsa-miR-208b-3p	hsa-miR-208b(19)	Undetermined	0.635
Ex-Exp04	A	580	hsa-miR-20a	UAAAGUGCUUAUAGUGCAGGUAG	hsa-miR-20a-5p	hsa-miR-20(6),hsa-miR-20a(17)	12.197	1.533
Ex-Exp04	A	1014	hsa-miR-20b	CAAAGUGCUCAUAGUGCAGGUAG	hsa-miR-20b-5p	hsa-miR-20b(17)	21.314	1.516
Ex-Exp04	A	512	hsa-miR-210	CUGUGCGUGUGACAGCGGCUGA	hsa-miR-210-3p	hsa-miR-210(19)	18.787	1.316
Ex-Exp04	A	514	hsa-miR-211	UUCCCUUUGUCAUCCUUCGCCU	hsa-miR-211-5p	hsa-miR-211(17)	25.136	1.325
Ex-Exp04	A	515	hsa-miR-212	UAACAGUCUCCAGUCACGGCC	hsa-miR-212-3p	hsa-miR-212(17)	22.930	1.425
Ex-Exp04	A	2306	hsa-miR-214	ACAGCAGGCACAGACAGGCAGU	hsa-miR-214-3p	hsa-miR-214(17)	11.796	1.201
Ex-Exp04	A	518	hsa-miR-215	AUGACCUAUGAAUUGACAGAC	hsa-miR-215-5p	hsa-miR-215(19)	20.776	1.25
Ex-Exp04	A	2220	hsa-miR-216a	UAAUCUCAGCUGGCAACUGUGA	hsa-miR-216a-5p	hsa-miR-216a(18)	Undetermined	0.483
Ex-Exp04	A	2326	hsa-miR-216b	AAAUCUCUGCAGGCAAAUGUGA	hsa-miR-216b-5p	hsa-miR-216b(19)	Undetermined	0
Ex-Exp04	A	2337	hsa-miR-217	UACUGCAUCAGGAACUGAUUGGA	hsa-miR-217	oan-miR-217(18)	Undetermined	0
Ex-Exp04	A	521	hsa-miR-218	UUGUGCUUGAUCUAACCAUGU	hsa-miR-218-5p	hsa-miR-218(17)	23.526	1.531
Ex-Exp04	A	522	hsa-miR-219	UGAUUGUCCAAACGCAAUUCU	hsa-miR-219a-5p	hsa-miR-219(9.2),hsa-miR-219-5p(19)	26.632	1.293
Ex-Exp04	A						Undetermined	0.654
Ex-Exp04	A						Undetermined	0
Ex-Exp04	A	397	hsa-miR-21	UAGCUUAUCAGACUGAUGUUGA	hsa-miR-21-5p	hsa-miR-21(17)	14.845	1.306
Ex-Exp04	A	523	hsa-miR-220	CCACACCGUAUCUGACACUUU	NA	hsa-miR-220(10),hsa-miR-220a(15)	Undetermined	0
Ex-Exp04	A	2206	hsa-miR-220b	CCACCACCGUGUCUGACACUU	NA	hsa-miR-220b(15)	Undetermined	0.737
Ex-Exp04	A	2211	hsa-miR-220c	ACACAGGGCUGUUGUGAAGACU	NA	hsa-miR-220c(15)	Undetermined	0
Ex-Exp04	A	524	hsa-miR-221	AGCUACAUUGUCUGCUGGGUUUC	hsa-miR-221-3p	hsa-miR-221(17)	14.562	1.588
Ex-Exp04	A	2276	hsa-miR-222	AGCUACAUCUGGCUACUGGGU	hsa-miR-222-3p	hsa-miR-222(17)	18.538	1.503
Ex-Exp04	A	2295	hsa-miR-223	UGUCAGUUUGUCAAAUACCCCA	hsa-miR-223-3p	hsa-miR-223(17)	9.369	1.594
Ex-Exp04	A	2099	hsa-miR-224	CAAGUCACUAGUGGUUCCGUU	hsa-miR-224-5p	hsa-miR-224(17)	21.385	1.469
Ex-Exp04	A	398	hsa-miR-22	AAGCUGCCAGUUGAAGAACUGU	hsa-miR-22-3p	hsa-miR-22(17)	19.355	1.261
Ex-Exp04	A	399	hsa-miR-23a	AUCACAUUGCCAGGGAUUUCC	hsa-miR-23a-3p	hsa-miR-23a(17)	20.838	1.31
Ex-Exp04	A	400	hsa-miR-23b	AUCACAUUGCCAGGGAUUACC	hsa-miR-23b-3p	hsa-miR-23b(17)	19.859	1.205
Ex-Exp04	A	402	hsa-miR-24	UGGCUCAGUUCAGCAGGAACAG	hsa-miR-24-3p	hsa-miR-24(17)	12.805	1.537
Ex-Exp04	A	403	hsa-miR-25	CAUUGCACUUGUCUCGGUCUGA	hsa-miR-25-3p	hsa-miR-25(17)	16.563	1.571
Ex-Exp04	A	405	hsa-miR-26a	UUCAAGUAAUCCAGGAUAGGCU	hsa-miR-26a-5p	hsa-miR-26a(17)	14.006	1.505
Ex-Exp04	A	407	hsa-miR-26b	UUCAAGUAAUUCAGGAUAGGU	hsa-miR-26b-5p	hsa-miR-26b(17)	15.551	1.575
Ex-Exp04	A	408	hsa-miR-27a	UUCACAGUGGCUAAGUUCCGC	hsa-miR-27a-3p	hsa-miR-27a(17)	16.815	1.56
Ex-Exp04	A	409	hsa-miR-27b	UUCACAGUGGCUAAGUUCUGC	hsa-miR-27b-3p	hsa-miR-27b(17)	18.335	1.457
Ex-Exp04	A	411	hsa-miR-28	AAGGAGCUCACAGUCUAUUGAG	hsa-miR-28-5p	hsa-miR-28(9.2)	17.442	1.498
Ex-Exp04	A	2446	hsa-miR-28-3p	CACUAGAUUGUGAGCUCCUGGA	hsa-miR-28-3p	rno-miR-28*(18)	19.689	1.487
Ex-Exp04	A	527	hsa-miR-296	AGGGCCCCCCCUCAAUCCUGU	hsa-miR-296-5p	hsa-miR-296(9.2)	19.666	1.351
Ex-Exp04	A	2101	hsa-miR-296-3p	GAGGGUUGGGUGGAGGCUCUCC	hsa-miR-296-3p	rno-miR-296(18)	Undetermined	0.577
Ex-Exp04	A	2190	hsa-miR-298	AGCAGAAGCAGGGAGGUUCUCCCA	hsa-miR-298	NA	Undetermined	0.377
Ex-Exp04	A	1015	hsa-miR-299-3p	UAUGUGGGAUGGUAAACCGCUU	hsa-miR-299-3p	NA	Undetermined	0
Ex-Exp04	A	600	hsa-miR-299-5p	UGGUUUACCGUCCCACAUACAU	hsa-miR-299-5p	hsa-miR-299(6)	17.319	1.124
Ex-Exp04	A	2112	hsa-miR-29a	UAGCACCAUCUGAAAUCGGUUA	hsa-miR-29a-3p	hsa-miR-29a(17)	20.490	1.529
Ex-Exp04	A	413	hsa-miR-29b	UAGCACCAUUUGAAAUCAGUGUU	hsa-miR-29b-3p	hsa-miR-29b(17)	21.266	1.562
Ex-Exp04	A	587	hsa-miR-29c	UAGCACCAUUUGAAAUCGGUUA	hsa-miR-29c-3p	hsa-miR-29c(17)	18.309	1.464
Ex-Exp04	A	528	hsa-miR-301	CAGUGCAAUAGUAUUGUCAAAGC	hsa-miR-301a-3p	hsa-miR-301(9.2),hsa-miR-301a(17)	18.739	1.497
Ex-Exp04	A	2392	hsa-miR-301b	CAGUGCAAUGAUAUUGUCAAAGC	hsa-miR-301b-3p	hsa-miR-301b(20)	23.835	1.51
Ex-Exp04	A	529	hsa-miR-302a	UAAGUGCUUCCAUGUUUUGGUGA	hsa-miR-302a-3p	hsa-miR-302(3.1),hsa-miR-302a(17)	11.304	0.978
Ex-Exp04	A	531	hsa-miR-302b	UAAGUGCUUCCAUGUUUUAGUAG	hsa-miR-302b-3p	hsa-miR-302b(17)	22.643	0.997
Ex-Exp04	A	533	hsa-miR-302c	UAAGUGCUUCCAUGUUUCAGUGG	hsa-miR-302c-3p	hsa-miR-302c(17)	15.488	1.037
Ex-Exp04	A	602	hsa-miR-30b	UGUAAACAUCCUACACUCAGCU	hsa-miR-30b-5p	hsa-miR-30b(17)	12.812	1.524
Ex-Exp04	A	419	hsa-miR-30c	UGUAAACAUCCUACACUCUCAGC	hsa-miR-30c-5p	hsa-miR-30c(17)	13.428	1.571
Ex-Exp04	A	2279	hsa-miR-31	AGGCAAGAUGCUGGCAUAGCU	hsa-miR-31-5p	hsa-miR-31(17)	23.816	1.259
Ex-Exp04	A	2277	hsa-miR-320	AAAAGCUGGGUUGAGAGGGCGA	hsa-miR-320a	hsa-miR-320(10.1)	15.825	1.557
Ex-Exp04	A	2227	hsa-miR-323-3p	CACAUUACACGGUCGACCUCU	hsa-miR-323a-3p	hsa-miR-323-3p(17)	24.937	1.399
Ex-Exp04	A	2161	hsa-miR-324-3p	ACUGCCCCAGGUGCUGCUGG	hsa-miR-324-3p	NA	22.897	1.477
Ex-Exp04	A	539	hsa-miR-324-5p	CGCAUCCCCUAGGGCAUUGGUGU	hsa-miR-324-5p	NA	18.296	1.595
Ex-Exp04	A	540	hsa-miR-325	CCUAGUAGGUGUCCAGUAAGUGU	hsa-miR-325	NA	Undetermined	0.305
Ex-Exp04	A	542	hsa-miR-326	CCUCUGGGCCCUUCCUCCAG	hsa-miR-326	NA	23.695	1.373
Ex-Exp04	A	543	hsa-miR-328	CUGGCCCUCUCUGCCCUUCCGU	hsa-miR-328-3p	hsa-miR-328(19)	15.096	1.517
Ex-Exp04	A	1101	hsa-miR-329	AACACACCUGGUUAACCUCUUU	hsa-miR-329-3p	hsa-miR-329(19)	28.544	1.444
Ex-Exp04	A	2109	hsa-miR-32	UAUUGCACAUUACUAAGUUGCA	hsa-miR-32-5p	hsa-miR-32(17)	25.604	1.426
Ex-Exp04	A	544	hsa-miR-330	GCAAAGCACACGGCCUGCAGAGA	hsa-miR-330-3p	hsa-miR-330(9.2)	21.706	1.279
Ex-Exp04	A	2230	hsa-miR-330-5p	UCUCUGGGCCUGUGUCUUAGGC	hsa-miR-330-5p		Undetermined	0
Ex-Exp04	A	545	hsa-miR-331	GCCCCUGGGCCUAUCCUAGAA	hsa-miR-331-3p	hsa-miR-331(9.2)	15.797	1.475
Ex-Exp04	A	2233	hsa-miR-331-5p	CUAGGUAUGGUCCCAGGGAUCC	hsa-miR-331-5p	NA	27.065	1.296
Ex-Exp04	A	546	hsa-miR-335	UCAAGAGCAAUAACGAAAAAUGU	hsa-miR-335-5p	hsa-miR-335(17)	17.051	1.515
Ex-Exp04	A	2156	hsa-miR-337-5p	GAACGGCUUCAUACAGGAGUU	hsa-miR-337-5p	NA	26.244	1.456
Ex-Exp04	A	2252	hsa-miR-338-3p	UCCAGCAUCAGUGAUUUUGUUG	hsa-miR-338-3p	tgu-miR-338(15)	29.761	1.504
Ex-Exp04	A	2184	hsa-miR-339-3p	UGAGCGCCUCGACGACAGAGCCG	hsa-miR-339-3p	NA	22.793	1.401
Ex-Exp04	A	2257	hsa-miR-339-5p	UCCCUGUCCUCCAGGAGCUCACG	hsa-miR-339-5p	NA	18.440	1.252
Ex-Exp04	A	2085	hsa-miR-33b	GUGCAUUGCUGUUGCAUUGC	hsa-miR-33b-5p	hsa-miR-33b(17)	Undetermined	0
Ex-Exp04	A	2258	hsa-miR-340	UUAUAAAGCAAUGAGACUGAUU	hsa-miR-340-5p	hsa-miR-340(17)	21.742	1.494
Ex-Exp04	A	2260	hsa-miR-342-3p	UCUCACACAGAAAUCGCACCCGU	hsa-miR-342-3p	NA	21.434	1.169
Ex-Exp04	A	2147	hsa-miR-342-5p	AGGGGUGCUAUCUGUGAUUGA	hsa-miR-342-5p	NA	21.512	0.857
Ex-Exp04	A	2186	hsa-miR-345	GCUGACUCCUAGUCCAGGGCUC	hsa-miR-345-5p	hsa-miR-345(17)	22.310	1.492
Ex-Exp04	A	553	hsa-miR-346	UGUCUGCCCGCAUGCCUGCCUCU	hsa-miR-346	NA	20.566	1.031
Ex-Exp04	A	426	hsa-miR-34a	UGGCAGUGUCUUAGCUGGUUGU	hsa-miR-34a-5p	hsa-miR-34a(17)	20.054	1.383
Ex-Exp04	A	428	hsa-miR-34c	AGGCAGUGUAGUUAGCUGAUUGC	hsa-miR-34c-5p	hsa-miR-34c(9.2)	20.489	1.086
Ex-Exp04	A	554	hsa-miR-361	UUAUCAGAAUCUCCAGGGGUAC	hsa-miR-361-5p	hsa-miR-361(9.2)	19.710	1.533
Ex-Exp04	A	1273	hsa-miR-362	AAUCCUUGGAACCUAGGUGUGAGU	hsa-miR-362-5p	hsa-miR-362(9.2)	24.761	1.468
Ex-Exp04	A	2117	hsa-miR-362-3p	AACACACCUAUUCAAGGAUUCA	hsa-miR-362-3p	NA	25.652	1.493
Ex-Exp04	A	1271	hsa-miR-363	AAUUGCACGGUAUCCAUCUGUA	hsa-miR-363-3p	hsa-miR-363(17)	21.806	1.325
Ex-Exp04	A	1020	hsa-miR-365	UAAUGCCCCUAAAAAUCCUUAU	hsa-miR-365a-3p,hsa-miR-365b-3p	hsa-miR-365(17)	26.304	1.382
Ex-Exp04	A	555	hsa-miR-367	AAUUGCACUUUAGCAAUGGUGA	hsa-miR-367-3p	hsa-miR-367(17)	17.410	1.051
Ex-Exp04	A	557	hsa-miR-369-3p	AAUAAUACAUGGUUGAUCUUU	hsa-miR-369-3p	hsa-miR-369(6)	23.739	1.594
Ex-Exp04	A	1021	hsa-miR-369-5p	AGAUCGACCGUGUUAUAUUCGC	hsa-miR-369-5p	NA	24.493	0
Ex-Exp04	A	2275	hsa-miR-370	GCCUGCUGGGGUGGAACCUGGU	hsa-miR-370-3p	hsa-miR-370(19)	21.234	1.31
Ex-Exp04	A	2124	hsa-miR-371-3p	AAGUGCCGCCAUCUUUUGAGUGU	hsa-miR-371a-3p	hsa-miR-371-3p(17)	Undetermined	0.828
Ex-Exp04	A	560	hsa-miR-372	AAAGUGCUGCGACAUUUGAGCGU	hsa-miR-372-3p	hsa-miR-372(19)	26.889	1.44
Ex-Exp04	A	561	hsa-miR-373	GAAGUGCUUCGAUUUUGGGGUGU	hsa-miR-373-3p	hsa-miR-373(17)	24.488	0
Ex-Exp04	A	563	hsa-miR-374	UUAUAAUACAACCUGAUAAGUG	hsa-miR-374a-5p	hsa-miR-374(9.2),hsa-miR-374a(17)	16.125	1.55
Ex-Exp04	A	1319	hsa-miR-374-5p	AUAUAAUACAACCUGCUAAGUG	hsa-miR-374b-5p	hsa-miR-374b(17)	16.617	1.539
Ex-Exp04	A	564	hsa-miR-375	UUUGUUCGUUCGGCUCGCGUGA	hsa-miR-375		23.753	1.372
Ex-Exp04	A	565	hsa-miR-376a	AUCAUAGAGGAAAAUCCACGU	hsa-miR-376a-3p	hsa-miR-376a(17)	10.647	1.084
Ex-Exp04	A	1102	hsa-miR-376b	AUCAUAGAGGAAAAUCCAUGUU	hsa-miR-376b-3p	hsa-miR-376b(18)	26.920	1.399
Ex-Exp04	A	2122	hsa-miR-376c	AACAUAGAGGAAAUUCCACGU	hsa-miR-376c-3p	hsa-miR-376c(18)	19.950	1.399
Ex-Exp04	A	566	hsa-miR-377	AUCACACAAAGGCAACUUUUGU	hsa-miR-377-3p	hsa-miR-377(17)	27.705	1.179
Ex-Exp04	A	1138	hsa-miR-379	UGGUAGACUAUGGAACGUAGG	hsa-miR-379-5p	hsa-miR-379(17)	24.135	1.414
Ex-Exp04	A	569	hsa-miR-380-3p	UAUGUAAUAUGGUCCACAUCUU	hsa-miR-380-3p	hsa-miR-380(17)	22.466	1.009
Ex-Exp04	A	571	hsa-miR-381	UAUACAAGGGCAAGCUCUCUGU	hsa-miR-381-3p	hsa-miR-381(18)	24.749	1.54
Ex-Exp04	A	572	hsa-miR-382	GAAGUUGUUCGUGGUGGAUUCG	hsa-miR-382-5p	hsa-miR-382(17)	19.628	1.238
Ex-Exp04	A	573	hsa-miR-383	AGAUCAGAAGGUGAUUGUGGCU	hsa-miR-383-5p	hsa-miR-383(19)	Undetermined	0.822
Ex-Exp04	A	574	hsa-miR-384	AUUCCUAGAAAUUGUUCAUA	hsa-miR-384	NA	Undetermined	0.846
Ex-Exp04	A	2331	hsa-miR-409-5p	AGGUUACCCGAGCAACUUUGCAU	hsa-miR-409-5p		26.441	1.411
Ex-Exp04	A	1274	hsa-miR-410	AAUAUAACACAGAUGGCCUGU	hsa-miR-410-3p	hsa-miR-410(19)	20.828	1.518
Ex-Exp04	A	1610	hsa-miR-411	UAGUAGACCGUAUAGCGUACG	hsa-miR-411-5p	hsa-miR-411(17)	20.316	1.392
Ex-Exp04	A	1023	hsa-miR-412	ACUUCACCUGGUCCACUAGCCGU	hsa-miR-412-3p	hsa-miR-412(19)	Undetermined	0
Ex-Exp04	A	2297	hsa-miR-422a	ACUGGACUUAGGGUCAGAAGGC	hsa-miR-422a	NA	27.799	1.433
Ex-Exp04	A	2340	hsa-miR-423-5p	UGAGGGGCAGAGAGCGAGACUUU	hsa-miR-423-5p	NA	20.767	1.499
Ex-Exp04	A	604	hsa-miR-424	CAGCAGCAAUUCAUGUUUUGAA	hsa-miR-424-5p	hsa-miR-424(17)	23.783	1.491
Ex-Exp04	A	1516	hsa-miR-425-5p	AAUGACACGAUCACUCCCGUUGA	hsa-miR-425-5p	hsa-miR-425(17)	18.767	1.182
Ex-Exp04	A	1024	hsa-miR-429	UAAUACUGUCUGGUAAAACCGU	hsa-miR-429	mml-miR-429(19)	29.372	1.34
Ex-Exp04	A	1979	hsa-miR-431	UGUCUUGCAGGCCGUCAUGCA	hsa-miR-431-5p	hsa-miR-431(17)	22.054	0.772
Ex-Exp04	A	1028	hsa-miR-433	AUCAUGAUGGGCUCCUCGGUGU	hsa-miR-433-3p	hsa-miR-433(19)	24.838	1.055
Ex-Exp04	A	1029	hsa-miR-448	UUGCAUAUGUAGGAUGUCCCAU	hsa-miR-448		Undetermined	0.479
Ex-Exp04	A	1030	hsa-miR-449	UGGCAGUGUAUUGUUAGCUGGU	hsa-miR-449a	hsa-miR-449(9.2)	Undetermined	0.878
Ex-Exp04	A	1608	hsa-miR-449b	AGGCAGUGUAUUGUUAGCUGGC	hsa-miR-449b-5p	hsa-miR-449b(17)	32.381	1.264
Ex-Exp04	A	2303	hsa-miR-450a	UUUUGCGAUGUGUUCCUAAUAU	hsa-miR-450a-5p	hsa-miR-450a(17)	28.590	1.281
Ex-Exp04	A	2208	hsa-miR-450b-3p	UUGGGAUCAUUUUGCAUCCAUA	hsa-miR-450b-3p	NA	Undetermined	0.618
Ex-Exp04	A	2207	hsa-miR-450b-5p	UUUUGCAAUAUGUUCCUGAAUA	hsa-miR-450b-5p	ssc-miR-450b(15)	29.452	1.137
Ex-Exp04	A	1141	hsa-miR-451	AAACCGUUACCAUUACUGAGUU	hsa-miR-451a	hsa-miR-451(17)	13.022	1.609
Ex-Exp04	A	2329	hsa-miR-452	AACUGUUUGCAGAGGAAACUGA	hsa-miR-452-5p	hsa-miR-452(17)	27.938	1.423
Ex-Exp04	A	2318	hsa-miR-453	AGGUUGUCCGUGGUGAGUUCGCA	hsa-miR-323b-5p	hsa-miR-453(14)	Undetermined	0
Ex-Exp04	A	2323	hsa-miR-454	UAGUGCAAUAUUGCUUAUAGGGU	hsa-miR-454-3p	hsa-miR-454(17)	21.838	1.426
Ex-Exp04	A	1280	hsa-miR-455	UAUGUGCCUUUGGACUACAUCG	hsa-miR-455-5p	hsa-miR-455(9.2)	Undetermined	0.198
Ex-Exp04	A	2244	hsa-miR-455-3p	GCAGUCCAUGGGCAUAUACAC	hsa-miR-455-3p	ssc-miR-455(18)	22.467	0
Ex-Exp04	A	2338	hsa-miR-483-5p	AAGACGGGAGGAAAGAAGGGAG	hsa-miR-483-5p	NA	18.712	1.403
Ex-Exp04	A	1821	hsa-miR-484	UCAGGCUCAGUCCCCUCCCGAU	hsa-miR-484	NA	14.542	1.548
Ex-Exp04	A	1277	hsa-miR-485-3p	GUCAUACACGGCUCUCCUCUCU	hsa-miR-485-3p	NA	23.333	1.267
Ex-Exp04	A	1036	hsa-miR-485-5p	AGAGGCUGGCCGUGAUGAAUUC	hsa-miR-485-5p		Undetermined	0.749
Ex-Exp04	A	1278	hsa-miR-486	UCCUGUACUGAGCUGCCCCGAG	hsa-miR-486-5p	hsa-miR-486(9.2)	18.812	1.016
Ex-Exp04	A	2093	hsa-miR-486-3p	CGGGGCAGCUCAGUACAGGAU	hsa-miR-486-3p		24.426	1.024
Ex-Exp04	A	1279	hsa-miR-487a	AAUCAUACAGGGACAUCCAGUU	hsa-miR-487a-3p	hsa-miR-487(7.1),hsa-miR-487a(19)	16.044	1.017
Ex-Exp04	A	1285	hsa-miR-487b	AAUCGUACAGGGUCAUCCACUU	hsa-miR-487b-3p	hsa-miR-487b(19)	24.054	1.369
Ex-Exp04	A	2357	hsa-miR-488	UUGAAAGGCUAUUUCUUGGUC	hsa-miR-488-3p	hsa-miR-488(17)	Undetermined	0
Ex-Exp04	A	2358	hsa-miR-489	GUGACAUCACAUAUACGGCAGC	hsa-miR-489-3p	hsa-miR-489(19)	26.884	1.21
Ex-Exp04	A	1037	hsa-miR-490	CAACCUGGAGGACUCCAUGCUG	hsa-miR-490-3p	hsa-miR-490(9.2)	Undetermined	0.483
Ex-Exp04	A	1630	hsa-miR-491	AGUGGGGAACCCUUCCAUGAGG	hsa-miR-491-5p	mmu-miR-491(17)	23.431	1.438
Ex-Exp04	A	2360	hsa-miR-491-3p	CUUAUGCAAGAUUCCCUUCUAC	hsa-miR-491-3p	mmu-miR-491*(17)	Undetermined	0
Ex-Exp04	A	1039	hsa-miR-492	AGGACCUGCGGGACAAGAUUCUU	hsa-miR-492	NA	Undetermined	0.348
Ex-Exp04	A	2364	hsa-miR-493	UGAAGGUCUACUGUGUGCCAGG	hsa-miR-493-3p	hsa-miR-493(17)	27.923	1.301
Ex-Exp04	A	2365	hsa-miR-494	UGAAACAUACACGGGAAACCUC	hsa-miR-494-3p	hsa-miR-494(19)	24.059	1.379
Ex-Exp04	A	1663	hsa-miR-495	AAACAAACAUGGUGCACUUCUU	hsa-miR-495-3p	hsa-miR-495(18)	20.157	1.412
Ex-Exp04	A	1953	hsa-miR-496	UGAGUAUUACAUGGCCAAUCUC	hsa-miR-496		28.937	0.911
Ex-Exp04	A	1352	hsa-miR-499	UUAAGACUUGCAGUGAUGUUU	hsa-miR-499a-5p	hsa-miR-499-5p(17)	Undetermined	0.815
Ex-Exp04	A	2427	hsa-miR-499-3p	AACAUCACAGCAAGUCUGUGCU	hsa-miR-499a-3p	hsa-miR-499-3p(17)	Undetermined	0.672
Ex-Exp04	A	2428	hsa-miR-500	UAAUCCUUGCUACCUGGGUGAGA	hsa-miR-500a-5p	hsa-miR-500(15),hsa-miR-500a(17)	26.785	1.275
Ex-Exp04	A	1047	hsa-miR-501	AAUCCUUUGUCCCUGGGUGAGA	hsa-miR-501-5p	hsa-miR-501(9.2)	Undetermined	0
Ex-Exp04	A	2435	hsa-miR-501-3p	AAUGCACCCGGGCAAGGAUUCU	hsa-miR-501-3p	NA	23.927	1.214
Ex-Exp04	A	1109	hsa-miR-502	AUCCUUGCUAUCUGGGUGCUA	hsa-miR-502-5p	hsa-miR-502(9.2)	25.020	1.459
Ex-Exp04	A	2083	hsa-miR-502-3p	AAUGCACCUGGGCAAGGAUUCA	hsa-miR-502-3p	NA	24.927	1.559
Ex-Exp04	A	1048	hsa-miR-503	UAGCAGCGGGAACAGUUCUGCAG	hsa-miR-503-5p	hsa-miR-503(18)	25.121	1.344
Ex-Exp04	A	2084	hsa-miR-504	AGACCCUGGUCUGCACUCUAUC	hsa-miR-504-5p	hsa-miR-504(19)	Undetermined	0.708
Ex-Exp04	A	2089	hsa-miR-505	CGUCAACACUUGCUGGUUUCCU	hsa-miR-505-3p	hsa-miR-505(17)	23.851	1.354
Ex-Exp04	A	1050	hsa-miR-506	UAAGGCACCCUUCUGAGUAGA	hsa-miR-506-3p	hsa-miR-506(17)	Undetermined	0.595
Ex-Exp04	A	1051	hsa-miR-507	UUUUGCACCUUUUGGAGUGAA	hsa-miR-507	NA	Undetermined	0.345
Ex-Exp04	A	1052	hsa-miR-508	UGAUUGUAGCCUUUUGGAGUAGA	hsa-miR-508-3p	hsa-miR-508(9.2)	Undetermined	0
Ex-Exp04	A	2092	hsa-miR-508-5p	UACUCCAGAGGGCGUCACUCAUG	hsa-miR-508-5p	NA	Undetermined	0.508
Ex-Exp04	A						Undetermined	0
Ex-Exp04	A	2235	hsa-miR-509-5p	UACUGCAGACAGUGGCAAUCA	hsa-miR-509-5p	eca-miR-509-5p(20)	14.464	0
Ex-Exp04	A	2241	hsa-miR-510	UACUCAGGAGAGUGGCAAUCAC	hsa-miR-510-5p	hsa-miR-510(19)	Undetermined	0
Ex-Exp04	A	1111	hsa-miR-511	GUGUCUUUUGCUCUGCAGUCA	hsa-miR-511-5p	hsa-miR-511(19)	28.227	1.353
Ex-Exp04	A	1823	hsa-miR-512-3p	AAGUGCUGUCAUAGCUGAGGUC	hsa-miR-512-3p	NA	14.897	0.965
Ex-Exp04	A	1145	hsa-miR-512-5p	CACUCAGCCUUGAGGGCACUUUC	hsa-miR-512-5p	NA	Undetermined	0
Ex-Exp04	A	2090	hsa-miR-513-5p	UUCACAGGGAGGUGUCAU	hsa-miR-513a-5p	hsa-miR-513-5p(10)	Undetermined	0
Ex-Exp04	A	2369	hsa-miR-515-3p	GAGUGCCUUCUUUUGGAGCGUU	hsa-miR-515-3p	NA	Undetermined	0
Ex-Exp04	A	1112	hsa-miR-515-5p	UUCUCCAAAAGAAAGCACUUUCUG	hsa-miR-515-5p	NA	Undetermined	0
Ex-Exp04	A	2416	hsa-miR-516a-5p	UUCUCGAGGAAAGAAGCACUUUC	hsa-miR-516a-5p	NA	Undetermined	0
Ex-Exp04	A	1150	hsa-miR-516b	AUCUGGAGGUAAGAAGCACUUU	hsa-miR-516b-5p	hsa-miR-516-5p(7),hsa-miR-516b(17)	Undetermined	0
Ex-Exp04	A	2402	hsa-miR-517a	AUCGUGCAUCCCUUUAGAGUGU	hsa-miR-517a-3p,hsa-miR-517b-3p	hsa-miR-517a(17)	Undetermined	0.761
Ex-Exp04	A	1152	hsa-miR-517b	UCGUGCAUCCCUUUAGAGUGUU	ppy-miR-517b	hsa-miR-517b(17)	Undetermined	0
Ex-Exp04	A	1153	hsa-miR-517c	AUCGUGCAUCCUUUUAGAGUGU	hsa-miR-517c-3p	hsa-miR-517c(17)	30.060	1.199
Ex-Exp04	A	2397	hsa-miR-518a-3p	GAAAGCGCUUCCCUUUGCUGGA	hsa-miR-518a-3p	NA	Undetermined	0
Ex-Exp04	A	2396	hsa-miR-518a-5p	CUGCAAAGGGAAGCCCUUUC	hsa-miR-518a-5p,hsa-miR-527	NA	Undetermined	0
Ex-Exp04	A	1156	hsa-miR-518b	CAAAGCGCUCCCCUUUAGAGGU	hsa-miR-518b	NA	3.864	1
Ex-Exp04	A	2401	hsa-miR-518c	CAAAGCGCUUCUCUUUAGAGUGU	hsa-miR-518c-3p	hsa-miR-518c(17)	Undetermined	0.285
Ex-Exp04	A	1159	hsa-miR-518d	CAAAGCGCUUCCCUUUGGAGC	hsa-miR-518d-3p	hsa-miR-518d(9.2)	Undetermined	0.572
Ex-Exp04	A	2389	hsa-miR-518d-5p	CUCUAGAGGGAAGCACUUUCUG	hsa-miR-518d-5p,hsa-miR-520c-5p,hsa-miR-526a	NA	Undetermined	0.414
Ex-Exp04	A	2395	hsa-miR-518e	AAAGCGCUUCCCUUCAGAGUG	hsa-miR-518e-3p	hsa-miR-518e(17)	Undetermined	0
Ex-Exp04	A	2388	hsa-miR-518f	GAAAGCGCUUCUCUUUAGAGG	hsa-miR-518f-3p	hsa-miR-518f(17)	Undetermined	1.113
Ex-Exp04	A	2415	hsa-miR-519a	AAAGUGCAUCCUUUUAGAGUGU	hsa-miR-519a-3p	hsa-miR-519a(17)	29.774	1.3
Ex-Exp04	A	1163	hsa-miR-519c	AAAGUGCAUCUUUUUAGAGGAU	hsa-miR-519c-3p	hsa-miR-519c(9.2)	Undetermined	0
Ex-Exp04	A	2403	hsa-miR-519d	CAAAGUGCCUCCCUUUAGAGUG	hsa-miR-519d-3p	hsa-miR-519d(19)	31.532	1.321
Ex-Exp04	A	2370	hsa-miR-519e	AAGUGCCUCCUUUUAGAGUGUU	hsa-miR-519e-3p	hsa-miR-519e(17)	18.643	0.838
Ex-Exp04	A	1167	hsa-miR-520a	AAAGUGCUUCCCUUUGGACUGU	hsa-miR-520a-3p	hsa-miR-520a(9.2)	Undetermined	0.573
Ex-Exp04	A	1168	hsa-miR-520a#	CUCCAGAGGGAAGUACUUUCU	hsa-miR-520a-5p	hsa-miR-520a*(9.2)	Undetermined	0
Ex-Exp04	A	1116	hsa-miR-520b	AAAGUGCUUCCUUUUAGAGGG	hsa-miR-520b		25.863	1.249
Ex-Exp04	A	2393	hsa-miR-520d-5p	CUACAAAGGGAAGCCCUUUC	hsa-miR-520d-5p		Undetermined	0.704
Ex-Exp04	A	1119	hsa-miR-520e	AAAGUGCUUCCUUUUUGAGGG	hsa-miR-520e	NA	34.441	1.5
Ex-Exp04	A	1120	hsa-miR-520f	AAGUGCUUCCUUUUAGAGGGUU	hsa-miR-520f-3p	hsa-miR-520f(19)	16.543	0.939
Ex-Exp04	A	1121	hsa-miR-520g	ACAAAGUGCUUCCCUUUAGAGUGU	hsa-miR-520g-3p	hsa-miR-520g(19)	Undetermined	0.739
Ex-Exp04	A	1122	hsa-miR-521	AACGCACUUCCCUUUAGAGUGU	hsa-miR-521	NA	Undetermined	0
Ex-Exp04	A	2413	hsa-miR-522	AAAAUGGUUCCCUUUAGAGUGU	hsa-miR-522-3p	hsa-miR-522(17)	Undetermined	0.637
Ex-Exp04	A	2386	hsa-miR-523	GAACGCGCUUCCCUAUAGAGGGU	hsa-miR-523-3p	hsa-miR-523(17)	5.199	1.024
Ex-Exp04	A	1982	hsa-miR-524-5p	CUACAAAGGGAAGCACUUUCUC	hsa-miR-524-5p	hsa-miR-524*(9.2)	Undetermined	0
Ex-Exp04	A	1174	hsa-miR-525	CUCCAGAGGGAUGCACUUUCU	hsa-miR-525-5p	hsa-miR-525(9.2)	Undetermined	0.181
Ex-Exp04	A	2385	hsa-miR-525-3p	GAAGGCGCUUCCCUUUAGAGCG	hsa-miR-525-3p	NA	Undetermined	0
Ex-Exp04	A	2382	hsa-miR-526b	CUCUUGAGGGAAGCACUUUCUGU	hsa-miR-526b-5p	hsa-miR-526b(17)	Undetermined	0
Ex-Exp04	A	1518	hsa-miR-532	CAUGCCUUGAGUGUAGGACCGU	hsa-miR-532-5p	hsa-miR-532(9.2)	21.176	1.542
Ex-Exp04	A	2355	hsa-miR-532-3p	CCUCCCACACCCAAGGCUUGCA	hsa-miR-532-3p	NA	23.067	1.481
Ex-Exp04	A	1286	hsa-miR-539	GGAGAAAUUAUCCUUGGUGUGU	hsa-miR-539-5p	hsa-miR-539(17)	24.890	1.389
Ex-Exp04	A	2201	hsa-miR-541	UGGUGGGCACAGAAUCUGGACU	hsa-miR-541-3p	hsa-miR-541(17)	29.748	1.26
Ex-Exp04	A	1284	hsa-miR-542-3p	UGUGACAGAUUGAUAACUGAAA	hsa-miR-542-3p	NA	25.807	1.507
Ex-Exp04	A	2240	hsa-miR-542-5p	UCGGGGAUCAUCAUGUCACGAGA	hsa-miR-542-5p	NA	Undetermined	0.709
Ex-Exp04	A	2265	hsa-miR-544	AUUCUGCAUUUUUAGCAAGUUC	hsa-miR-544a	hsa-miR-544(17)	32.626	1.56
Ex-Exp04	A	2267	hsa-miR-545	UCAGCAAACAUUUAUUGUGUGC	hsa-miR-545-3p	hsa-miR-545(17)	27.752	1.529
Ex-Exp04	A	1538	hsa-miR-548a	CAAAACUGGCAAUUACUUUUGC	hsa-miR-548a-3p	hsa-miR-548a(9.2)	29.544	1.57
Ex-Exp04	A	2412	hsa-miR-548a-5p	AAAAGUAAUUGCGAGUUUUACC	hsa-miR-548a-5p	NA	Undetermined	0.642
Ex-Exp04	A	1541	hsa-miR-548b	CAAGAACCUCAGUUGCUUUUGU	hsa-miR-548b-3p	hsa-miR-548b(9.2)	Undetermined	0.601
Ex-Exp04	A	2408	hsa-miR-548b-5p	AAAAGUAAUUGUGGUUUUGGCC	hsa-miR-548b-5p	NA	27.240	1.231
Ex-Exp04	A	1590	hsa-miR-548c	CAAAAAUCUCAAUUACUUUUGC	hsa-miR-548c-3p	hsa-miR-548c(9.2)	31.178	1.543
Ex-Exp04	A	2429	hsa-miR-548c-5p	AAAAGUAAUUGCGGUUUUUGCC	hsa-miR-548am-5p,hsa-miR-548c-5p,hsa-miR-548o-5p	NA	27.819	1.537
Ex-Exp04	A	1605	hsa-miR-548d	CAAAAACCACAGUUUCUUUUGC	hsa-miR-548d-3p	hsa-miR-548d(9.2)	26.750	1.586
Ex-Exp04	A	2237	hsa-miR-548d-5p	AAAAGUAAUUGUGGUUUUUGCC	hsa-miR-548d-5p	NA	27.964	1.449
Ex-Exp04	A	1535	hsa-miR-551b	GCGACCCAUACUUGGUUUCAG	hsa-miR-551b-3p	hsa-miR-551b(17)	27.901	1.483
Ex-Exp04	A	2345	hsa-miR-556-3p	AUAUUACCAUUAGCUCAUCUUU	hsa-miR-556-3p	NA	Undetermined	0.677
Ex-Exp04	A	2344	hsa-miR-556-5p	GAUGAGCUCAUUGUAAUAUGAG	hsa-miR-556-5p	NA	Undetermined	0.776
Ex-Exp04	A	1528	hsa-miR-561	CAAAGUUUAAGAUCCUUGAAGU	hsa-miR-561-3p	hsa-miR-561(17)	22.517	0.787
Ex-Exp04	A	2347	hsa-miR-570	CGAAAACAGCAAUUACCUUUGC	hsa-miR-570-3p	hsa-miR-570(17)	Undetermined	0
Ex-Exp04	A	2349	hsa-miR-574-3p	CACGCUCAUGCACACACCCACA	hsa-miR-574-3p	NA	19.643	1.396
Ex-Exp04	A	2351	hsa-miR-576-3p	AAGAUGUGGAAAAAUUGGAAUC	hsa-miR-576-3p	NA	24.275	1.539
Ex-Exp04	A	2350	hsa-miR-576-5p	AUUCUAAUUUCUCCACGUCUUU	hsa-miR-576-5p	NA	26.155	0.551
Ex-Exp04	A	2398	hsa-miR-579	UUCAUUUGGUAUAAACCGCGAUU	hsa-miR-579-3p	hsa-miR-579(19)	24.801	1.507
Ex-Exp04	A	2399	hsa-miR-582-3p	UAACUGGUUGAACAACUGAACC	hsa-miR-582-3p	NA	Undetermined	0.92
Ex-Exp04	A	1983	hsa-miR-582-5p	UUACAGUUGUUCAACCAGUUACU	hsa-miR-582-5p	hsa-miR-582(9.2)	Undetermined	0.632
Ex-Exp04	A	2409	hsa-miR-589	UGAGAACCACGUCUGCUCUGAG	hsa-miR-589-5p	hsa-miR-589(17)	30.114	1.153
Ex-Exp04	A	1984	hsa-miR-590-5p	GAGCUUAUUCAUAAAAGUGCAG	hsa-miR-590-5p	hsa-miR-590(9.2)	18.647	1.506
Ex-Exp04	A	1551	hsa-miR-597	UGUGUCACUCGAUGACCACUGU	hsa-miR-597-5p	hsa-miR-597(19)	23.709	1.451
Ex-Exp04	A	1988	hsa-miR-598	UACGUCAUCGUUGUCAUCGUCA	hsa-miR-598-3p	hsa-miR-598(19)	23.661	1.569
Ex-Exp04	A	1960	hsa-miR-615	UCCGAGCCUGGGUCUCCCUCUU	hsa-miR-615-3p	mmu-miR-615(9.2)	Undetermined	0.759
Ex-Exp04	A	2353	hsa-miR-615-5p	GGGGGUCCCCGGUGCUCGGAUC	hsa-miR-615-5p	NA	Undetermined	0
Ex-Exp04	A	2414	hsa-miR-616	AGUCAUUGGAGGGUUUGAGCAG	hsa-miR-616-3p	hsa-miR-616(17)	Undetermined	0
Ex-Exp04	A	1593	hsa-miR-618	AAACUCUACUUGUCCUUCUGAGU	hsa-miR-618	NA	Undetermined	0.973
Ex-Exp04	A	2430	hsa-miR-624	CACAAGGUAUUGGUAUUACCU	hsa-miR-624-3p	hsa-miR-624(17)	Undetermined	0
Ex-Exp04	A	2431	hsa-miR-625	AGGGGGAAAGUUCUAUAGUCC	hsa-miR-625-5p	hsa-miR-625(17)	26.242	1.359
Ex-Exp04	A	1560	hsa-miR-627	GUGAGUCUCUAAGAAAAGAGGA	hsa-miR-627-5p	hsa-miR-627(19)	30.189	1.447
Ex-Exp04	A	2433	hsa-miR-628-5p	AUGCUGACAUAUUUACUAGAGG	hsa-miR-628-5p	NA	26.103	1.49
Ex-Exp04	A	2436	hsa-miR-629	UGGGUUUACGUUGGGAGAACU	hsa-miR-629-5p	hsa-miR-629(17)	33.064	1.11
Ex-Exp04	A	2088	hsa-miR-636	UGUGCUUGCUCGUCCCGCCCGCA	hsa-miR-636	NA	12.381	1.177
Ex-Exp04	A	1592	hsa-miR-642	GUCCCUCUCCAAAUGUGUCUUG	hsa-miR-642a-5p	hsa-miR-642(15),hsa-miR-642a(17)	26.069	1.498
Ex-Exp04	A	1604	hsa-miR-651	UUUAGGAUAAGCUUGACUUUUG	hsa-miR-651-5p	hsa-miR-651(19)	32.414	1.329
Ex-Exp04	A	2352	hsa-miR-652	AAUGGCGCCACUAGGGUUGUG	hsa-miR-652-3p	hsa-miR-652(17)	19.523	1.387
Ex-Exp04	A	2292	hsa-miR-653	GUGUUGAAACAAUCUCUACUG	hsa-miR-653-5p	hsa-miR-653(19)	Undetermined	0
Ex-Exp04	A	1611	hsa-miR-654	UGGUGGGCCGCAGAACAUGUGC	hsa-miR-654-5p	hsa-miR-654(9.2)	22.277	0.896
Ex-Exp04	A	2239	hsa-miR-654-3p	UAUGUCUGCUGACCAUCACCUU	hsa-miR-654-3p	NA	27.674	1.524
Ex-Exp04	A	1612	hsa-miR-655	AUAAUACAUGGUUAACCUCUUU	hsa-miR-655-3p	hsa-miR-655(19)	26.013	1.251
Ex-Exp04	A	1515	hsa-miR-660	UACCCAUUGCAUAUCGGAGUUG	hsa-miR-660-5p	hsa-miR-660(17)	19.532	1.57
Ex-Exp04	A	2322	hsa-miR-671-3p	UCCGGUUCUCAGGGCUCCACC	hsa-miR-671-3p	NA	25.277	1.48
Ex-Exp04	A	2327	hsa-miR-672	UGAGGUUGGUGUACUGUGUGUGA		hsa-miR-672(10)	Undetermined	0
Ex-Exp04	A	2021	hsa-miR-674	GCACUGAGAUGGGAGUGGUGUA		hsa-miR-674(10)	Undetermined	0
Ex-Exp04	A	2341	hsa-miR-708	AAGGAGCUUACAAUCUAGCUGGG	hsa-miR-708-5p	hsa-miR-708(17)	17.483	0.92
Ex-Exp04	A	2324	hsa-miR-744	UGCGGGGCUAGGGCUAACAGCA	hsa-miR-744-5p	hsa-miR-744(17)	20.470	1.535
Ex-Exp04	A	1990	hsa-miR-758	UUUGUGACCUGGUCCACUAACC	hsa-miR-758-3p	hsa-miR-758(18)	25.807	1.42
Ex-Exp04	A	2354	hsa-miR-871	UAUUCAGAUUAGUGCCAGUCAUG	mmu-miR-871-5p	hsa-miR-871(10)	Undetermined	0.475
Ex-Exp04	A	2264	hsa-miR-872	AAGGUUACUUGUUAGUUCAGG		hsa-miR-872(10)	Undetermined	0.75
Ex-Exp04	A	2356	hsa-miR-873	GCAGGAACUUGUGAGUCUCCU	hsa-miR-873-5p	hsa-miR-873(17)	Undetermined	0
Ex-Exp04	A	2268	hsa-miR-874	CUGCCCUGGCCCGAGGGACCGA	hsa-miR-874-3p	hsa-miR-874(19)	24.803	1.157
Ex-Exp04	A	2204	hsa-miR-875-3p	CCUGGAAACACUGAGGUUGUG	hsa-miR-875-3p	NA	Undetermined	0
Ex-Exp04	A	2225	hsa-miR-876-3p	UGGUGGUUUACAAAGUAAUUCA	hsa-miR-876-3p	NA	Undetermined	0.458
Ex-Exp04	A	2205	hsa-miR-876-5p	UGGAUUUCUUUGUGAAUCACCA	hsa-miR-876-5p	NA	Undetermined	0
Ex-Exp04	A	2372	hsa-miR-885-3p	AGGCAGCGGGGUGUAGUGGAUA	hsa-miR-885-3p	NA	Undetermined	0
Ex-Exp04	A	2296	hsa-miR-885-5p	UCCAUUACACUACCCUGCCUCU	hsa-miR-885-5p	NA	22.278	1.509
Ex-Exp04	A	2194	hsa-miR-886-3p	CGCGGGUGCUUACUGACCCUU	NA	hsa-miR-886-3p(15)	24.801	1.425
Ex-Exp04	A	2193	hsa-miR-886-5p	CGGGUCGGAGUUAGCUCAAGCGG	NA	hsa-miR-886-5p(15)	26.436	1.446
Ex-Exp04	A	2374	hsa-miR-887	GUGAACGGGCGCCAUCCCGAGG	hsa-miR-887-3p	hsa-miR-887(19)	Undetermined	0
Ex-Exp04	A	2212	hsa-miR-888	UACUCAAAAAGCUGUCAGUCA	hsa-miR-888-5p	hsa-miR-888(17)	12.403	1.087
Ex-Exp04	A	2202	hsa-miR-889	UUAAUAUCGGACAACCAUUGU	hsa-miR-889-3p	hsa-miR-889(19)	24.607	1.571
Ex-Exp04	A	2209	hsa-miR-890	UACUUGGAAAGGCAUCAGUUG	hsa-miR-890	NA	Undetermined	0
Ex-Exp04	A	2191	hsa-miR-891a	UGCAACGAACCUGAGCCACUGA	hsa-miR-891a-5p	hsa-miR-891a(19)	Undetermined	0.719
Ex-Exp04	A	2210	hsa-miR-891b	UGCAACUUACCUGAGUCAUUGA	hsa-miR-891b	mml-miR-891(18)	Undetermined	0
Ex-Exp04	A	2195	hsa-miR-892a	CACUGUGUCCUUUCUGCGUAG	hsa-miR-892a	mml-miR-892(18)	Undetermined	0
Ex-Exp04	A	431	hsa-miR-92a	UAUUGCACUUGUCCCGGCCUGU	hsa-miR-92a-3p	hsa-miR-92(5),hsa-miR-92a(17)	12.805	1.602
Ex-Exp04	A	1090	hsa-miR-93	CAAAGUGCUGUUCGUGCAGGUAG	hsa-miR-93-5p	hsa-miR-93(17)	18.495	1.534
Ex-Exp04	A	433	hsa-miR-95	UUCAACGGGUAUUUAUUGAGCA	hsa-miR-95-3p	hsa-miR-95(19)	26.154	1.394
Ex-Exp04	A	186	hsa-miR-96	UUUGGCACUAGCACAUUUUUGCU	hsa-miR-96-5p	hsa-miR-96(17)	28.414	1.377
Ex-Exp04	A	577	hsa-miR-98	UGAGGUAGUAAGUUGUAUUGUU	hsa-miR-98-5p	hsa-miR-98(18)	18.642	1.282
Ex-Exp04	A	435	hsa-miR-99a	AACCCGUAGAUCCGAUCUUGUG	hsa-miR-99a-5p	hsa-miR-99a(17)	22.841	1.355
Ex-Exp04	A	436	hsa-miR-99b	CACCCGUAGAACCGACCUUGCG	hsa-miR-99b-5p	hsa-miR-99b(17)	17.691	1.53
Ex-Exp04	A	583	hsa-miR-9	UCUUUGGUUAUCUAGCUGUAUGA	hsa-miR-9-5p	hsa-miR-9(17)	23.172	1.274
Ex-Exp05	A	377	hsa-let-7a	UGAGGUAGUAGGUUGUAUAGUU	hsa-let-7a-5p	hsa-let-7a(17)	17.144	1.327
Ex-Exp05	A	2619	hsa-let-7b	UGAGGUAGUAGGUUGUGUGGUU	hsa-let-7b-5p	hsa-let-7b(17)	19.317	1.054
Ex-Exp05	A	379	hsa-let-7c	UGAGGUAGUAGGUUGUAUGGUU	hsa-let-7c-5p	hsa-let-7c(19)	24.350	1.443
Ex-Exp05	A	2283	hsa-let-7d	AGAGGUAGUAGGUUGCAUAGUU	hsa-let-7d-5p	hsa-let-7d(17)	20.811	1.344
Ex-Exp05	A	2406	hsa-let-7e	UGAGGUAGGAGGUUGUAUAGUU	hsa-let-7e-5p	hsa-let-7e(17)	17.971	1.43
Ex-Exp05	A	382	hsa-let-7f	UGAGGUAGUAGAUUGUAUAGUU	hsa-let-7f-5p	hsa-let-7f(17)	19.021	1.359
Ex-Exp05	A	2282	hsa-let-7g	UGAGGUAGUAGUUUGUACAGUU	hsa-let-7g-5p	hsa-let-7g(17)	20.492	1.399
Ex-Exp05	A	437	hsa-miR-100	AACCCGUAGAUCCGAACUUGUG	hsa-miR-100-5p	hsa-miR-100(17)	22.640	1.258
Ex-Exp05	A	2253	hsa-miR-101	UACAGUACUGUGAUAACUGAA	hsa-miR-101-3p	hsa-miR-101(17)	21.824	1.415
Ex-Exp05	A	439	hsa-miR-103	AGCAGCAUUGUACAGGGCUAUGA	hsa-miR-103a-3p	hsa-miR-103(16),hsa-miR-103a(17)	16.655	1.493
Ex-Exp05	A	2167	hsa-miR-105	UCAAAUGCUCAGACUCCUGUGGU	hsa-miR-105-5p	hsa-miR-105(17)	Undetermined	0
Ex-Exp05	A	2169	hsa-miR-106a	AAAAGUGCUUACAGUGCAGGUAG	hsa-miR-106a-5p	hsa-miR-106a(17)	14.397	1.546
Ex-Exp05	A	442	hsa-miR-106b	UAAAGUGCUGACAGUGCAGAU	hsa-miR-106b-5p	hsa-miR-106b(17)	15.783	1.59
Ex-Exp05	A	443	hsa-miR-107	AGCAGCAUUGUACAGGGCUAUCA	hsa-miR-107		22.554	1.427
Ex-Exp05	A	387	hsa-miR-10a	UACCCUGUAGAUCCGAAUUUGUG	hsa-miR-10a-5p	hsa-miR-10a(17)	22.647	1.48
Ex-Exp05	A	2218	hsa-miR-10b	UACCCUGUAGAACCGAAUUUGUG	hsa-miR-10b-5p	hsa-miR-10b(17)	29.539	1.374
Ex-Exp05	A	2245	hsa-miR-122	UGGAGUGUGACAAUGGUGUUUG	hsa-miR-122-5p	hsa-miR-122(17)	22.023	1.339
Ex-Exp05	A	1182	hsa-miR-124a	UAAGGCACGCGGUGAAUGCC	hsa-miR-124-3p	hsa-miR-124(17)	Undetermined	0
Ex-Exp05	A	2199	hsa-miR-125a-3p	ACAGGUGAGGUUCUUGGGAGCC	hsa-miR-125a-3p	NA	32.760	1.062
Ex-Exp05	A	2198	hsa-miR-125a-5p	UCCCUGAGACCCUUUAACCUGUGA	hsa-miR-125a-5p	NA	24.140	1.392
Ex-Exp05	A	449	hsa-miR-125b	UCCCUGAGACCCUAACUUGUGA	hsa-miR-125b-5p	hsa-miR-125b(17)	20.411	1.504
Ex-Exp05	A	2228	hsa-miR-126	UCGUACCGUGAGUAAUAAUGCG	hsa-miR-126-3p	hsa-miR-126(17)	14.893	1.525
Ex-Exp05	A	452	hsa-miR-127	UCGGAUCCGUCUGAGCUUGGCU	hsa-miR-127-3p	hsa-miR-127(9.2)	20.239	1.585
Ex-Exp05	A	2229	hsa-miR-127-5p	CUGAAGCUCAGAGGGCUCUGAU	hsa-miR-127-5p	mmu-miR-127*(17)	Undetermined	0.898
Ex-Exp05	A	2216	hsa-miR-128a	UCACAGUGAACCGGUCUCUUU	hsa-miR-128-3p	hsa-miR-128(19),hsa-miR-128a(10),hsa-miR-128b(10)	21.903	1.547
Ex-Exp05	A	590	hsa-miR-129	CUUUUUGCGGUCUGGGCUUGC	hsa-miR-129-5p	hsa-miR-129(9.2)	Undetermined	0
Ex-Exp05	A	1184	hsa-miR-129-3p	AAGCCCUUACCCCAAAAAGCAU	hsa-miR-129-2-3p	hsa-miR-129-3p(17)	Undetermined	0.662
Ex-Exp05	A	454	hsa-miR-130a	CAGUGCAAUGUUAAAAGGGCAU	hsa-miR-130a-3p	hsa-miR-130a(17)	16.298	1.606
Ex-Exp05	A	456	hsa-miR-130b	CAGUGCAAUGAUGAAAGGGCAU	hsa-miR-130b-3p	hsa-miR-130b(17)	18.727	1.524
Ex-Exp05	A	457	hsa-miR-132	UAACAGUCUACAGCCAUGGUCG	hsa-miR-132-3p	hsa-miR-132(17)	19.421	1.538
Ex-Exp05	A	2246	hsa-miR-133a	UUUGGUCCCCUUCAACCAGCUG	hsa-miR-133a-3p	hsa-miR-133a(19)	18.401	1.49
Ex-Exp05	A	2247	hsa-miR-133b	UUUGGUCCCCUUCAACCAGCUA	hsa-miR-133b		23.925	1.127
Ex-Exp05	A	1186	hsa-miR-134	UGUGACUGGUUGACCAGAGGGG	hsa-miR-134-5p	hsa-miR-134(19)	26.654	1.455
Ex-Exp05	A	460	hsa-miR-135a	UAUGGCUUUUUAUUCCUAUGUGA	hsa-miR-135a-5p	hsa-miR-135(3),hsa-miR-135a(17)	24.386	1.54
Ex-Exp05	A	2261	hsa-miR-135b	UAUGGCUUUUCAUUCCUAUGUGA	hsa-miR-135b-5p	hsa-miR-135b(17)	Undetermined	0.878
Ex-Exp05	A	592	hsa-miR-136	ACUCCAUUUGUUUUGAUGAUGGA	hsa-miR-136-5p	hsa-miR-136(17)	15.814	0.862
Ex-Exp05	A	1129	hsa-miR-137	UUAUUGCUUAAGAAUACGCGUAG	hsa-miR-137		Undetermined	0.703
Ex-Exp05	A	2284	hsa-miR-138	AGCUGGUGUUGUGAAUCAGGCCG	hsa-miR-138-5p	hsa-miR-138(17)	28.380	1.42
Ex-Exp05	A	2313	hsa-miR-139-3p	GGAGACGCGGCCCUGUUGGAGU		hsa-miR-139-3p(18)	20.728	1.3
Ex-Exp05	A	2289	hsa-miR-139-5p	UCUACAGUGCACGUGUCUCCAG		hsa-miR-139-5p(18)	18.313	1.584
Ex-Exp05	A	1187	hsa-miR-140	CAGUGGUUUUACCCUAUGGUAG	hsa-miR-140-5p		21.108	1.479
Ex-Exp05	A	2234	hsa-miR-140-3p	UACCACAGGGUAGAACCACGG	hsa-miR-140-3p		26.262	1.409
Ex-Exp05	A	463	hsa-miR-141	UAACACUGUCUGGUAAAGAUGG	hsa-miR-141-3p	hsa-miR-141(17)	23.802	1.196
Ex-Exp05	A	464	hsa-miR-142-3p	UGUAGUGUUUCCUACUUUAUGGA	hsa-miR-142-3p		14.076	1.533
Ex-Exp05	A	2248	hsa-miR-142-5p	CAUAAAGUAGAAAGCACUACU	hsa-miR-142-5p		23.759	1.464
Ex-Exp05	A	2249	hsa-miR-143	UGAGAUGAAGCACUGUAGCUC	hsa-miR-143-3p	hsa-miR-143(17)	22.709	1.587
Ex-Exp05	A	2278	hsa-miR-145	GUCCAGUUUUCCCAGGAAUCCCU	hsa-miR-145-5p	hsa-miR-145(17)	21.014	1.32
Ex-Exp05	A	468	hsa-miR-146a	UGAGAACUGAAUUCCAUGGGUU	hsa-miR-146a-5p	hsa-miR-146(6),hsa-miR-146a(17)	15.316	1.495
Ex-Exp05	A	1097	hsa-miR-146b	UGAGAACUGAAUUCCAUAGGCU	hsa-miR-146b-5p	hsa-miR-146b(9.2)	18.385	1.5
Ex-Exp05	A	2361	hsa-miR-146b-3p	UGCCCUGUGGACUCAGUUCUGG	hsa-miR-146b-3p	NA	26.340	1.413
Ex-Exp05	A	469	hsa-miR-147	GUGUGUGGAAAUGCUUCUGC	hsa-miR-147a	hsa-miR-147(17)	Undetermined	0.722
Ex-Exp05	A	2262	hsa-miR-147b	GUGUGCGGAAAUGCUUCUGCUA	hsa-miR-147b	mmu-miR-147(17)	Undetermined	0.43
Ex-Exp05	A	470	hsa-miR-148a	UCAGUGCACUACAGAACUUUGU	hsa-miR-148a-3p	hsa-miR-148(3),hsa-miR-148a(17)	14.875	1.089
Ex-Exp05	A	471	hsa-miR-148b	UCAGUGCAUCACAGAACUUUGU	hsa-miR-148b-3p	hsa-miR-148b(17)	20.267	1.506
Ex-Exp05	A	2255	hsa-miR-149	UCUGGCUCCGUGUCUUCACUCCC	hsa-miR-149-5p	hsa-miR-149(17)	Undetermined	0.589
Ex-Exp05	A	473	hsa-miR-150	UCUCCCAACCCUUGUACCAGUG	hsa-miR-150-5p	hsa-miR-150(17)	16.579	1.556
Ex-Exp05	A	475	hsa-miR-152	UCAGUGCAUGACAGAACUUGG	hsa-miR-152-3p	hsa-miR-152(19)	19.279	1.626
Ex-Exp05	A	1191	hsa-miR-153	UUGCAUAGUCACAAAAGUGAUC	hsa-miR-153-3p	hsa-miR-153(19)	Undetermined	0.649
Ex-Exp05	A	477	hsa-miR-154	UAGGUUAUCCGUGUUGCCUUCG	hsa-miR-154-5p	hsa-miR-154(17)	25.684	1.049
Ex-Exp05	A	2623	hsa-miR-155	UUAAUGCUAAUCGUGAUAGGGGU	hsa-miR-155-5p	hsa-miR-155(17)	25.123	1.468
Ex-Exp05	A	389	hsa-miR-15a	UAGCAGCACAUAAUGGUUUGUG	hsa-miR-15a-5p	hsa-miR-15a(17)	13.308	1.208
Ex-Exp05	A	390	hsa-miR-15b	UAGCAGCACAUCAUGGUUUACA	hsa-miR-15b-5p	hsa-miR-15b(17)	16.646	1.546
Ex-Exp05	A	391	hsa-miR-16	UAGCAGCACGUAAAUAUUGGCG	hsa-miR-16-5p	hsa-miR-16(17)	16.279	1.456
Ex-Exp05	A	2308	hsa-miR-17	CAAAGUGCUUACAGUGCAGGUAG	hsa-miR-17-5p	hsa-miR-17(17)	14.333	1.568
Ex-Exp05	A	480	hsa-miR-181a	AACAUUCAACGCUGUCGGUGAGU	hsa-miR-181a-5p	hsa-miR-181a(17)	18.620	1.462
Ex-Exp05	A	482	hsa-miR-181c	AACAUUCAACCUGUCGGUGAGU	hsa-miR-181c-5p	hsa-miR-181c(17)	23.118	1.385
Ex-Exp05	A	2334	hsa-miR-182	UUUGGCAAUGGUAGAACUCACACU	hsa-miR-182-5p	hsa-miR-182(17)	Undetermined	0
Ex-Exp05	A	2269	hsa-miR-183	UAUGGCACUGGUAGAAUUCACU	hsa-miR-183-5p	hsa-miR-183(17)	Undetermined	0.872
Ex-Exp05	A	485	hsa-miR-184	UGGACGGAGAACUGAUAAGGGU	hsa-miR-184		26.526	1.508
Ex-Exp05	A	2271	hsa-miR-185	UGGAGAGAAAGGCAGUUCCUGA	hsa-miR-185-5p	hsa-miR-185(17)	21.554	1.538
Ex-Exp05	A	2285	hsa-miR-186	CAAAGAAUUCUCCUUUUGGGCU	hsa-miR-186-5p	hsa-miR-186(17)	19.894	1.525
Ex-Exp05	A	1193	hsa-miR-187	UCGUGUCUUGUGUUGCAGCCGG	hsa-miR-187-3p	hsa-miR-187(17)	Undetermined	0
Ex-Exp05	A	2106	hsa-miR-188-3p	CUCCCACAUGCAGGGUUUGCA	hsa-miR-188-3p	NA	Undetermined	0
Ex-Exp05	A	2422	hsa-miR-18a	UAAGGUGCAUCUAGUGCAGAUAG	hsa-miR-18a-5p	hsa-miR-18a(17)	20.423	1.477
Ex-Exp05	A	2217	hsa-miR-18b	UAAGGUGCAUCUAGUGCAGUUAG	hsa-miR-18b-5p	hsa-miR-18b(17)	21.823	1.141
Ex-Exp05	A	489	hsa-miR-190	UGAUAUGUUUGAUAUAUUAGGU	hsa-miR-190a-5p	hsa-miR-190(17),hsa-miR-190a(19)	23.245	1.6
Ex-Exp05	A	2299	hsa-miR-191	CAACGGAAUCCCAAAAGCAGCUG	hsa-miR-191-5p	hsa-miR-191(17)	13.642	1.57
Ex-Exp05	A	491	hsa-miR-192	CUGACCUAUGAAUUGACAGCC	hsa-miR-192-5p	hsa-miR-192(17)	21.575	1.536
Ex-Exp05	A	2250	hsa-miR-193a-3p	AACUGGCCUACAAAGUCCCAGU	hsa-miR-193a-3p		8.487	0.788
Ex-Exp05	A	2281	hsa-miR-193a-5p	UGGGUCUUUGCGGGCGAGAUGA	hsa-miR-193a-5p		26.395	1.457
Ex-Exp05	A	2367	hsa-miR-193b	AACUGGCCCUCAAAGUCCCGCU	hsa-miR-193b-3p	hsa-miR-193b(17)	23.661	1.477
Ex-Exp05	A	493	hsa-miR-194	UGUAACAGCAACUCCAUGUGGA	hsa-miR-194-5p	hsa-miR-194(17)	23.894	1.421
Ex-Exp05	A	494	hsa-miR-195	UAGCAGCACAGAAAUAUUGGC	hsa-miR-195-5p	hsa-miR-195(17)	21.767	1.48
Ex-Exp05	A	2215	hsa-miR-196b	UAGGUAGUUUCCUGUUGUUGGG	hsa-miR-196b-5p	hsa-miR-196b(17)	27.821	1.433
Ex-Exp05	A	497	hsa-miR-197	UUCACCACCUUCUCCACCCAGC	hsa-miR-197-3p	hsa-miR-197(17)	17.590	1.259
Ex-Exp05	A	2273	hsa-miR-198	GGUCCAGAGGGGAGAUAGGUUC	hsa-miR-198	NA	Undetermined	0
Ex-Exp05	A	498	hsa-miR-199a	CCCAGUGUUCAGACUACCUGUUC	hsa-miR-199a-5p	hsa-miR-199a(9.2)	20.819	1.466
Ex-Exp05	A	2304	hsa-miR-199a-3p	ACAGUAGUCUGCACAUUGGUUA	hsa-miR-199a-3p,hsa-miR-199b-3p		17.625	1.489
Ex-Exp05	A	500	hsa-miR-199b	CCCAGUGUUUAGACUAUCUGUUC	hsa-miR-199b-5p	hsa-miR-199b(9.2)	22.794	1.396
Ex-Exp05	A	395	hsa-miR-19a	UGUGCAAAUCUAUGCAAAACUGA	hsa-miR-19a-3p	hsa-miR-19a(17)	17.820	1.458
Ex-Exp05	A	396	hsa-miR-19b	UGUGCAAAUCCAUGCAAAACUGA	hsa-miR-19b-3p	hsa-miR-19b(17)	13.563	1.434
Ex-Exp05	A	2222	hsa-miR-1	UGGAAUGUAAAGAAGUAUGUAU	hsa-miR-1-3p	hsa-miR-1(20)	23.088	1.263
Ex-Exp05	A	502	hsa-miR-200a	UAACACUGUCUGGUAACGAUGU	hsa-miR-200a-3p	hsa-miR-200a(17)	19.695	0.961
Ex-Exp05	A	2251	hsa-miR-200b	UAAUACUGCCUGGUAAUGAUGA	hsa-miR-200b-3p	hsa-miR-200b(17)	25.778	1.211
Ex-Exp05	A	2300	hsa-miR-200c	UAAUACUGCCGGGUAAUGAUGGA	hsa-miR-200c-3p	hsa-miR-200c(17)	22.948	1.018
Ex-Exp05	A	2363	hsa-miR-202	AGAGGUAUAGGGCAUGGGAA	hsa-miR-202-3p	hsa-miR-202(17)	30.744	1.25
Ex-Exp05	A	507	hsa-miR-203	GUGAAAUGUUUAGGACCACUAG	hsa-miR-203a-3p	hsa-miR-203(18),hsa-miR-203a(20)	24.033	1.566
Ex-Exp05	A	508	hsa-miR-204	UUCCCUUUGUCAUCCUAUGCCU	hsa-miR-204-5p	hsa-miR-204(17)	23.602	1.436
Ex-Exp05	A	509	hsa-miR-205	UCCUUCAUUCCACCGGAGUCUG	hsa-miR-205-5p	hsa-miR-205(17)	Undetermined	0.739
Ex-Exp05	A	511	hsa-miR-208	AUAAGACGAGCAAAAAGCUUGU	hsa-miR-208a-3p	hsa-miR-208(10),hsa-miR-208a(19)	Undetermined	0.519
Ex-Exp05	A	2290	hsa-miR-208b	AUAAGACGAACAAAAGGUUUGU	hsa-miR-208b-3p	hsa-miR-208b(19)	Undetermined	0.534
Ex-Exp05	A	580	hsa-miR-20a	UAAAGUGCUUAUAGUGCAGGUAG	hsa-miR-20a-5p	hsa-miR-20(6),hsa-miR-20a(17)	12.474	1.54
Ex-Exp05	A	1014	hsa-miR-20b	CAAAGUGCUCAUAGUGCAGGUAG	hsa-miR-20b-5p	hsa-miR-20b(17)	21.978	1.498
Ex-Exp05	A	512	hsa-miR-210	CUGUGCGUGUGACAGCGGCUGA	hsa-miR-210-3p	hsa-miR-210(19)	19.244	1.24
Ex-Exp05	A	514	hsa-miR-211	UUCCCUUUGUCAUCCUUCGCCU	hsa-miR-211-5p	hsa-miR-211(17)	24.541	1.355
Ex-Exp05	A	515	hsa-miR-212	UAACAGUCUCCAGUCACGGCC	hsa-miR-212-3p	hsa-miR-212(17)	23.272	1.455
Ex-Exp05	A	2306	hsa-miR-214	ACAGCAGGCACAGACAGGCAGU	hsa-miR-214-3p	hsa-miR-214(17)	11.803	1.234
Ex-Exp05	A	518	hsa-miR-215	AUGACCUAUGAAUUGACAGAC	hsa-miR-215-5p	hsa-miR-215(19)	21.592	1.175
Ex-Exp05	A	2220	hsa-miR-216a	UAAUCUCAGCUGGCAACUGUGA	hsa-miR-216a-5p	hsa-miR-216a(18)	Undetermined	0
Ex-Exp05	A	2326	hsa-miR-216b	AAAUCUCUGCAGGCAAAUGUGA	hsa-miR-216b-5p	hsa-miR-216b(19)	Undetermined	0.796
Ex-Exp05	A	2337	hsa-miR-217	UACUGCAUCAGGAACUGAUUGGA	hsa-miR-217	oan-miR-217(18)	Undetermined	0
Ex-Exp05	A	521	hsa-miR-218	UUGUGCUUGAUCUAACCAUGU	hsa-miR-218-5p	hsa-miR-218(17)	23.327	1.54
Ex-Exp05	A	522	hsa-miR-219	UGAUUGUCCAAACGCAAUUCU	hsa-miR-219a-5p	hsa-miR-219(9.2),hsa-miR-219-5p(19)	27.419	1.2
Ex-Exp05	A						Undetermined	0
Ex-Exp05	A						Undetermined	0
Ex-Exp05	A	397	hsa-miR-21	UAGCUUAUCAGACUGAUGUUGA	hsa-miR-21-5p	hsa-miR-21(17)	14.914	1.296
Ex-Exp05	A	523	hsa-miR-220	CCACACCGUAUCUGACACUUU	NA	hsa-miR-220(10),hsa-miR-220a(15)	Undetermined	0
Ex-Exp05	A	2206	hsa-miR-220b	CCACCACCGUGUCUGACACUU	NA	hsa-miR-220b(15)	Undetermined	0.572
Ex-Exp05	A	2211	hsa-miR-220c	ACACAGGGCUGUUGUGAAGACU	NA	hsa-miR-220c(15)	Undetermined	0
Ex-Exp05	A	524	hsa-miR-221	AGCUACAUUGUCUGCUGGGUUUC	hsa-miR-221-3p	hsa-miR-221(17)	14.056	1.599
Ex-Exp05	A	2276	hsa-miR-222	AGCUACAUCUGGCUACUGGGU	hsa-miR-222-3p	hsa-miR-222(17)	18.641	1.463
Ex-Exp05	A	2295	hsa-miR-223	UGUCAGUUUGUCAAAUACCCCA	hsa-miR-223-3p	hsa-miR-223(17)	9.508	1.601
Ex-Exp05	A	2099	hsa-miR-224	CAAGUCACUAGUGGUUCCGUU	hsa-miR-224-5p	hsa-miR-224(17)	24.754	1.34
Ex-Exp05	A	398	hsa-miR-22	AAGCUGCCAGUUGAAGAACUGU	hsa-miR-22-3p	hsa-miR-22(17)	19.754	1.183
Ex-Exp05	A	399	hsa-miR-23a	AUCACAUUGCCAGGGAUUUCC	hsa-miR-23a-3p	hsa-miR-23a(17)	20.818	1.284
Ex-Exp05	A	400	hsa-miR-23b	AUCACAUUGCCAGGGAUUACC	hsa-miR-23b-3p	hsa-miR-23b(17)	19.444	1.196
Ex-Exp05	A	402	hsa-miR-24	UGGCUCAGUUCAGCAGGAACAG	hsa-miR-24-3p	hsa-miR-24(17)	13.062	1.543
Ex-Exp05	A	403	hsa-miR-25	CAUUGCACUUGUCUCGGUCUGA	hsa-miR-25-3p	hsa-miR-25(17)	17.786	1.545
Ex-Exp05	A	405	hsa-miR-26a	UUCAAGUAAUCCAGGAUAGGCU	hsa-miR-26a-5p	hsa-miR-26a(17)	13.759	1.512
Ex-Exp05	A	407	hsa-miR-26b	UUCAAGUAAUUCAGGAUAGGU	hsa-miR-26b-5p	hsa-miR-26b(17)	15.413	1.586
Ex-Exp05	A	408	hsa-miR-27a	UUCACAGUGGCUAAGUUCCGC	hsa-miR-27a-3p	hsa-miR-27a(17)	17.280	1.572
Ex-Exp05	A	409	hsa-miR-27b	UUCACAGUGGCUAAGUUCUGC	hsa-miR-27b-3p	hsa-miR-27b(17)	18.446	1.475
Ex-Exp05	A	411	hsa-miR-28	AAGGAGCUCACAGUCUAUUGAG	hsa-miR-28-5p	hsa-miR-28(9.2)	17.218	1.519
Ex-Exp05	A	2446	hsa-miR-28-3p	CACUAGAUUGUGAGCUCCUGGA	hsa-miR-28-3p	rno-miR-28*(18)	19.642	1.481
Ex-Exp05	A	527	hsa-miR-296	AGGGCCCCCCCUCAAUCCUGU	hsa-miR-296-5p	hsa-miR-296(9.2)	21.106	1.339
Ex-Exp05	A	2101	hsa-miR-296-3p	GAGGGUUGGGUGGAGGCUCUCC	hsa-miR-296-3p	rno-miR-296(18)	Undetermined	0
Ex-Exp05	A	2190	hsa-miR-298	AGCAGAAGCAGGGAGGUUCUCCCA	hsa-miR-298	NA	Undetermined	0
Ex-Exp05	A	1015	hsa-miR-299-3p	UAUGUGGGAUGGUAAACCGCUU	hsa-miR-299-3p	NA	Undetermined	0
Ex-Exp05	A	600	hsa-miR-299-5p	UGGUUUACCGUCCCACAUACAU	hsa-miR-299-5p	hsa-miR-299(6)	Undetermined	0.671
Ex-Exp05	A	2112	hsa-miR-29a	UAGCACCAUCUGAAAUCGGUUA	hsa-miR-29a-3p	hsa-miR-29a(17)	20.643	1.568
Ex-Exp05	A	413	hsa-miR-29b	UAGCACCAUUUGAAAUCAGUGUU	hsa-miR-29b-3p	hsa-miR-29b(17)	20.716	1.588
Ex-Exp05	A	587	hsa-miR-29c	UAGCACCAUUUGAAAUCGGUUA	hsa-miR-29c-3p	hsa-miR-29c(17)	18.007	1.489
Ex-Exp05	A	528	hsa-miR-301	CAGUGCAAUAGUAUUGUCAAAGC	hsa-miR-301a-3p	hsa-miR-301(9.2),hsa-miR-301a(17)	18.744	1.483
Ex-Exp05	A	2392	hsa-miR-301b	CAGUGCAAUGAUAUUGUCAAAGC	hsa-miR-301b-3p	hsa-miR-301b(20)	23.027	1.491
Ex-Exp05	A	529	hsa-miR-302a	UAAGUGCUUCCAUGUUUUGGUGA	hsa-miR-302a-3p	hsa-miR-302(3.1),hsa-miR-302a(17)	11.266	1.077
Ex-Exp05	A	531	hsa-miR-302b	UAAGUGCUUCCAUGUUUUAGUAG	hsa-miR-302b-3p	hsa-miR-302b(17)	19.904	0.948
Ex-Exp05	A	533	hsa-miR-302c	UAAGUGCUUCCAUGUUUCAGUGG	hsa-miR-302c-3p	hsa-miR-302c(17)	12.820	1.009
Ex-Exp05	A	602	hsa-miR-30b	UGUAAACAUCCUACACUCAGCU	hsa-miR-30b-5p	hsa-miR-30b(17)	13.127	1.528
Ex-Exp05	A	419	hsa-miR-30c	UGUAAACAUCCUACACUCUCAGC	hsa-miR-30c-5p	hsa-miR-30c(17)	13.690	1.574
Ex-Exp05	A	2279	hsa-miR-31	AGGCAAGAUGCUGGCAUAGCU	hsa-miR-31-5p	hsa-miR-31(17)	24.343	1.151
Ex-Exp05	A	2277	hsa-miR-320	AAAAGCUGGGUUGAGAGGGCGA	hsa-miR-320a	hsa-miR-320(10.1)	16.110	1.567
Ex-Exp05	A	2227	hsa-miR-323-3p	CACAUUACACGGUCGACCUCU	hsa-miR-323a-3p	hsa-miR-323-3p(17)	25.392	1.439
Ex-Exp05	A	2161	hsa-miR-324-3p	ACUGCCCCAGGUGCUGCUGG	hsa-miR-324-3p	NA	23.971	1.516
Ex-Exp05	A	539	hsa-miR-324-5p	CGCAUCCCCUAGGGCAUUGGUGU	hsa-miR-324-5p	NA	18.364	1.588
Ex-Exp05	A	540	hsa-miR-325	CCUAGUAGGUGUCCAGUAAGUGU	hsa-miR-325	NA	Undetermined	0.734
Ex-Exp05	A	542	hsa-miR-326	CCUCUGGGCCCUUCCUCCAG	hsa-miR-326	NA	24.162	1.351
Ex-Exp05	A	543	hsa-miR-328	CUGGCCCUCUCUGCCCUUCCGU	hsa-miR-328-3p	hsa-miR-328(19)	14.812	1.52
Ex-Exp05	A	1101	hsa-miR-329	AACACACCUGGUUAACCUCUUU	hsa-miR-329-3p	hsa-miR-329(19)	28.008	1.49
Ex-Exp05	A	2109	hsa-miR-32	UAUUGCACAUUACUAAGUUGCA	hsa-miR-32-5p	hsa-miR-32(17)	25.733	1.422
Ex-Exp05	A	544	hsa-miR-330	GCAAAGCACACGGCCUGCAGAGA	hsa-miR-330-3p	hsa-miR-330(9.2)	21.571	1.262
Ex-Exp05	A	2230	hsa-miR-330-5p	UCUCUGGGCCUGUGUCUUAGGC	hsa-miR-330-5p		Undetermined	0
Ex-Exp05	A	545	hsa-miR-331	GCCCCUGGGCCUAUCCUAGAA	hsa-miR-331-3p	hsa-miR-331(9.2)	15.809	1.481
Ex-Exp05	A	2233	hsa-miR-331-5p	CUAGGUAUGGUCCCAGGGAUCC	hsa-miR-331-5p	NA	26.789	1.369
Ex-Exp05	A	546	hsa-miR-335	UCAAGAGCAAUAACGAAAAAUGU	hsa-miR-335-5p	hsa-miR-335(17)	16.192	1.504
Ex-Exp05	A	2156	hsa-miR-337-5p	GAACGGCUUCAUACAGGAGUU	hsa-miR-337-5p	NA	26.237	1.405
Ex-Exp05	A	2252	hsa-miR-338-3p	UCCAGCAUCAGUGAUUUUGUUG	hsa-miR-338-3p	tgu-miR-338(15)	29.056	1.404
Ex-Exp05	A	2184	hsa-miR-339-3p	UGAGCGCCUCGACGACAGAGCCG	hsa-miR-339-3p	NA	23.086	1.404
Ex-Exp05	A	2257	hsa-miR-339-5p	UCCCUGUCCUCCAGGAGCUCACG	hsa-miR-339-5p	NA	18.464	1.224
Ex-Exp05	A	2085	hsa-miR-33b	GUGCAUUGCUGUUGCAUUGC	hsa-miR-33b-5p	hsa-miR-33b(17)	Undetermined	0.47
Ex-Exp05	A	2258	hsa-miR-340	UUAUAAAGCAAUGAGACUGAUU	hsa-miR-340-5p	hsa-miR-340(17)	21.641	1.508
Ex-Exp05	A	2260	hsa-miR-342-3p	UCUCACACAGAAAUCGCACCCGU	hsa-miR-342-3p	NA	20.496	1.185
Ex-Exp05	A	2147	hsa-miR-342-5p	AGGGGUGCUAUCUGUGAUUGA	hsa-miR-342-5p	NA	26.811	0.814
Ex-Exp05	A	2186	hsa-miR-345	GCUGACUCCUAGUCCAGGGCUC	hsa-miR-345-5p	hsa-miR-345(17)	23.688	1.489
Ex-Exp05	A	553	hsa-miR-346	UGUCUGCCCGCAUGCCUGCCUCU	hsa-miR-346	NA	21.344	0.884
Ex-Exp05	A	426	hsa-miR-34a	UGGCAGUGUCUUAGCUGGUUGU	hsa-miR-34a-5p	hsa-miR-34a(17)	18.401	1.309
Ex-Exp05	A	428	hsa-miR-34c	AGGCAGUGUAGUUAGCUGAUUGC	hsa-miR-34c-5p	hsa-miR-34c(9.2)	21.940	0.943
Ex-Exp05	A	554	hsa-miR-361	UUAUCAGAAUCUCCAGGGGUAC	hsa-miR-361-5p	hsa-miR-361(9.2)	19.772	1.57
Ex-Exp05	A	1273	hsa-miR-362	AAUCCUUGGAACCUAGGUGUGAGU	hsa-miR-362-5p	hsa-miR-362(9.2)	25.653	1.435
Ex-Exp05	A	2117	hsa-miR-362-3p	AACACACCUAUUCAAGGAUUCA	hsa-miR-362-3p	NA	27.464	1.473
Ex-Exp05	A	1271	hsa-miR-363	AAUUGCACGGUAUCCAUCUGUA	hsa-miR-363-3p	hsa-miR-363(17)	21.785	1.273
Ex-Exp05	A	1020	hsa-miR-365	UAAUGCCCCUAAAAAUCCUUAU	hsa-miR-365a-3p,hsa-miR-365b-3p	hsa-miR-365(17)	26.597	1.392
Ex-Exp05	A	555	hsa-miR-367	AAUUGCACUUUAGCAAUGGUGA	hsa-miR-367-3p	hsa-miR-367(17)	12.516	1.142
Ex-Exp05	A	557	hsa-miR-369-3p	AAUAAUACAUGGUUGAUCUUU	hsa-miR-369-3p	hsa-miR-369(6)	23.834	1.611
Ex-Exp05	A	1021	hsa-miR-369-5p	AGAUCGACCGUGUUAUAUUCGC	hsa-miR-369-5p	NA	Undetermined	0
Ex-Exp05	A	2275	hsa-miR-370	GCCUGCUGGGGUGGAACCUGGU	hsa-miR-370-3p	hsa-miR-370(19)	21.461	1.243
Ex-Exp05	A	2124	hsa-miR-371-3p	AAGUGCCGCCAUCUUUUGAGUGU	hsa-miR-371a-3p	hsa-miR-371-3p(17)	Undetermined	0
Ex-Exp05	A	560	hsa-miR-372	AAAGUGCUGCGACAUUUGAGCGU	hsa-miR-372-3p	hsa-miR-372(19)	26.874	1.396
Ex-Exp05	A	561	hsa-miR-373	GAAGUGCUUCGAUUUUGGGGUGU	hsa-miR-373-3p	hsa-miR-373(17)	17.539	0.824
Ex-Exp05	A	563	hsa-miR-374	UUAUAAUACAACCUGAUAAGUG	hsa-miR-374a-5p	hsa-miR-374(9.2),hsa-miR-374a(17)	16.392	1.571
Ex-Exp05	A	1319	hsa-miR-374-5p	AUAUAAUACAACCUGCUAAGUG	hsa-miR-374b-5p	hsa-miR-374b(17)	16.641	1.535
Ex-Exp05	A	564	hsa-miR-375	UUUGUUCGUUCGGCUCGCGUGA	hsa-miR-375		25.553	1.339
Ex-Exp05	A	565	hsa-miR-376a	AUCAUAGAGGAAAAUCCACGU	hsa-miR-376a-3p	hsa-miR-376a(17)	12.047	1.125
Ex-Exp05	A	1102	hsa-miR-376b	AUCAUAGAGGAAAAUCCAUGUU	hsa-miR-376b-3p	hsa-miR-376b(18)	27.052	1.461
Ex-Exp05	A	2122	hsa-miR-376c	AACAUAGAGGAAAUUCCACGU	hsa-miR-376c-3p	hsa-miR-376c(18)	20.080	1.355
Ex-Exp05	A	566	hsa-miR-377	AUCACACAAAGGCAACUUUUGU	hsa-miR-377-3p	hsa-miR-377(17)	Undetermined	0.975
Ex-Exp05	A	1138	hsa-miR-379	UGGUAGACUAUGGAACGUAGG	hsa-miR-379-5p	hsa-miR-379(17)	23.820	1.408
Ex-Exp05	A	569	hsa-miR-380-3p	UAUGUAAUAUGGUCCACAUCUU	hsa-miR-380-3p	hsa-miR-380(17)	24.613	1.031
Ex-Exp05	A	571	hsa-miR-381	UAUACAAGGGCAAGCUCUCUGU	hsa-miR-381-3p	hsa-miR-381(18)	25.813	1.489
Ex-Exp05	A	572	hsa-miR-382	GAAGUUGUUCGUGGUGGAUUCG	hsa-miR-382-5p	hsa-miR-382(17)	18.566	1.099
Ex-Exp05	A	573	hsa-miR-383	AGAUCAGAAGGUGAUUGUGGCU	hsa-miR-383-5p	hsa-miR-383(19)	21.584	0.902
Ex-Exp05	A	574	hsa-miR-384	AUUCCUAGAAAUUGUUCAUA	hsa-miR-384	NA	19.175	0.758
Ex-Exp05	A	2331	hsa-miR-409-5p	AGGUUACCCGAGCAACUUUGCAU	hsa-miR-409-5p		26.530	1.357
Ex-Exp05	A	1274	hsa-miR-410	AAUAUAACACAGAUGGCCUGU	hsa-miR-410-3p	hsa-miR-410(19)	21.407	1.514
Ex-Exp05	A	1610	hsa-miR-411	UAGUAGACCGUAUAGCGUACG	hsa-miR-411-5p	hsa-miR-411(17)	20.778	1.381
Ex-Exp05	A	1023	hsa-miR-412	ACUUCACCUGGUCCACUAGCCGU	hsa-miR-412-3p	hsa-miR-412(19)	Undetermined	0
Ex-Exp05	A	2297	hsa-miR-422a	ACUGGACUUAGGGUCAGAAGGC	hsa-miR-422a	NA	28.447	1.373
Ex-Exp05	A	2340	hsa-miR-423-5p	UGAGGGGCAGAGAGCGAGACUUU	hsa-miR-423-5p	NA	20.957	1.489
Ex-Exp05	A	604	hsa-miR-424	CAGCAGCAAUUCAUGUUUUGAA	hsa-miR-424-5p	hsa-miR-424(17)	24.461	1.488
Ex-Exp05	A	1516	hsa-miR-425-5p	AAUGACACGAUCACUCCCGUUGA	hsa-miR-425-5p	hsa-miR-425(17)	18.854	1.215
Ex-Exp05	A	1024	hsa-miR-429	UAAUACUGUCUGGUAAAACCGU	hsa-miR-429	mml-miR-429(19)	28.591	1.439
Ex-Exp05	A	1979	hsa-miR-431	UGUCUUGCAGGCCGUCAUGCA	hsa-miR-431-5p	hsa-miR-431(17)	24.497	0.873
Ex-Exp05	A	1028	hsa-miR-433	AUCAUGAUGGGCUCCUCGGUGU	hsa-miR-433-3p	hsa-miR-433(19)	25.312	1.158
Ex-Exp05	A	1029	hsa-miR-448	UUGCAUAUGUAGGAUGUCCCAU	hsa-miR-448		Undetermined	0
Ex-Exp05	A	1030	hsa-miR-449	UGGCAGUGUAUUGUUAGCUGGU	hsa-miR-449a	hsa-miR-449(9.2)	Undetermined	0.562
Ex-Exp05	A	1608	hsa-miR-449b	AGGCAGUGUAUUGUUAGCUGGC	hsa-miR-449b-5p	hsa-miR-449b(17)	29.459	1.48
Ex-Exp05	A	2303	hsa-miR-450a	UUUUGCGAUGUGUUCCUAAUAU	hsa-miR-450a-5p	hsa-miR-450a(17)	Undetermined	0.157
Ex-Exp05	A	2208	hsa-miR-450b-3p	UUGGGAUCAUUUUGCAUCCAUA	hsa-miR-450b-3p	NA	Undetermined	0
Ex-Exp05	A	2207	hsa-miR-450b-5p	UUUUGCAAUAUGUUCCUGAAUA	hsa-miR-450b-5p	ssc-miR-450b(15)	34.451	0.985
Ex-Exp05	A	1141	hsa-miR-451	AAACCGUUACCAUUACUGAGUU	hsa-miR-451a	hsa-miR-451(17)	15.649	1.617
Ex-Exp05	A	2329	hsa-miR-452	AACUGUUUGCAGAGGAAACUGA	hsa-miR-452-5p	hsa-miR-452(17)	Undetermined	0.69
Ex-Exp05	A	2318	hsa-miR-453	AGGUUGUCCGUGGUGAGUUCGCA	hsa-miR-323b-5p	hsa-miR-453(14)	Undetermined	0
Ex-Exp05	A	2323	hsa-miR-454	UAGUGCAAUAUUGCUUAUAGGGU	hsa-miR-454-3p	hsa-miR-454(17)	22.685	1.389
Ex-Exp05	A	1280	hsa-miR-455	UAUGUGCCUUUGGACUACAUCG	hsa-miR-455-5p	hsa-miR-455(9.2)	Undetermined	0.457
Ex-Exp05	A	2244	hsa-miR-455-3p	GCAGUCCAUGGGCAUAUACAC	hsa-miR-455-3p	ssc-miR-455(18)	Undetermined	0.722
Ex-Exp05	A	2338	hsa-miR-483-5p	AAGACGGGAGGAAAGAAGGGAG	hsa-miR-483-5p	NA	16.415	1.356
Ex-Exp05	A	1821	hsa-miR-484	UCAGGCUCAGUCCCCUCCCGAU	hsa-miR-484	NA	15.191	1.538
Ex-Exp05	A	1277	hsa-miR-485-3p	GUCAUACACGGCUCUCCUCUCU	hsa-miR-485-3p	NA	23.516	1.275
Ex-Exp05	A	1036	hsa-miR-485-5p	AGAGGCUGGCCGUGAUGAAUUC	hsa-miR-485-5p		Undetermined	0.614
Ex-Exp05	A	1278	hsa-miR-486	UCCUGUACUGAGCUGCCCCGAG	hsa-miR-486-5p	hsa-miR-486(9.2)	20.909	0.838
Ex-Exp05	A	2093	hsa-miR-486-3p	CGGGGCAGCUCAGUACAGGAU	hsa-miR-486-3p		26.597	0.969
Ex-Exp05	A	1279	hsa-miR-487a	AAUCAUACAGGGACAUCCAGUU	hsa-miR-487a-3p	hsa-miR-487(7.1),hsa-miR-487a(19)	18.838	0
Ex-Exp05	A	1285	hsa-miR-487b	AAUCGUACAGGGUCAUCCACUU	hsa-miR-487b-3p	hsa-miR-487b(19)	24.724	1.297
Ex-Exp05	A	2357	hsa-miR-488	UUGAAAGGCUAUUUCUUGGUC	hsa-miR-488-3p	hsa-miR-488(17)	Undetermined	0
Ex-Exp05	A	2358	hsa-miR-489	GUGACAUCACAUAUACGGCAGC	hsa-miR-489-3p	hsa-miR-489(19)	Undetermined	0
Ex-Exp05	A	1037	hsa-miR-490	CAACCUGGAGGACUCCAUGCUG	hsa-miR-490-3p	hsa-miR-490(9.2)	Undetermined	0
Ex-Exp05	A	1630	hsa-miR-491	AGUGGGGAACCCUUCCAUGAGG	hsa-miR-491-5p	mmu-miR-491(17)	22.938	1.432
Ex-Exp05	A	2360	hsa-miR-491-3p	CUUAUGCAAGAUUCCCUUCUAC	hsa-miR-491-3p	mmu-miR-491*(17)	Undetermined	0.885
Ex-Exp05	A	1039	hsa-miR-492	AGGACCUGCGGGACAAGAUUCUU	hsa-miR-492	NA	Undetermined	0.734
Ex-Exp05	A	2364	hsa-miR-493	UGAAGGUCUACUGUGUGCCAGG	hsa-miR-493-3p	hsa-miR-493(17)	28.155	1.141
Ex-Exp05	A	2365	hsa-miR-494	UGAAACAUACACGGGAAACCUC	hsa-miR-494-3p	hsa-miR-494(19)	25.570	1.438
Ex-Exp05	A	1663	hsa-miR-495	AAACAAACAUGGUGCACUUCUU	hsa-miR-495-3p	hsa-miR-495(18)	19.802	1.382
Ex-Exp05	A	1953	hsa-miR-496	UGAGUAUUACAUGGCCAAUCUC	hsa-miR-496		29.038	1.165
Ex-Exp05	A	1352	hsa-miR-499	UUAAGACUUGCAGUGAUGUUU	hsa-miR-499a-5p	hsa-miR-499-5p(17)	Undetermined	0.664
Ex-Exp05	A	2427	hsa-miR-499-3p	AACAUCACAGCAAGUCUGUGCU	hsa-miR-499a-3p	hsa-miR-499-3p(17)	Undetermined	0
Ex-Exp05	A	2428	hsa-miR-500	UAAUCCUUGCUACCUGGGUGAGA	hsa-miR-500a-5p	hsa-miR-500(15),hsa-miR-500a(17)	26.518	1.135
Ex-Exp05	A	1047	hsa-miR-501	AAUCCUUUGUCCCUGGGUGAGA	hsa-miR-501-5p	hsa-miR-501(9.2)	Undetermined	0
Ex-Exp05	A	2435	hsa-miR-501-3p	AAUGCACCCGGGCAAGGAUUCU	hsa-miR-501-3p	NA	25.693	1.221
Ex-Exp05	A	1109	hsa-miR-502	AUCCUUGCUAUCUGGGUGCUA	hsa-miR-502-5p	hsa-miR-502(9.2)	27.290	1.438
Ex-Exp05	A	2083	hsa-miR-502-3p	AAUGCACCUGGGCAAGGAUUCA	hsa-miR-502-3p	NA	26.802	1.526
Ex-Exp05	A	1048	hsa-miR-503	UAGCAGCGGGAACAGUUCUGCAG	hsa-miR-503-5p	hsa-miR-503(18)	26.140	1.335
Ex-Exp05	A	2084	hsa-miR-504	AGACCCUGGUCUGCACUCUAUC	hsa-miR-504-5p	hsa-miR-504(19)	Undetermined	0
Ex-Exp05	A	2089	hsa-miR-505	CGUCAACACUUGCUGGUUUCCU	hsa-miR-505-3p	hsa-miR-505(17)	24.248	1.285
Ex-Exp05	A	1050	hsa-miR-506	UAAGGCACCCUUCUGAGUAGA	hsa-miR-506-3p	hsa-miR-506(17)	Undetermined	0.252
Ex-Exp05	A	1051	hsa-miR-507	UUUUGCACCUUUUGGAGUGAA	hsa-miR-507	NA	Undetermined	0
Ex-Exp05	A	1052	hsa-miR-508	UGAUUGUAGCCUUUUGGAGUAGA	hsa-miR-508-3p	hsa-miR-508(9.2)	29.135	1.015
Ex-Exp05	A	2092	hsa-miR-508-5p	UACUCCAGAGGGCGUCACUCAUG	hsa-miR-508-5p	NA	Undetermined	0
Ex-Exp05	A						Undetermined	0.768
Ex-Exp05	A	2235	hsa-miR-509-5p	UACUGCAGACAGUGGCAAUCA	hsa-miR-509-5p	eca-miR-509-5p(20)	16.841	0
Ex-Exp05	A	2241	hsa-miR-510	UACUCAGGAGAGUGGCAAUCAC	hsa-miR-510-5p	hsa-miR-510(19)	Undetermined	0.616
Ex-Exp05	A	1111	hsa-miR-511	GUGUCUUUUGCUCUGCAGUCA	hsa-miR-511-5p	hsa-miR-511(19)	Undetermined	0.752
Ex-Exp05	A	1823	hsa-miR-512-3p	AAGUGCUGUCAUAGCUGAGGUC	hsa-miR-512-3p	NA	16.909	1.059
Ex-Exp05	A	1145	hsa-miR-512-5p	CACUCAGCCUUGAGGGCACUUUC	hsa-miR-512-5p	NA	Undetermined	0
Ex-Exp05	A	2090	hsa-miR-513-5p	UUCACAGGGAGGUGUCAU	hsa-miR-513a-5p	hsa-miR-513-5p(10)	Undetermined	0.515
Ex-Exp05	A	2369	hsa-miR-515-3p	GAGUGCCUUCUUUUGGAGCGUU	hsa-miR-515-3p	NA	22.693	0.798
Ex-Exp05	A	1112	hsa-miR-515-5p	UUCUCCAAAAGAAAGCACUUUCUG	hsa-miR-515-5p	NA	Undetermined	0.387
Ex-Exp05	A	2416	hsa-miR-516a-5p	UUCUCGAGGAAAGAAGCACUUUC	hsa-miR-516a-5p	NA	Undetermined	0
Ex-Exp05	A	1150	hsa-miR-516b	AUCUGGAGGUAAGAAGCACUUU	hsa-miR-516b-5p	hsa-miR-516-5p(7),hsa-miR-516b(17)	Undetermined	0
Ex-Exp05	A	2402	hsa-miR-517a	AUCGUGCAUCCCUUUAGAGUGU	hsa-miR-517a-3p,hsa-miR-517b-3p	hsa-miR-517a(17)	31.723	0.972
Ex-Exp05	A	1152	hsa-miR-517b	UCGUGCAUCCCUUUAGAGUGUU	ppy-miR-517b	hsa-miR-517b(17)	Undetermined	0
Ex-Exp05	A	1153	hsa-miR-517c	AUCGUGCAUCCUUUUAGAGUGU	hsa-miR-517c-3p	hsa-miR-517c(17)	Undetermined	0.723
Ex-Exp05	A	2397	hsa-miR-518a-3p	GAAAGCGCUUCCCUUUGCUGGA	hsa-miR-518a-3p	NA	Undetermined	0.245
Ex-Exp05	A	2396	hsa-miR-518a-5p	CUGCAAAGGGAAGCCCUUUC	hsa-miR-518a-5p,hsa-miR-527	NA	Undetermined	0
Ex-Exp05	A	1156	hsa-miR-518b	CAAAGCGCUCCCCUUUAGAGGU	hsa-miR-518b	NA	Undetermined	1.091
Ex-Exp05	A	2401	hsa-miR-518c	CAAAGCGCUUCUCUUUAGAGUGU	hsa-miR-518c-3p	hsa-miR-518c(17)	Undetermined	0
Ex-Exp05	A	1159	hsa-miR-518d	CAAAGCGCUUCCCUUUGGAGC	hsa-miR-518d-3p	hsa-miR-518d(9.2)	Undetermined	0
Ex-Exp05	A	2389	hsa-miR-518d-5p	CUCUAGAGGGAAGCACUUUCUG	hsa-miR-518d-5p,hsa-miR-520c-5p,hsa-miR-526a	NA	Undetermined	0
Ex-Exp05	A	2395	hsa-miR-518e	AAAGCGCUUCCCUUCAGAGUG	hsa-miR-518e-3p	hsa-miR-518e(17)	32.332	1.263
Ex-Exp05	A	2388	hsa-miR-518f	GAAAGCGCUUCUCUUUAGAGG	hsa-miR-518f-3p	hsa-miR-518f(17)	4.788	1.094
Ex-Exp05	A	2415	hsa-miR-519a	AAAGUGCAUCCUUUUAGAGUGU	hsa-miR-519a-3p	hsa-miR-519a(17)	Undetermined	0.821
Ex-Exp05	A	1163	hsa-miR-519c	AAAGUGCAUCUUUUUAGAGGAU	hsa-miR-519c-3p	hsa-miR-519c(9.2)	Undetermined	0
Ex-Exp05	A	2403	hsa-miR-519d	CAAAGUGCCUCCCUUUAGAGUG	hsa-miR-519d-3p	hsa-miR-519d(19)	Undetermined	0
Ex-Exp05	A	2370	hsa-miR-519e	AAGUGCCUCCUUUUAGAGUGUU	hsa-miR-519e-3p	hsa-miR-519e(17)	Undetermined	0.797
Ex-Exp05	A	1167	hsa-miR-520a	AAAGUGCUUCCCUUUGGACUGU	hsa-miR-520a-3p	hsa-miR-520a(9.2)	Undetermined	0.537
Ex-Exp05	A	1168	hsa-miR-520a#	CUCCAGAGGGAAGUACUUUCU	hsa-miR-520a-5p	hsa-miR-520a*(9.2)	Undetermined	0.672
Ex-Exp05	A	1116	hsa-miR-520b	AAAGUGCUUCCUUUUAGAGGG	hsa-miR-520b		22.532	1.222
Ex-Exp05	A	2393	hsa-miR-520d-5p	CUACAAAGGGAAGCCCUUUC	hsa-miR-520d-5p		25.928	0
Ex-Exp05	A	1119	hsa-miR-520e	AAAGUGCUUCCUUUUUGAGGG	hsa-miR-520e	NA	13.496	1.139
Ex-Exp05	A	1120	hsa-miR-520f	AAGUGCUUCCUUUUAGAGGGUU	hsa-miR-520f-3p	hsa-miR-520f(19)	15.747	1.075
Ex-Exp05	A	1121	hsa-miR-520g	ACAAAGUGCUUCCCUUUAGAGUGU	hsa-miR-520g-3p	hsa-miR-520g(19)	Undetermined	0
Ex-Exp05	A	1122	hsa-miR-521	AACGCACUUCCCUUUAGAGUGU	hsa-miR-521	NA	Undetermined	0
Ex-Exp05	A	2413	hsa-miR-522	AAAAUGGUUCCCUUUAGAGUGU	hsa-miR-522-3p	hsa-miR-522(17)	Undetermined	0.6
Ex-Exp05	A	2386	hsa-miR-523	GAACGCGCUUCCCUAUAGAGGGU	hsa-miR-523-3p	hsa-miR-523(17)	Undetermined	0.991
Ex-Exp05	A	1982	hsa-miR-524-5p	CUACAAAGGGAAGCACUUUCUC	hsa-miR-524-5p	hsa-miR-524*(9.2)	Undetermined	0.717
Ex-Exp05	A	1174	hsa-miR-525	CUCCAGAGGGAUGCACUUUCU	hsa-miR-525-5p	hsa-miR-525(9.2)	Undetermined	0.707
Ex-Exp05	A	2385	hsa-miR-525-3p	GAAGGCGCUUCCCUUUAGAGCG	hsa-miR-525-3p	NA	Undetermined	0
Ex-Exp05	A	2382	hsa-miR-526b	CUCUUGAGGGAAGCACUUUCUGU	hsa-miR-526b-5p	hsa-miR-526b(17)	Undetermined	0
Ex-Exp05	A	1518	hsa-miR-532	CAUGCCUUGAGUGUAGGACCGU	hsa-miR-532-5p	hsa-miR-532(9.2)	22.393	1.499
Ex-Exp05	A	2355	hsa-miR-532-3p	CCUCCCACACCCAAGGCUUGCA	hsa-miR-532-3p	NA	23.618	1.455
Ex-Exp05	A	1286	hsa-miR-539	GGAGAAAUUAUCCUUGGUGUGU	hsa-miR-539-5p	hsa-miR-539(17)	24.965	1.385
Ex-Exp05	A	2201	hsa-miR-541	UGGUGGGCACAGAAUCUGGACU	hsa-miR-541-3p	hsa-miR-541(17)	Undetermined	0.567
Ex-Exp05	A	1284	hsa-miR-542-3p	UGUGACAGAUUGAUAACUGAAA	hsa-miR-542-3p	NA	26.767	1.521
Ex-Exp05	A	2240	hsa-miR-542-5p	UCGGGGAUCAUCAUGUCACGAGA	hsa-miR-542-5p	NA	Undetermined	0.351
Ex-Exp05	A	2265	hsa-miR-544	AUUCUGCAUUUUUAGCAAGUUC	hsa-miR-544a	hsa-miR-544(17)	Undetermined	0.787
Ex-Exp05	A	2267	hsa-miR-545	UCAGCAAACAUUUAUUGUGUGC	hsa-miR-545-3p	hsa-miR-545(17)	28.338	1.515
Ex-Exp05	A	1538	hsa-miR-548a	CAAAACUGGCAAUUACUUUUGC	hsa-miR-548a-3p	hsa-miR-548a(9.2)	28.449	1.582
Ex-Exp05	A	2412	hsa-miR-548a-5p	AAAAGUAAUUGCGAGUUUUACC	hsa-miR-548a-5p	NA	Undetermined	0.752
Ex-Exp05	A	1541	hsa-miR-548b	CAAGAACCUCAGUUGCUUUUGU	hsa-miR-548b-3p	hsa-miR-548b(9.2)	Undetermined	0
Ex-Exp05	A	2408	hsa-miR-548b-5p	AAAAGUAAUUGUGGUUUUGGCC	hsa-miR-548b-5p	NA	27.432	1.179
Ex-Exp05	A	1590	hsa-miR-548c	CAAAAAUCUCAAUUACUUUUGC	hsa-miR-548c-3p	hsa-miR-548c(9.2)	30.684	1.301
Ex-Exp05	A	2429	hsa-miR-548c-5p	AAAAGUAAUUGCGGUUUUUGCC	hsa-miR-548am-5p,hsa-miR-548c-5p,hsa-miR-548o-5p	NA	27.762	1.517
Ex-Exp05	A	1605	hsa-miR-548d	CAAAAACCACAGUUUCUUUUGC	hsa-miR-548d-3p	hsa-miR-548d(9.2)	28.420	1.58
Ex-Exp05	A	2237	hsa-miR-548d-5p	AAAAGUAAUUGUGGUUUUUGCC	hsa-miR-548d-5p	NA	30.738	1.427
Ex-Exp05	A	1535	hsa-miR-551b	GCGACCCAUACUUGGUUUCAG	hsa-miR-551b-3p	hsa-miR-551b(17)	24.318	1.473
Ex-Exp05	A	2345	hsa-miR-556-3p	AUAUUACCAUUAGCUCAUCUUU	hsa-miR-556-3p	NA	31.977	1.149
Ex-Exp05	A	2344	hsa-miR-556-5p	GAUGAGCUCAUUGUAAUAUGAG	hsa-miR-556-5p	NA	Undetermined	0.414
Ex-Exp05	A	1528	hsa-miR-561	CAAAGUUUAAGAUCCUUGAAGU	hsa-miR-561-3p	hsa-miR-561(17)	Undetermined	0.713
Ex-Exp05	A	2347	hsa-miR-570	CGAAAACAGCAAUUACCUUUGC	hsa-miR-570-3p	hsa-miR-570(17)	30.394	0.988
Ex-Exp05	A	2349	hsa-miR-574-3p	CACGCUCAUGCACACACCCACA	hsa-miR-574-3p	NA	19.596	1.405
Ex-Exp05	A	2351	hsa-miR-576-3p	AAGAUGUGGAAAAAUUGGAAUC	hsa-miR-576-3p	NA	25.071	1.559
Ex-Exp05	A	2350	hsa-miR-576-5p	AUUCUAAUUUCUCCACGUCUUU	hsa-miR-576-5p	NA	24.913	1.162
Ex-Exp05	A	2398	hsa-miR-579	UUCAUUUGGUAUAAACCGCGAUU	hsa-miR-579-3p	hsa-miR-579(19)	25.458	1.509
Ex-Exp05	A	2399	hsa-miR-582-3p	UAACUGGUUGAACAACUGAACC	hsa-miR-582-3p	NA	Undetermined	0.635
Ex-Exp05	A	1983	hsa-miR-582-5p	UUACAGUUGUUCAACCAGUUACU	hsa-miR-582-5p	hsa-miR-582(9.2)	Undetermined	0.612
Ex-Exp05	A	2409	hsa-miR-589	UGAGAACCACGUCUGCUCUGAG	hsa-miR-589-5p	hsa-miR-589(17)	26.017	0
Ex-Exp05	A	1984	hsa-miR-590-5p	GAGCUUAUUCAUAAAAGUGCAG	hsa-miR-590-5p	hsa-miR-590(9.2)	19.282	1.519
Ex-Exp05	A	1551	hsa-miR-597	UGUGUCACUCGAUGACCACUGU	hsa-miR-597-5p	hsa-miR-597(19)	23.341	1.446
Ex-Exp05	A	1988	hsa-miR-598	UACGUCAUCGUUGUCAUCGUCA	hsa-miR-598-3p	hsa-miR-598(19)	24.728	1.576
Ex-Exp05	A	1960	hsa-miR-615	UCCGAGCCUGGGUCUCCCUCUU	hsa-miR-615-3p	mmu-miR-615(9.2)	Undetermined	0
Ex-Exp05	A	2353	hsa-miR-615-5p	GGGGGUCCCCGGUGCUCGGAUC	hsa-miR-615-5p	NA	Undetermined	0
Ex-Exp05	A	2414	hsa-miR-616	AGUCAUUGGAGGGUUUGAGCAG	hsa-miR-616-3p	hsa-miR-616(17)	26.381	1.258
Ex-Exp05	A	1593	hsa-miR-618	AAACUCUACUUGUCCUUCUGAGU	hsa-miR-618	NA	Undetermined	0.955
Ex-Exp05	A	2430	hsa-miR-624	CACAAGGUAUUGGUAUUACCU	hsa-miR-624-3p	hsa-miR-624(17)	Undetermined	0
Ex-Exp05	A	2431	hsa-miR-625	AGGGGGAAAGUUCUAUAGUCC	hsa-miR-625-5p	hsa-miR-625(17)	26.730	1.315
Ex-Exp05	A	1560	hsa-miR-627	GUGAGUCUCUAAGAAAAGAGGA	hsa-miR-627-5p	hsa-miR-627(19)	30.742	1.441
Ex-Exp05	A	2433	hsa-miR-628-5p	AUGCUGACAUAUUUACUAGAGG	hsa-miR-628-5p	NA	26.089	1.546
Ex-Exp05	A	2436	hsa-miR-629	UGGGUUUACGUUGGGAGAACU	hsa-miR-629-5p	hsa-miR-629(17)	Undetermined	0.911
Ex-Exp05	A	2088	hsa-miR-636	UGUGCUUGCUCGUCCCGCCCGCA	hsa-miR-636	NA	9.050	0.948
Ex-Exp05	A	1592	hsa-miR-642	GUCCCUCUCCAAAUGUGUCUUG	hsa-miR-642a-5p	hsa-miR-642(15),hsa-miR-642a(17)	27.753	1.461
Ex-Exp05	A	1604	hsa-miR-651	UUUAGGAUAAGCUUGACUUUUG	hsa-miR-651-5p	hsa-miR-651(19)	31.357	1.392
Ex-Exp05	A	2352	hsa-miR-652	AAUGGCGCCACUAGGGUUGUG	hsa-miR-652-3p	hsa-miR-652(17)	19.426	1.406
Ex-Exp05	A	2292	hsa-miR-653	GUGUUGAAACAAUCUCUACUG	hsa-miR-653-5p	hsa-miR-653(19)	Undetermined	0
Ex-Exp05	A	1611	hsa-miR-654	UGGUGGGCCGCAGAACAUGUGC	hsa-miR-654-5p	hsa-miR-654(9.2)	21.142	0.841
Ex-Exp05	A	2239	hsa-miR-654-3p	UAUGUCUGCUGACCAUCACCUU	hsa-miR-654-3p	NA	29.912	1.458
Ex-Exp05	A	1612	hsa-miR-655	AUAAUACAUGGUUAACCUCUUU	hsa-miR-655-3p	hsa-miR-655(19)	27.117	1.316
Ex-Exp05	A	1515	hsa-miR-660	UACCCAUUGCAUAUCGGAGUUG	hsa-miR-660-5p	hsa-miR-660(17)	20.836	1.543
Ex-Exp05	A	2322	hsa-miR-671-3p	UCCGGUUCUCAGGGCUCCACC	hsa-miR-671-3p	NA	25.393	1.403
Ex-Exp05	A	2327	hsa-miR-672	UGAGGUUGGUGUACUGUGUGUGA		hsa-miR-672(10)	Undetermined	0.685
Ex-Exp05	A	2021	hsa-miR-674	GCACUGAGAUGGGAGUGGUGUA		hsa-miR-674(10)	Undetermined	0
Ex-Exp05	A	2341	hsa-miR-708	AAGGAGCUUACAAUCUAGCUGGG	hsa-miR-708-5p	hsa-miR-708(17)	12.818	1.018
Ex-Exp05	A	2324	hsa-miR-744	UGCGGGGCUAGGGCUAACAGCA	hsa-miR-744-5p	hsa-miR-744(17)	20.121	1.558
Ex-Exp05	A	1990	hsa-miR-758	UUUGUGACCUGGUCCACUAACC	hsa-miR-758-3p	hsa-miR-758(18)	21.891	1.323
Ex-Exp05	A	2354	hsa-miR-871	UAUUCAGAUUAGUGCCAGUCAUG	mmu-miR-871-5p	hsa-miR-871(10)	Undetermined	0
Ex-Exp05	A	2264	hsa-miR-872	AAGGUUACUUGUUAGUUCAGG		hsa-miR-872(10)	Undetermined	0.75
Ex-Exp05	A	2356	hsa-miR-873	GCAGGAACUUGUGAGUCUCCU	hsa-miR-873-5p	hsa-miR-873(17)	Undetermined	0
Ex-Exp05	A	2268	hsa-miR-874	CUGCCCUGGCCCGAGGGACCGA	hsa-miR-874-3p	hsa-miR-874(19)	27.572	1.279
Ex-Exp05	A	2204	hsa-miR-875-3p	CCUGGAAACACUGAGGUUGUG	hsa-miR-875-3p	NA	Undetermined	0.85
Ex-Exp05	A	2225	hsa-miR-876-3p	UGGUGGUUUACAAAGUAAUUCA	hsa-miR-876-3p	NA	Undetermined	0
Ex-Exp05	A	2205	hsa-miR-876-5p	UGGAUUUCUUUGUGAAUCACCA	hsa-miR-876-5p	NA	Undetermined	0
Ex-Exp05	A	2372	hsa-miR-885-3p	AGGCAGCGGGGUGUAGUGGAUA	hsa-miR-885-3p	NA	Undetermined	0
Ex-Exp05	A	2296	hsa-miR-885-5p	UCCAUUACACUACCCUGCCUCU	hsa-miR-885-5p	NA	24.697	1.443
Ex-Exp05	A	2194	hsa-miR-886-3p	CGCGGGUGCUUACUGACCCUU	NA	hsa-miR-886-3p(15)	25.482	1.362
Ex-Exp05	A	2193	hsa-miR-886-5p	CGGGUCGGAGUUAGCUCAAGCGG	NA	hsa-miR-886-5p(15)	26.983	1.385
Ex-Exp05	A	2374	hsa-miR-887	GUGAACGGGCGCCAUCCCGAGG	hsa-miR-887-3p	hsa-miR-887(19)	Undetermined	0
Ex-Exp05	A	2212	hsa-miR-888	UACUCAAAAAGCUGUCAGUCA	hsa-miR-888-5p	hsa-miR-888(17)	10.889	1.016
Ex-Exp05	A	2202	hsa-miR-889	UUAAUAUCGGACAACCAUUGU	hsa-miR-889-3p	hsa-miR-889(19)	25.459	1.567
Ex-Exp05	A	2209	hsa-miR-890	UACUUGGAAAGGCAUCAGUUG	hsa-miR-890	NA	Undetermined	0
Ex-Exp05	A	2191	hsa-miR-891a	UGCAACGAACCUGAGCCACUGA	hsa-miR-891a-5p	hsa-miR-891a(19)	26.408	0
Ex-Exp05	A	2210	hsa-miR-891b	UGCAACUUACCUGAGUCAUUGA	hsa-miR-891b	mml-miR-891(18)	Undetermined	0
Ex-Exp05	A	2195	hsa-miR-892a	CACUGUGUCCUUUCUGCGUAG	hsa-miR-892a	mml-miR-892(18)	Undetermined	0
Ex-Exp05	A	431	hsa-miR-92a	UAUUGCACUUGUCCCGGCCUGU	hsa-miR-92a-3p	hsa-miR-92(5),hsa-miR-92a(17)	13.614	1.623
Ex-Exp05	A	1090	hsa-miR-93	CAAAGUGCUGUUCGUGCAGGUAG	hsa-miR-93-5p	hsa-miR-93(17)	19.098	1.503
Ex-Exp05	A	433	hsa-miR-95	UUCAACGGGUAUUUAUUGAGCA	hsa-miR-95-3p	hsa-miR-95(19)	26.398	1.399
Ex-Exp05	A	186	hsa-miR-96	UUUGGCACUAGCACAUUUUUGCU	hsa-miR-96-5p	hsa-miR-96(17)	Undetermined	0
Ex-Exp05	A	577	hsa-miR-98	UGAGGUAGUAAGUUGUAUUGUU	hsa-miR-98-5p	hsa-miR-98(18)	18.987	1.328
Ex-Exp05	A	435	hsa-miR-99a	AACCCGUAGAUCCGAUCUUGUG	hsa-miR-99a-5p	hsa-miR-99a(17)	22.316	1.35
Ex-Exp05	A	436	hsa-miR-99b	CACCCGUAGAACCGACCUUGCG	hsa-miR-99b-5p	hsa-miR-99b(17)	17.676	1.537
Ex-Exp05	A	583	hsa-miR-9	UCUUUGGUUAUCUAGCUGUAUGA	hsa-miR-9-5p	hsa-miR-9(17)	23.672	1.254
Ex-Exp06	A	377	hsa-let-7a	UGAGGUAGUAGGUUGUAUAGUU	hsa-let-7a-5p	hsa-let-7a(17)	17.194	1.298
Ex-Exp06	A	2619	hsa-let-7b	UGAGGUAGUAGGUUGUGUGGUU	hsa-let-7b-5p	hsa-let-7b(17)	19.311	1.064
Ex-Exp06	A	379	hsa-let-7c	UGAGGUAGUAGGUUGUAUGGUU	hsa-let-7c-5p	hsa-let-7c(19)	23.678	1.429
Ex-Exp06	A	2283	hsa-let-7d	AGAGGUAGUAGGUUGCAUAGUU	hsa-let-7d-5p	hsa-let-7d(17)	20.926	1.27
Ex-Exp06	A	2406	hsa-let-7e	UGAGGUAGGAGGUUGUAUAGUU	hsa-let-7e-5p	hsa-let-7e(17)	18.083	1.388
Ex-Exp06	A	382	hsa-let-7f	UGAGGUAGUAGAUUGUAUAGUU	hsa-let-7f-5p	hsa-let-7f(17)	19.785	1.316
Ex-Exp06	A	2282	hsa-let-7g	UGAGGUAGUAGUUUGUACAGUU	hsa-let-7g-5p	hsa-let-7g(17)	20.750	1.372
Ex-Exp06	A	437	hsa-miR-100	AACCCGUAGAUCCGAACUUGUG	hsa-miR-100-5p	hsa-miR-100(17)	21.645	1.358
Ex-Exp06	A	2253	hsa-miR-101	UACAGUACUGUGAUAACUGAA	hsa-miR-101-3p	hsa-miR-101(17)	21.610	1.379
Ex-Exp06	A	439	hsa-miR-103	AGCAGCAUUGUACAGGGCUAUGA	hsa-miR-103a-3p	hsa-miR-103(16),hsa-miR-103a(17)	17.172	1.444
Ex-Exp06	A	2167	hsa-miR-105	UCAAAUGCUCAGACUCCUGUGGU	hsa-miR-105-5p	hsa-miR-105(17)	Undetermined	0.511
Ex-Exp06	A	2169	hsa-miR-106a	AAAAGUGCUUACAGUGCAGGUAG	hsa-miR-106a-5p	hsa-miR-106a(17)	14.289	1.53
Ex-Exp06	A	442	hsa-miR-106b	UAAAGUGCUGACAGUGCAGAU	hsa-miR-106b-5p	hsa-miR-106b(17)	16.359	1.564
Ex-Exp06	A	443	hsa-miR-107	AGCAGCAUUGUACAGGGCUAUCA	hsa-miR-107		22.567	1.385
Ex-Exp06	A	387	hsa-miR-10a	UACCCUGUAGAUCCGAAUUUGUG	hsa-miR-10a-5p	hsa-miR-10a(17)	22.775	1.458
Ex-Exp06	A	2218	hsa-miR-10b	UACCCUGUAGAACCGAAUUUGUG	hsa-miR-10b-5p	hsa-miR-10b(17)	28.725	1.448
Ex-Exp06	A	2245	hsa-miR-122	UGGAGUGUGACAAUGGUGUUUG	hsa-miR-122-5p	hsa-miR-122(17)	21.624	1.446
Ex-Exp06	A	1182	hsa-miR-124a	UAAGGCACGCGGUGAAUGCC	hsa-miR-124-3p	hsa-miR-124(17)	Undetermined	0
Ex-Exp06	A	2199	hsa-miR-125a-3p	ACAGGUGAGGUUCUUGGGAGCC	hsa-miR-125a-3p	NA	26.581	1.069
Ex-Exp06	A	2198	hsa-miR-125a-5p	UCCCUGAGACCCUUUAACCUGUGA	hsa-miR-125a-5p	NA	22.528	1.423
Ex-Exp06	A	449	hsa-miR-125b	UCCCUGAGACCCUAACUUGUGA	hsa-miR-125b-5p	hsa-miR-125b(17)	21.358	1.462
Ex-Exp06	A	2228	hsa-miR-126	UCGUACCGUGAGUAAUAAUGCG	hsa-miR-126-3p	hsa-miR-126(17)	14.552	1.52
Ex-Exp06	A	452	hsa-miR-127	UCGGAUCCGUCUGAGCUUGGCU	hsa-miR-127-3p	hsa-miR-127(9.2)	18.795	1.553
Ex-Exp06	A	2229	hsa-miR-127-5p	CUGAAGCUCAGAGGGCUCUGAU	hsa-miR-127-5p	mmu-miR-127*(17)	Undetermined	0.528
Ex-Exp06	A	2216	hsa-miR-128a	UCACAGUGAACCGGUCUCUUU	hsa-miR-128-3p	hsa-miR-128(19),hsa-miR-128a(10),hsa-miR-128b(10)	21.912	1.525
Ex-Exp06	A	590	hsa-miR-129	CUUUUUGCGGUCUGGGCUUGC	hsa-miR-129-5p	hsa-miR-129(9.2)	Undetermined	0
Ex-Exp06	A	1184	hsa-miR-129-3p	AAGCCCUUACCCCAAAAAGCAU	hsa-miR-129-2-3p	hsa-miR-129-3p(17)	Undetermined	0
Ex-Exp06	A	454	hsa-miR-130a	CAGUGCAAUGUUAAAAGGGCAU	hsa-miR-130a-3p	hsa-miR-130a(17)	16.323	1.589
Ex-Exp06	A	456	hsa-miR-130b	CAGUGCAAUGAUGAAAGGGCAU	hsa-miR-130b-3p	hsa-miR-130b(17)	19.235	1.478
Ex-Exp06	A	457	hsa-miR-132	UAACAGUCUACAGCCAUGGUCG	hsa-miR-132-3p	hsa-miR-132(17)	19.631	1.47
Ex-Exp06	A	2246	hsa-miR-133a	UUUGGUCCCCUUCAACCAGCUG	hsa-miR-133a-3p	hsa-miR-133a(19)	19.338	1.478
Ex-Exp06	A	2247	hsa-miR-133b	UUUGGUCCCCUUCAACCAGCUA	hsa-miR-133b		23.219	1.037
Ex-Exp06	A	1186	hsa-miR-134	UGUGACUGGUUGACCAGAGGGG	hsa-miR-134-5p	hsa-miR-134(19)	24.739	1.455
Ex-Exp06	A	460	hsa-miR-135a	UAUGGCUUUUUAUUCCUAUGUGA	hsa-miR-135a-5p	hsa-miR-135(3),hsa-miR-135a(17)	25.277	1.517
Ex-Exp06	A	2261	hsa-miR-135b	UAUGGCUUUUCAUUCCUAUGUGA	hsa-miR-135b-5p	hsa-miR-135b(17)	31.717	1.246
Ex-Exp06	A	592	hsa-miR-136	ACUCCAUUUGUUUUGAUGAUGGA	hsa-miR-136-5p	hsa-miR-136(17)	Undetermined	0.964
Ex-Exp06	A	1129	hsa-miR-137	UUAUUGCUUAAGAAUACGCGUAG	hsa-miR-137		Undetermined	0
Ex-Exp06	A	2284	hsa-miR-138	AGCUGGUGUUGUGAAUCAGGCCG	hsa-miR-138-5p	hsa-miR-138(17)	27.004	1.475
Ex-Exp06	A	2313	hsa-miR-139-3p	GGAGACGCGGCCCUGUUGGAGU		hsa-miR-139-3p(18)	20.809	1.237
Ex-Exp06	A	2289	hsa-miR-139-5p	UCUACAGUGCACGUGUCUCCAG		hsa-miR-139-5p(18)	18.534	1.554
Ex-Exp06	A	1187	hsa-miR-140	CAGUGGUUUUACCCUAUGGUAG	hsa-miR-140-5p		20.829	1.471
Ex-Exp06	A	2234	hsa-miR-140-3p	UACCACAGGGUAGAACCACGG	hsa-miR-140-3p		24.784	1.377
Ex-Exp06	A	463	hsa-miR-141	UAACACUGUCUGGUAAAGAUGG	hsa-miR-141-3p	hsa-miR-141(17)	24.473	1.019
Ex-Exp06	A	464	hsa-miR-142-3p	UGUAGUGUUUCCUACUUUAUGGA	hsa-miR-142-3p		14.521	1.529
Ex-Exp06	A	2248	hsa-miR-142-5p	CAUAAAGUAGAAAGCACUACU	hsa-miR-142-5p		24.256	1.419
Ex-Exp06	A	2249	hsa-miR-143	UGAGAUGAAGCACUGUAGCUC	hsa-miR-143-3p	hsa-miR-143(17)	22.520	1.552
Ex-Exp06	A	2278	hsa-miR-145	GUCCAGUUUUCCCAGGAAUCCCU	hsa-miR-145-5p	hsa-miR-145(17)	20.279	1.32
Ex-Exp06	A	468	hsa-miR-146a	UGAGAACUGAAUUCCAUGGGUU	hsa-miR-146a-5p	hsa-miR-146(6),hsa-miR-146a(17)	14.700	1.499
Ex-Exp06	A	1097	hsa-miR-146b	UGAGAACUGAAUUCCAUAGGCU	hsa-miR-146b-5p	hsa-miR-146b(9.2)	18.674	1.471
Ex-Exp06	A	2361	hsa-miR-146b-3p	UGCCCUGUGGACUCAGUUCUGG	hsa-miR-146b-3p	NA	27.476	1.268
Ex-Exp06	A	469	hsa-miR-147	GUGUGUGGAAAUGCUUCUGC	hsa-miR-147a	hsa-miR-147(17)	Undetermined	0
Ex-Exp06	A	2262	hsa-miR-147b	GUGUGCGGAAAUGCUUCUGCUA	hsa-miR-147b	mmu-miR-147(17)	Undetermined	0.732
Ex-Exp06	A	470	hsa-miR-148a	UCAGUGCACUACAGAACUUUGU	hsa-miR-148a-3p	hsa-miR-148(3),hsa-miR-148a(17)	16.002	1.072
Ex-Exp06	A	471	hsa-miR-148b	UCAGUGCAUCACAGAACUUUGU	hsa-miR-148b-3p	hsa-miR-148b(17)	20.714	1.485
Ex-Exp06	A	2255	hsa-miR-149	UCUGGCUCCGUGUCUUCACUCCC	hsa-miR-149-5p	hsa-miR-149(17)	Undetermined	0
Ex-Exp06	A	473	hsa-miR-150	UCUCCCAACCCUUGUACCAGUG	hsa-miR-150-5p	hsa-miR-150(17)	16.321	1.557
Ex-Exp06	A	475	hsa-miR-152	UCAGUGCAUGACAGAACUUGG	hsa-miR-152-3p	hsa-miR-152(19)	19.487	1.615
Ex-Exp06	A	1191	hsa-miR-153	UUGCAUAGUCACAAAAGUGAUC	hsa-miR-153-3p	hsa-miR-153(19)	Undetermined	0.648
Ex-Exp06	A	477	hsa-miR-154	UAGGUUAUCCGUGUUGCCUUCG	hsa-miR-154-5p	hsa-miR-154(17)	24.366	1.024
Ex-Exp06	A	2623	hsa-miR-155	UUAAUGCUAAUCGUGAUAGGGGU	hsa-miR-155-5p	hsa-miR-155(17)	24.958	1.475
Ex-Exp06	A	389	hsa-miR-15a	UAGCAGCACAUAAUGGUUUGUG	hsa-miR-15a-5p	hsa-miR-15a(17)	12.713	1.105
Ex-Exp06	A	390	hsa-miR-15b	UAGCAGCACAUCAUGGUUUACA	hsa-miR-15b-5p	hsa-miR-15b(17)	16.835	1.508
Ex-Exp06	A	391	hsa-miR-16	UAGCAGCACGUAAAUAUUGGCG	hsa-miR-16-5p	hsa-miR-16(17)	15.263	1.459
Ex-Exp06	A	2308	hsa-miR-17	CAAAGUGCUUACAGUGCAGGUAG	hsa-miR-17-5p	hsa-miR-17(17)	14.466	1.548
Ex-Exp06	A	480	hsa-miR-181a	AACAUUCAACGCUGUCGGUGAGU	hsa-miR-181a-5p	hsa-miR-181a(17)	18.745	1.452
Ex-Exp06	A	482	hsa-miR-181c	AACAUUCAACCUGUCGGUGAGU	hsa-miR-181c-5p	hsa-miR-181c(17)	24.118	1.366
Ex-Exp06	A	2334	hsa-miR-182	UUUGGCAAUGGUAGAACUCACACU	hsa-miR-182-5p	hsa-miR-182(17)	33.279	1.087
Ex-Exp06	A	2269	hsa-miR-183	UAUGGCACUGGUAGAAUUCACU	hsa-miR-183-5p	hsa-miR-183(17)	Undetermined	0.569
Ex-Exp06	A	485	hsa-miR-184	UGGACGGAGAACUGAUAAGGGU	hsa-miR-184		16.255	1.041
Ex-Exp06	A	2271	hsa-miR-185	UGGAGAGAAAGGCAGUUCCUGA	hsa-miR-185-5p	hsa-miR-185(17)	21.487	1.523
Ex-Exp06	A	2285	hsa-miR-186	CAAAGAAUUCUCCUUUUGGGCU	hsa-miR-186-5p	hsa-miR-186(17)	19.825	1.536
Ex-Exp06	A	1193	hsa-miR-187	UCGUGUCUUGUGUUGCAGCCGG	hsa-miR-187-3p	hsa-miR-187(17)	Undetermined	0
Ex-Exp06	A	2106	hsa-miR-188-3p	CUCCCACAUGCAGGGUUUGCA	hsa-miR-188-3p	NA	Undetermined	0.251
Ex-Exp06	A	2422	hsa-miR-18a	UAAGGUGCAUCUAGUGCAGAUAG	hsa-miR-18a-5p	hsa-miR-18a(17)	20.725	1.44
Ex-Exp06	A	2217	hsa-miR-18b	UAAGGUGCAUCUAGUGCAGUUAG	hsa-miR-18b-5p	hsa-miR-18b(17)	20.057	1.127
Ex-Exp06	A	489	hsa-miR-190	UGAUAUGUUUGAUAUAUUAGGU	hsa-miR-190a-5p	hsa-miR-190(17),hsa-miR-190a(19)	25.483	1.574
Ex-Exp06	A	2299	hsa-miR-191	CAACGGAAUCCCAAAAGCAGCUG	hsa-miR-191-5p	hsa-miR-191(17)	13.836	1.563
Ex-Exp06	A	491	hsa-miR-192	CUGACCUAUGAAUUGACAGCC	hsa-miR-192-5p	hsa-miR-192(17)	20.721	1.499
Ex-Exp06	A	2250	hsa-miR-193a-3p	AACUGGCCUACAAAGUCCCAGU	hsa-miR-193a-3p		Undetermined	0.771
Ex-Exp06	A	2281	hsa-miR-193a-5p	UGGGUCUUUGCGGGCGAGAUGA	hsa-miR-193a-5p		25.725	1.51
Ex-Exp06	A	2367	hsa-miR-193b	AACUGGCCCUCAAAGUCCCGCU	hsa-miR-193b-3p	hsa-miR-193b(17)	22.495	1.49
Ex-Exp06	A	493	hsa-miR-194	UGUAACAGCAACUCCAUGUGGA	hsa-miR-194-5p	hsa-miR-194(17)	24.129	1.428
Ex-Exp06	A	494	hsa-miR-195	UAGCAGCACAGAAAUAUUGGC	hsa-miR-195-5p	hsa-miR-195(17)	21.377	1.47
Ex-Exp06	A	2215	hsa-miR-196b	UAGGUAGUUUCCUGUUGUUGGG	hsa-miR-196b-5p	hsa-miR-196b(17)	27.868	1.436
Ex-Exp06	A	497	hsa-miR-197	UUCACCACCUUCUCCACCCAGC	hsa-miR-197-3p	hsa-miR-197(17)	17.228	1.258
Ex-Exp06	A	2273	hsa-miR-198	GGUCCAGAGGGGAGAUAGGUUC	hsa-miR-198	NA	Undetermined	0
Ex-Exp06	A	498	hsa-miR-199a	CCCAGUGUUCAGACUACCUGUUC	hsa-miR-199a-5p	hsa-miR-199a(9.2)	21.737	1.439
Ex-Exp06	A	2304	hsa-miR-199a-3p	ACAGUAGUCUGCACAUUGGUUA	hsa-miR-199a-3p,hsa-miR-199b-3p		17.839	1.481
Ex-Exp06	A	500	hsa-miR-199b	CCCAGUGUUUAGACUAUCUGUUC	hsa-miR-199b-5p	hsa-miR-199b(9.2)	23.788	1.34
Ex-Exp06	A	395	hsa-miR-19a	UGUGCAAAUCUAUGCAAAACUGA	hsa-miR-19a-3p	hsa-miR-19a(17)	17.836	1.465
Ex-Exp06	A	396	hsa-miR-19b	UGUGCAAAUCCAUGCAAAACUGA	hsa-miR-19b-3p	hsa-miR-19b(17)	13.452	1.455
Ex-Exp06	A	2222	hsa-miR-1	UGGAAUGUAAAGAAGUAUGUAU	hsa-miR-1-3p	hsa-miR-1(20)	24.417	1.275
Ex-Exp06	A	502	hsa-miR-200a	UAACACUGUCUGGUAACGAUGU	hsa-miR-200a-3p	hsa-miR-200a(17)	19.981	0.841
Ex-Exp06	A	2251	hsa-miR-200b	UAAUACUGCCUGGUAAUGAUGA	hsa-miR-200b-3p	hsa-miR-200b(17)	25.317	1.031
Ex-Exp06	A	2300	hsa-miR-200c	UAAUACUGCCGGGUAAUGAUGGA	hsa-miR-200c-3p	hsa-miR-200c(17)	22.674	1.141
Ex-Exp06	A	2363	hsa-miR-202	AGAGGUAUAGGGCAUGGGAA	hsa-miR-202-3p	hsa-miR-202(17)	21.952	0.849
Ex-Exp06	A	507	hsa-miR-203	GUGAAAUGUUUAGGACCACUAG	hsa-miR-203a-3p	hsa-miR-203(18),hsa-miR-203a(20)	22.791	1.544
Ex-Exp06	A	508	hsa-miR-204	UUCCCUUUGUCAUCCUAUGCCU	hsa-miR-204-5p	hsa-miR-204(17)	22.244	1.499
Ex-Exp06	A	509	hsa-miR-205	UCCUUCAUUCCACCGGAGUCUG	hsa-miR-205-5p	hsa-miR-205(17)	26.815	1.53
Ex-Exp06	A	511	hsa-miR-208	AUAAGACGAGCAAAAAGCUUGU	hsa-miR-208a-3p	hsa-miR-208(10),hsa-miR-208a(19)	15.139	0.863
Ex-Exp06	A	2290	hsa-miR-208b	AUAAGACGAACAAAAGGUUUGU	hsa-miR-208b-3p	hsa-miR-208b(19)	Undetermined	0
Ex-Exp06	A	580	hsa-miR-20a	UAAAGUGCUUAUAGUGCAGGUAG	hsa-miR-20a-5p	hsa-miR-20(6),hsa-miR-20a(17)	12.746	1.539
Ex-Exp06	A	1014	hsa-miR-20b	CAAAGUGCUCAUAGUGCAGGUAG	hsa-miR-20b-5p	hsa-miR-20b(17)	21.125	1.521
Ex-Exp06	A	512	hsa-miR-210	CUGUGCGUGUGACAGCGGCUGA	hsa-miR-210-3p	hsa-miR-210(19)	19.454	1.259
Ex-Exp06	A	514	hsa-miR-211	UUCCCUUUGUCAUCCUUCGCCU	hsa-miR-211-5p	hsa-miR-211(17)	16.079	1.118
Ex-Exp06	A	515	hsa-miR-212	UAACAGUCUCCAGUCACGGCC	hsa-miR-212-3p	hsa-miR-212(17)	22.830	1.404
Ex-Exp06	A	2306	hsa-miR-214	ACAGCAGGCACAGACAGGCAGU	hsa-miR-214-3p	hsa-miR-214(17)	12.562	1.194
Ex-Exp06	A	518	hsa-miR-215	AUGACCUAUGAAUUGACAGAC	hsa-miR-215-5p	hsa-miR-215(19)	21.562	1.228
Ex-Exp06	A	2220	hsa-miR-216a	UAAUCUCAGCUGGCAACUGUGA	hsa-miR-216a-5p	hsa-miR-216a(18)	Undetermined	0
Ex-Exp06	A	2326	hsa-miR-216b	AAAUCUCUGCAGGCAAAUGUGA	hsa-miR-216b-5p	hsa-miR-216b(19)	Undetermined	0
Ex-Exp06	A	2337	hsa-miR-217	UACUGCAUCAGGAACUGAUUGGA	hsa-miR-217	oan-miR-217(18)	Undetermined	0
Ex-Exp06	A	521	hsa-miR-218	UUGUGCUUGAUCUAACCAUGU	hsa-miR-218-5p	hsa-miR-218(17)	23.992	1.519
Ex-Exp06	A	522	hsa-miR-219	UGAUUGUCCAAACGCAAUUCU	hsa-miR-219a-5p	hsa-miR-219(9.2),hsa-miR-219-5p(19)	23.880	0.907
Ex-Exp06	A						Undetermined	0.566
[truncated: 50,027 more rows]

## Sheet: DB_Screening_Endogenous
sample name	pool	Assay_ID	Assay_name	Assay Target Sequence	NCBI Name	miRBase Alias	crt_mean	std	cv(%)
Ex-Exp01	A	001094	RNU44	CCUGGAUGAUGAUAGCAAAUGCUGACUGAACAUGAAGGUCUUAAUUAGCUCUAACUGACU	RNU44	U44	Undetermined	n/a	n/a
Ex-Exp01	A	001006	RNU48	GAUGACCCCAGGUAACUCUGAGUGUGUCGCUGAUGCCAUCACCGCAGCGCUCUGACC	RNU48	U48	27.415	1.24444	4.53925
Ex-Exp01	A	001973	U6 snRNA	GUGCUCGCUUCGGCAGCACAUAUACUAAAAUUGGAACGAUACAGAGAAGAUUAGCAUGGCCCCUGCGCAAGGAUGACACGCAAAUUCGUGAAGCGUUCCAUAUUUU	U6 snRNA	NA	19.8928	0.136578	0.686573
Ex-Exp01	A	000338	ath-miR159a	UUUGGAUUGAAGGGAGCUCUA			Undetermined	n/a	n/a
Ex-Exp01	B	001094	RNU44	CCUGGAUGAUGAUAGCAAAUGCUGACUGAACAUGAAGGUCUUAAUUAGCUCUAACUGACU	RNU44	U44	27.37	n/a	n/a
Ex-Exp01	B	001006	RNU48	GAUGACCCCAGGUAACUCUGAGUGUGUCGCUGAUGCCAUCACCGCAGCGCUCUGACC	RNU48	U48	25.8811	0.248282	0.959318
Ex-Exp01	B	001973	U6 snRNA	GUGCUCGCUUCGGCAGCACAUAUACUAAAAUUGGAACGAUACAGAGAAGAUUAGCAUGGCCCCUGCGCAAGGAUGACACGCAAAUUCGUGAAGCGUUCCAUAUUUU	U6 snRNA	NA	19.2021	0.1164	0.606183
Ex-Exp01	B	000338	ath-miR159a	UUUGGAUUGAAGGGAGCUCUA			Undetermined	n/a	n/a
Ex-Exp02	A	001094	RNU44	CCUGGAUGAUGAUAGCAAAUGCUGACUGAACAUGAAGGUCUUAAUUAGCUCUAACUGACU	RNU44	U44	26.9707	1.28724	4.77271
Ex-Exp02	A	001006	RNU48	GAUGACCCCAGGUAACUCUGAGUGUGUCGCUGAUGCCAUCACCGCAGCGCUCUGACC	RNU48	U48	26.2827	0.214811	0.817307
Ex-Exp02	A	001973	U6 snRNA	GUGCUCGCUUCGGCAGCACAUAUACUAAAAUUGGAACGAUACAGAGAAGAUUAGCAUGGCCCCUGCGCAAGGAUGACACGCAAAUUCGUGAAGCGUUCCAUAUUUU	U6 snRNA	NA	17.575	0.0584221	0.332416
Ex-Exp02	A	000338	ath-miR159a	UUUGGAUUGAAGGGAGCUCUA			Undetermined	n/a	n/a
Ex-Exp02	B	001094	RNU44	CCUGGAUGAUGAUAGCAAAUGCUGACUGAACAUGAAGGUCUUAAUUAGCUCUAACUGACU	RNU44	U44	Undetermined	n/a	n/a
Ex-Exp02	B	001006	RNU48	GAUGACCCCAGGUAACUCUGAGUGUGUCGCUGAUGCCAUCACCGCAGCGCUCUGACC	RNU48	U48	27.5128	0.81302	2.95507
Ex-Exp02	B	001973	U6 snRNA	GUGCUCGCUUCGGCAGCACAUAUACUAAAAUUGGAACGAUACAGAGAAGAUUAGCAUGGCCCCUGCGCAAGGAUGACACGCAAAUUCGUGAAGCGUUCCAUAUUUU	U6 snRNA	NA	19.6721	0.0740549	0.376446
Ex-Exp02	B	000338	ath-miR159a	UUUGGAUUGAAGGGAGCUCUA			Undetermined	n/a	n/a
Ex-Exp03	A	001094	RNU44	CCUGGAUGAUGAUAGCAAAUGCUGACUGAACAUGAAGGUCUUAAUUAGCUCUAACUGACU	RNU44	U44	Undetermined	n/a	n/a
Ex-Exp03	A	001006	RNU48	GAUGACCCCAGGUAACUCUGAGUGUGUCGCUGAUGCCAUCACCGCAGCGCUCUGACC	RNU48	U48	26.8753	0.585021	2.1768
Ex-Exp03	A	001973	U6 snRNA	GUGCUCGCUUCGGCAGCACAUAUACUAAAAUUGGAACGAUACAGAGAAGAUUAGCAUGGCCCCUGCGCAAGGAUGACACGCAAAUUCGUGAAGCGUUCCAUAUUUU	U6 snRNA	NA	20.9081	0.119966	0.573777
Ex-Exp03	A	000338	ath-miR159a	UUUGGAUUGAAGGGAGCUCUA			Undetermined	n/a	n/a
Ex-Exp03	B	001094	RNU44	CCUGGAUGAUGAUAGCAAAUGCUGACUGAACAUGAAGGUCUUAAUUAGCUCUAACUGACU	RNU44	U44	Undetermined	n/a	n/a
Ex-Exp03	B	001006	RNU48	GAUGACCCCAGGUAACUCUGAGUGUGUCGCUGAUGCCAUCACCGCAGCGCUCUGACC	RNU48	U48	28.9607	0.509074	1.75781
Ex-Exp03	B	001973	U6 snRNA	GUGCUCGCUUCGGCAGCACAUAUACUAAAAUUGGAACGAUACAGAGAAGAUUAGCAUGGCCCCUGCGCAAGGAUGACACGCAAAUUCGUGAAGCGUUCCAUAUUUU	U6 snRNA	NA	21.6937	0.0886127	0.408471
Ex-Exp03	B	000338	ath-miR159a	UUUGGAUUGAAGGGAGCUCUA			Undetermined	n/a	n/a
Ex-Exp04	A	001094	RNU44	CCUGGAUGAUGAUAGCAAAUGCUGACUGAACAUGAAGGUCUUAAUUAGCUCUAACUGACU	RNU44	U44	Undetermined	n/a	n/a
Ex-Exp04	A	001006	RNU48	GAUGACCCCAGGUAACUCUGAGUGUGUCGCUGAUGCCAUCACCGCAGCGCUCUGACC	RNU48	U48	25.5666	0.356361	1.39385
Ex-Exp04	A	001973	U6 snRNA	GUGCUCGCUUCGGCAGCACAUAUACUAAAAUUGGAACGAUACAGAGAAGAUUAGCAUGGCCCCUGCGCAAGGAUGACACGCAAAUUCGUGAAGCGUUCCAUAUUUU	U6 snRNA	NA	18.4793	0.121376	0.656825
Ex-Exp04	A	000338	ath-miR159a	UUUGGAUUGAAGGGAGCUCUA			Undetermined	n/a	n/a
Ex-Exp04	B	001094	RNU44	CCUGGAUGAUGAUAGCAAAUGCUGACUGAACAUGAAGGUCUUAAUUAGCUCUAACUGACU	RNU44	U44	18.272	n/a	n/a
Ex-Exp04	B	001006	RNU48	GAUGACCCCAGGUAACUCUGAGUGUGUCGCUGAUGCCAUCACCGCAGCGCUCUGACC	RNU48	U48	26.4889	0.198075	0.747765
Ex-Exp04	B	001973	U6 snRNA	GUGCUCGCUUCGGCAGCACAUAUACUAAAAUUGGAACGAUACAGAGAAGAUUAGCAUGGCCCCUGCGCAAGGAUGACACGCAAAUUCGUGAAGCGUUCCAUAUUUU	U6 snRNA	NA	18.2225	0.0459036	0.251906
Ex-Exp04	B	000338	ath-miR159a	UUUGGAUUGAAGGGAGCUCUA			Undetermined	n/a	n/a
Ex-Exp05	A	001094	RNU44	CCUGGAUGAUGAUAGCAAAUGCUGACUGAACAUGAAGGUCUUAAUUAGCUCUAACUGACU	RNU44	U44	26.1195	2.31651	8.8689
Ex-Exp05	A	001006	RNU48	GAUGACCCCAGGUAACUCUGAGUGUGUCGCUGAUGCCAUCACCGCAGCGCUCUGACC	RNU48	U48	27.373	0.837611	3.05999
Ex-Exp05	A	001973	U6 snRNA	GUGCUCGCUUCGGCAGCACAUAUACUAAAAUUGGAACGAUACAGAGAAGAUUAGCAUGGCCCCUGCGCAAGGAUGACACGCAAAUUCGUGAAGCGUUCCAUAUUUU	U6 snRNA	NA	19.7226	0.102881	0.521641
Ex-Exp05	A	000338	ath-miR159a	UUUGGAUUGAAGGGAGCUCUA			Undetermined	n/a	n/a
Ex-Exp05	B	001094	RNU44	CCUGGAUGAUGAUAGCAAAUGCUGACUGAACAUGAAGGUCUUAAUUAGCUCUAACUGACU	RNU44	U44	Undetermined	n/a	n/a
Ex-Exp05	B	001006	RNU48	GAUGACCCCAGGUAACUCUGAGUGUGUCGCUGAUGCCAUCACCGCAGCGCUCUGACC	RNU48	U48	26.589	0.443714	1.66879
Ex-Exp05	B	001973	U6 snRNA	GUGCUCGCUUCGGCAGCACAUAUACUAAAAUUGGAACGAUACAGAGAAGAUUAGCAUGGCCCCUGCGCAAGGAUGACACGCAAAUUCGUGAAGCGUUCCAUAUUUU	U6 snRNA	NA	19.6934	0.0348012	0.176715
Ex-Exp05	B	000338	ath-miR159a	UUUGGAUUGAAGGGAGCUCUA			Undetermined	n/a	n/a
Ex-Exp06	A	001094	RNU44	CCUGGAUGAUGAUAGCAAAUGCUGACUGAACAUGAAGGUCUUAAUUAGCUCUAACUGACU	RNU44	U44	26.6735	1.65181	6.19269
Ex-Exp06	A	001006	RNU48	GAUGACCCCAGGUAACUCUGAGUGUGUCGCUGAUGCCAUCACCGCAGCGCUCUGACC	RNU48	U48	27.4189	0.856222	3.12275
Ex-Exp06	A	001973	U6 snRNA	GUGCUCGCUUCGGCAGCACAUAUACUAAAAUUGGAACGAUACAGAGAAGAUUAGCAUGGCCCCUGCGCAAGGAUGACACGCAAAUUCGUGAAGCGUUCCAUAUUUU	U6 snRNA	NA	19.1442	0.0950695	0.496596
Ex-Exp06	A	000338	ath-miR159a	UUUGGAUUGAAGGGAGCUCUA			Undetermined	n/a	n/a
Ex-Exp06	B	001094	RNU44	CCUGGAUGAUGAUAGCAAAUGCUGACUGAACAUGAAGGUCUUAAUUAGCUCUAACUGACU	RNU44	U44	28.401	n/a	n/a
Ex-Exp06	B	001006	RNU48	GAUGACCCCAGGUAACUCUGAGUGUGUCGCUGAUGCCAUCACCGCAGCGCUCUGACC	RNU48	U48	28.375	1.48791	5.24375
Ex-Exp06	B	001973	U6 snRNA	GUGCUCGCUUCGGCAGCACAUAUACUAAAAUUGGAACGAUACAGAGAAGAUUAGCAUGGCCCCUGCGCAAGGAUGACACGCAAAUUCGUGAAGCGUUCCAUAUUUU	U6 snRNA	NA	18.8024	0.100774	0.535965
Ex-Exp06	B	000338	ath-miR159a	UUUGGAUUGAAGGGAGCUCUA			Undetermined	n/a	n/a
Ex-Exp07	A	001094	RNU44	CCUGGAUGAUGAUAGCAAAUGCUGACUGAACAUGAAGGUCUUAAUUAGCUCUAACUGACU	RNU44	U44	22.8038	0.381726	1.67395
Ex-Exp07	A	001006	RNU48	GAUGACCCCAGGUAACUCUGAGUGUGUCGCUGAUGCCAUCACCGCAGCGCUCUGACC	RNU48	U48	24.1793	0.286659	1.18556
Ex-Exp07	A	001973	U6 snRNA	GUGCUCGCUUCGGCAGCACAUAUACUAAAAUUGGAACGAUACAGAGAAGAUUAGCAUGGCCCCUGCGCAAGGAUGACACGCAAAUUCGUGAAGCGUUCCAUAUUUU	U6 snRNA	NA	15.4654	0.162671	1.05184
Ex-Exp07	A	000338	ath-miR159a	UUUGGAUUGAAGGGAGCUCUA			Undetermined	n/a	n/a
Ex-Exp07	B	001094	RNU44	CCUGGAUGAUGAUAGCAAAUGCUGACUGAACAUGAAGGUCUUAAUUAGCUCUAACUGACU	RNU44	U44	26.604	n/a	n/a
Ex-Exp07	B	001006	RNU48	GAUGACCCCAGGUAACUCUGAGUGUGUCGCUGAUGCCAUCACCGCAGCGCUCUGACC	RNU48	U48	25.3366	0.359385	1.41844
Ex-Exp07	B	001973	U6 snRNA	GUGCUCGCUUCGGCAGCACAUAUACUAAAAUUGGAACGAUACAGAGAAGAUUAGCAUGGCCCCUGCGCAAGGAUGACACGCAAAUUCGUGAAGCGUUCCAUAUUUU	U6 snRNA	NA	19.7125	0.152699	0.774628
Ex-Exp07	B	000338	ath-miR159a	UUUGGAUUGAAGGGAGCUCUA			Undetermined	n/a	n/a
Ex-Exp08	A	001094	RNU44	CCUGGAUGAUGAUAGCAAAUGCUGACUGAACAUGAAGGUCUUAAUUAGCUCUAACUGACU	RNU44	U44	28.461	0.970215	3.40893
Ex-Exp08	A	001006	RNU48	GAUGACCCCAGGUAACUCUGAGUGUGUCGCUGAUGCCAUCACCGCAGCGCUCUGACC	RNU48	U48	26.9653	0.398905	1.47933
Ex-Exp08	A	001973	U6 snRNA	GUGCUCGCUUCGGCAGCACAUAUACUAAAAUUGGAACGAUACAGAGAAGAUUAGCAUGGCCCCUGCGCAAGGAUGACACGCAAAUUCGUGAAGCGUUCCAUAUUUU	U6 snRNA	NA	19.8302	0.0626162	0.315761
Ex-Exp08	A	000338	ath-miR159a	UUUGGAUUGAAGGGAGCUCUA			Undetermined	n/a	n/a
Ex-Exp08	B	001094	RNU44	CCUGGAUGAUGAUAGCAAAUGCUGACUGAACAUGAAGGUCUUAAUUAGCUCUAACUGACU	RNU44	U44	Undetermined	n/a	n/a
Ex-Exp08	B	001006	RNU48	GAUGACCCCAGGUAACUCUGAGUGUGUCGCUGAUGCCAUCACCGCAGCGCUCUGACC	RNU48	U48	26.8175	0.546514	2.0379
Ex-Exp08	B	001973	U6 snRNA	GUGCUCGCUUCGGCAGCACAUAUACUAAAAUUGGAACGAUACAGAGAAGAUUAGCAUGGCCCCUGCGCAAGGAUGACACGCAAAUUCGUGAAGCGUUCCAUAUUUU	U6 snRNA	NA	20.1316	0.117618	0.584245
Ex-Exp08	B	000338	ath-miR159a	UUUGGAUUGAAGGGAGCUCUA			Undetermined	n/a	n/a
Ex-Exp09	A	001094	RNU44	CCUGGAUGAUGAUAGCAAAUGCUGACUGAACAUGAAGGUCUUAAUUAGCUCUAACUGACU	RNU44	U44	27.479	1.27245	4.63063
Ex-Exp09	A	001006	RNU48	GAUGACCCCAGGUAACUCUGAGUGUGUCGCUGAUGCCAUCACCGCAGCGCUCUGACC	RNU48	U48	25.2823	0.268376	1.06152
Ex-Exp09	A	001973	U6 snRNA	GUGCUCGCUUCGGCAGCACAUAUACUAAAAUUGGAACGAUACAGAGAAGAUUAGCAUGGCCCCUGCGCAAGGAUGACACGCAAAUUCGUGAAGCGUUCCAUAUUUU	U6 snRNA	NA	19.6914	0.0854148	0.433768
Ex-Exp09	A	000338	ath-miR159a	UUUGGAUUGAAGGGAGCUCUA			Undetermined	n/a	n/a
Ex-Exp09	B	001094	RNU44	CCUGGAUGAUGAUAGCAAAUGCUGACUGAACAUGAAGGUCUUAAUUAGCUCUAACUGACU	RNU44	U44	Undetermined	n/a	n/a
Ex-Exp09	B	001006	RNU48	GAUGACCCCAGGUAACUCUGAGUGUGUCGCUGAUGCCAUCACCGCAGCGCUCUGACC	RNU48	U48	26.0738	0.243112	0.932401
Ex-Exp09	B	001973	U6 snRNA	GUGCUCGCUUCGGCAGCACAUAUACUAAAAUUGGAACGAUACAGAGAAGAUUAGCAUGGCCCCUGCGCAAGGAUGACACGCAAAUUCGUGAAGCGUUCCAUAUUUU	U6 snRNA	NA	20.0701	0.177293	0.883366
Ex-Exp09	B	000338	ath-miR159a	UUUGGAUUGAAGGGAGCUCUA			Undetermined	n/a	n/a
Ex-Exp10	A	001094	RNU44	CCUGGAUGAUGAUAGCAAAUGCUGACUGAACAUGAAGGUCUUAAUUAGCUCUAACUGACU	RNU44	U44	26.9813	0.345014	1.27871
Ex-Exp10	A	001006	RNU48	GAUGACCCCAGGUAACUCUGAGUGUGUCGCUGAUGCCAUCACCGCAGCGCUCUGACC	RNU48	U48	25.4791	0.332998	1.30695
Ex-Exp10	A	001973	U6 snRNA	GUGCUCGCUUCGGCAGCACAUAUACUAAAAUUGGAACGAUACAGAGAAGAUUAGCAUGGCCCCUGCGCAAGGAUGACACGCAAAUUCGUGAAGCGUUCCAUAUUUU	U6 snRNA	NA	18.0858	0.0954654	0.527849
Ex-Exp10	A	000338	ath-miR159a	UUUGGAUUGAAGGGAGCUCUA			Undetermined	n/a	n/a
Ex-Exp10	B	001094	RNU44	CCUGGAUGAUGAUAGCAAAUGCUGACUGAACAUGAAGGUCUUAAUUAGCUCUAACUGACU	RNU44	U44	27.243	n/a	n/a
Ex-Exp10	B	001006	RNU48	GAUGACCCCAGGUAACUCUGAGUGUGUCGCUGAUGCCAUCACCGCAGCGCUCUGACC	RNU48	U48	25.9432	0.426463	1.64383
Ex-Exp10	B	001973	U6 snRNA	GUGCUCGCUUCGGCAGCACAUAUACUAAAAUUGGAACGAUACAGAGAAGAUUAGCAUGGCCCCUGCGCAAGGAUGACACGCAAAUUCGUGAAGCGUUCCAUAUUUU	U6 snRNA	NA	18.2934	0.180392	0.986103
Ex-Exp10	B	000338	ath-miR159a	UUUGGAUUGAAGGGAGCUCUA			Undetermined	n/a	n/a
Ex-Exp11	A	001094	RNU44	CCUGGAUGAUGAUAGCAAAUGCUGACUGAACAUGAAGGUCUUAAUUAGCUCUAACUGACU	RNU44	U44	27.4525	1.43825	5.23905
Ex-Exp11	A	001006	RNU48	GAUGACCCCAGGUAACUCUGAGUGUGUCGCUGAUGCCAUCACCGCAGCGCUCUGACC	RNU48	U48	25.2064	0.339606	1.3473
Ex-Exp11	A	001973	U6 snRNA	GUGCUCGCUUCGGCAGCACAUAUACUAAAAUUGGAACGAUACAGAGAAGAUUAGCAUGGCCCCUGCGCAAGGAUGACACGCAAAUUCGUGAAGCGUUCCAUAUUUU	U6 snRNA	NA	19.5467	0.0977033	0.499844
Ex-Exp11	A	000338	ath-miR159a	UUUGGAUUGAAGGGAGCUCUA			Undetermined	n/a	n/a
Ex-Exp11	B	001094	RNU44	CCUGGAUGAUGAUAGCAAAUGCUGACUGAACAUGAAGGUCUUAAUUAGCUCUAACUGACU	RNU44	U44	Undetermined	n/a	n/a
Ex-Exp11	B	001006	RNU48	GAUGACCCCAGGUAACUCUGAGUGUGUCGCUGAUGCCAUCACCGCAGCGCUCUGACC	RNU48	U48	25.6745	0.490633	1.91097
Ex-Exp11	B	001973	U6 snRNA	GUGCUCGCUUCGGCAGCACAUAUACUAAAAUUGGAACGAUACAGAGAAGAUUAGCAUGGCCCCUGCGCAAGGAUGACACGCAAAUUCGUGAAGCGUUCCAUAUUUU	U6 snRNA	NA	20.559	0.0905381	0.440382
Ex-Exp11	B	000338	ath-miR159a	UUUGGAUUGAAGGGAGCUCUA			Undetermined	n/a	n/a
Ex-Exp12	A	001094	RNU44	CCUGGAUGAUGAUAGCAAAUGCUGACUGAACAUGAAGGUCUUAAUUAGCUCUAACUGACU	RNU44	U44	28.0933	1.82302	6.48916
Ex-Exp12	A	001006	RNU48	GAUGACCCCAGGUAACUCUGAGUGUGUCGCUGAUGCCAUCACCGCAGCGCUCUGACC	RNU48	U48	25.1751	0.322755	1.28204
Ex-Exp12	A	001973	U6 snRNA	GUGCUCGCUUCGGCAGCACAUAUACUAAAAUUGGAACGAUACAGAGAAGAUUAGCAUGGCCCCUGCGCAAGGAUGACACGCAAAUUCGUGAAGCGUUCCAUAUUUU	U6 snRNA	NA	19.6625	0.0834848	0.424589
Ex-Exp12	A	000338	ath-miR159a	UUUGGAUUGAAGGGAGCUCUA			Undetermined	n/a	n/a
Ex-Exp12	B	001094	RNU44	CCUGGAUGAUGAUAGCAAAUGCUGACUGAACAUGAAGGUCUUAAUUAGCUCUAACUGACU	RNU44	U44	Undetermined	n/a	n/a
Ex-Exp12	B	001006	RNU48	GAUGACCCCAGGUAACUCUGAGUGUGUCGCUGAUGCCAUCACCGCAGCGCUCUGACC	RNU48	U48	25.926	0.654532	2.52462
Ex-Exp12	B	001973	U6 snRNA	GUGCUCGCUUCGGCAGCACAUAUACUAAAAUUGGAACGAUACAGAGAAGAUUAGCAUGGCCCCUGCGCAAGGAUGACACGCAAAUUCGUGAAGCGUUCCAUAUUUU	U6 snRNA	NA	19.9195	0.152314	0.764646
Ex-Exp12	B	000338	ath-miR159a	UUUGGAUUGAAGGGAGCUCUA			Undetermined	n/a	n/a
Ex-Exp13	A	001094	RNU44	CCUGGAUGAUGAUAGCAAAUGCUGACUGAACAUGAAGGUCUUAAUUAGCUCUAACUGACU	RNU44	U44	26.5493	0.601721	2.26643
Ex-Exp13	A	001006	RNU48	GAUGACCCCAGGUAACUCUGAGUGUGUCGCUGAUGCCAUCACCGCAGCGCUCUGACC	RNU48	U48	23.8926	0.246754	1.03276
Ex-Exp13	A	001973	U6 snRNA	GUGCUCGCUUCGGCAGCACAUAUACUAAAAUUGGAACGAUACAGAGAAGAUUAGCAUGGCCCCUGCGCAAGGAUGACACGCAAAUUCGUGAAGCGUUCCAUAUUUU	U6 snRNA	NA	17.7825	0.0339327	0.190821
Ex-Exp13	A	000338	ath-miR159a	UUUGGAUUGAAGGGAGCUCUA			Undetermined	n/a	n/a
Ex-Exp13	B	001094	RNU44	CCUGGAUGAUGAUAGCAAAUGCUGACUGAACAUGAAGGUCUUAAUUAGCUCUAACUGACU	RNU44	U44	25.4945	1.00197	3.93014
Ex-Exp13	B	001006	RNU48	GAUGACCCCAGGUAACUCUGAGUGUGUCGCUGAUGCCAUCACCGCAGCGCUCUGACC	RNU48	U48	24.3016	0.218249	0.898083
Ex-Exp13	B	001973	U6 snRNA	GUGCUCGCUUCGGCAGCACAUAUACUAAAAUUGGAACGAUACAGAGAAGAUUAGCAUGGCCCCUGCGCAAGGAUGACACGCAAAUUCGUGAAGCGUUCCAUAUUUU	U6 snRNA	NA	17.9237	0.138026	0.770071
Ex-Exp13	B	000338	ath-miR159a	UUUGGAUUGAAGGGAGCUCUA			Undetermined	n/a	n/a
Ex-Exp14	A	001094	RNU44	CCUGGAUGAUGAUAGCAAAUGCUGACUGAACAUGAAGGUCUUAAUUAGCUCUAACUGACU	RNU44	U44	26.7557	0.812527	3.03684
Ex-Exp14	A	001006	RNU48	GAUGACCCCAGGUAACUCUGAGUGUGUCGCUGAUGCCAUCACCGCAGCGCUCUGACC	RNU48	U48	24.2548	0.300672	1.23964
Ex-Exp14	A	001973	U6 snRNA	GUGCUCGCUUCGGCAGCACAUAUACUAAAAUUGGAACGAUACAGAGAAGAUUAGCAUGGCCCCUGCGCAAGGAUGACACGCAAAUUCGUGAAGCGUUCCAUAUUUU	U6 snRNA	NA	18.8463	0.0727358	0.385943
Ex-Exp14	A	000338	ath-miR159a	UUUGGAUUGAAGGGAGCUCUA			Undetermined	n/a	n/a
Ex-Exp14	B	001094	RNU44	CCUGGAUGAUGAUAGCAAAUGCUGACUGAACAUGAAGGUCUUAAUUAGCUCUAACUGACU	RNU44	U44	26.9157	1.36199	5.06023
Ex-Exp14	B	001006	RNU48	GAUGACCCCAGGUAACUCUGAGUGUGUCGCUGAUGCCAUCACCGCAGCGCUCUGACC	RNU48	U48	24.6844	0.14031	0.568415
Ex-Exp14	B	001973	U6 snRNA	GUGCUCGCUUCGGCAGCACAUAUACUAAAAUUGGAACGAUACAGAGAAGAUUAGCAUGGCCCCUGCGCAAGGAUGACACGCAAAUUCGUGAAGCGUUCCAUAUUUU	U6 snRNA	NA	18.7579	0.0471455	0.251337
Ex-Exp14	B	000338	ath-miR159a	UUUGGAUUGAAGGGAGCUCUA			Undetermined	n/a	n/a
Ex-Exp15	A	001094	RNU44	CCUGGAUGAUGAUAGCAAAUGCUGACUGAACAUGAAGGUCUUAAUUAGCUCUAACUGACU	RNU44	U44	26.9269	0.638785	2.3723
Ex-Exp15	A	001006	RNU48	GAUGACCCCAGGUAACUCUGAGUGUGUCGCUGAUGCCAUCACCGCAGCGCUCUGACC	RNU48	U48	24.512	0.252449	1.0299
Ex-Exp15	A	001973	U6 snRNA	GUGCUCGCUUCGGCAGCACAUAUACUAAAAUUGGAACGAUACAGAGAAGAUUAGCAUGGCCCCUGCGCAAGGAUGACACGCAAAUUCGUGAAGCGUUCCAUAUUUU	U6 snRNA	NA	18.7079	0.0828879	0.443064
Ex-Exp15	A	000338	ath-miR159a	UUUGGAUUGAAGGGAGCUCUA			Undetermined	n/a	n/a
Ex-Exp15	B	001094	RNU44	CCUGGAUGAUGAUAGCAAAUGCUGACUGAACAUGAAGGUCUUAAUUAGCUCUAACUGACU	RNU44	U44	Undetermined	n/a	n/a
Ex-Exp15	B	001006	RNU48	GAUGACCCCAGGUAACUCUGAGUGUGUCGCUGAUGCCAUCACCGCAGCGCUCUGACC	RNU48	U48	23.9367	0.328635	1.37293
Ex-Exp15	B	001973	U6 snRNA	GUGCUCGCUUCGGCAGCACAUAUACUAAAAUUGGAACGAUACAGAGAAGAUUAGCAUGGCCCCUGCGCAAGGAUGACACGCAAAUUCGUGAAGCGUUCCAUAUUUU	U6 snRNA	NA	18.6868	0.0781075	0.417983
Ex-Exp15	B	000338	ath-miR159a	UUUGGAUUGAAGGGAGCUCUA			Undetermined	n/a	n/a
Ex-Exp16	A	001094	RNU44	CCUGGAUGAUGAUAGCAAAUGCUGACUGAACAUGAAGGUCUUAAUUAGCUCUAACUGACU	RNU44	U44	27.4304	1.04686	3.81642
Ex-Exp16	A	001006	RNU48	GAUGACCCCAGGUAACUCUGAGUGUGUCGCUGAUGCCAUCACCGCAGCGCUCUGACC	RNU48	U48	25.6035	0.156332	0.610589
Ex-Exp16	A	001973	U6 snRNA	GUGCUCGCUUCGGCAGCACAUAUACUAAAAUUGGAACGAUACAGAGAAGAUUAGCAUGGCCCCUGCGCAAGGAUGACACGCAAAUUCGUGAAGCGUUCCAUAUUUU	U6 snRNA	NA	20.059	0.154982	0.772631
Ex-Exp16	A	000338	ath-miR159a	UUUGGAUUGAAGGGAGCUCUA			Undetermined	n/a	n/a
Ex-Exp16	B	001094	RNU44	CCUGGAUGAUGAUAGCAAAUGCUGACUGAACAUGAAGGUCUUAAUUAGCUCUAACUGACU	RNU44	U44	Undetermined	n/a	n/a
Ex-Exp16	B	001006	RNU48	GAUGACCCCAGGUAACUCUGAGUGUGUCGCUGAUGCCAUCACCGCAGCGCUCUGACC	RNU48	U48	25.6975	0.318256	1.23847
Ex-Exp16	B	001973	U6 snRNA	GUGCUCGCUUCGGCAGCACAUAUACUAAAAUUGGAACGAUACAGAGAAGAUUAGCAUGGCCCCUGCGCAAGGAUGACACGCAAAUUCGUGAAGCGUUCCAUAUUUU	U6 snRNA	NA	20.226	0.140966	0.696955
Ex-Exp16	B	000338	ath-miR159a	UUUGGAUUGAAGGGAGCUCUA			Undetermined	n/a	n/a
Ex-Exp17	A	001094	RNU44	CCUGGAUGAUGAUAGCAAAUGCUGACUGAACAUGAAGGUCUUAAUUAGCUCUAACUGACU	RNU44	U44	27.224	n/a	n/a
Ex-Exp17	A	001006	RNU48	GAUGACCCCAGGUAACUCUGAGUGUGUCGCUGAUGCCAUCACCGCAGCGCUCUGACC	RNU48	U48	25.9706	1.46477	5.6401
Ex-Exp17	A	001973	U6 snRNA	GUGCUCGCUUCGGCAGCACAUAUACUAAAAUUGGAACGAUACAGAGAAGAUUAGCAUGGCCCCUGCGCAAGGAUGACACGCAAAUUCGUGAAGCGUUCCAUAUUUU	U6 snRNA	NA	20.6267	2.03872	9.88386
Ex-Exp17	A	000338	ath-miR159a	UUUGGAUUGAAGGGAGCUCUA			Undetermined	n/a	n/a
Ex-Exp17	B	001094	RNU44	CCUGGAUGAUGAUAGCAAAUGCUGACUGAACAUGAAGGUCUUAAUUAGCUCUAACUGACU	RNU44	U44	27.0555	0.127986	0.473051
Ex-Exp17	B	001006	RNU48	GAUGACCCCAGGUAACUCUGAGUGUGUCGCUGAUGCCAUCACCGCAGCGCUCUGACC	RNU48	U48	26.9474	0.692066	2.56821
Ex-Exp17	B	001973	U6 snRNA	GUGCUCGCUUCGGCAGCACAUAUACUAAAAUUGGAACGAUACAGAGAAGAUUAGCAUGGCCCCUGCGCAAGGAUGACACGCAAAUUCGUGAAGCGUUCCAUAUUUU	U6 snRNA	NA	19.7864	0.0824707	0.416805
Ex-Exp17	B	000338	ath-miR159a	UUUGGAUUGAAGGGAGCUCUA			Undetermined	n/a	n/a
Ex-Exp19	A	001094	RNU44	CCUGGAUGAUGAUAGCAAAUGCUGACUGAACAUGAAGGUCUUAAUUAGCUCUAACUGACU	RNU44	U44	25.9183	4.64752	17.9314
Ex-Exp19	A	001006	RNU48	GAUGACCCCAGGUAACUCUGAGUGUGUCGCUGAUGCCAUCACCGCAGCGCUCUGACC	RNU48	U48	26.2951	0.446125	1.69661
Ex-Exp19	A	001973	U6 snRNA	GUGCUCGCUUCGGCAGCACAUAUACUAAAAUUGGAACGAUACAGAGAAGAUUAGCAUGGCCCCUGCGCAAGGAUGACACGCAAAUUCGUGAAGCGUUCCAUAUUUU	U6 snRNA	NA	20.7571	0.0620448	0.298908
Ex-Exp19	A	000338	ath-miR159a	UUUGGAUUGAAGGGAGCUCUA			Undetermined	n/a	n/a
Ex-Exp19	B	001094	RNU44	CCUGGAUGAUGAUAGCAAAUGCUGACUGAACAUGAAGGUCUUAAUUAGCUCUAACUGACU	RNU44	U44	Undetermined	n/a	n/a
Ex-Exp19	B	001006	RNU48	GAUGACCCCAGGUAACUCUGAGUGUGUCGCUGAUGCCAUCACCGCAGCGCUCUGACC	RNU48	U48	25.8618	0.253711	0.981026
Ex-Exp19	B	001973	U6 snRNA	GUGCUCGCUUCGGCAGCACAUAUACUAAAAUUGGAACGAUACAGAGAAGAUUAGCAUGGCCCCUGCGCAAGGAUGACACGCAAAUUCGUGAAGCGUUCCAUAUUUU	U6 snRNA	NA	21.0551	0.131497	0.624538
Ex-Exp19	B	000338	ath-miR159a	UUUGGAUUGAAGGGAGCUCUA			Undetermined	n/a	n/a
Ex-Exp20	A	001094	RNU44	CCUGGAUGAUGAUAGCAAAUGCUGACUGAACAUGAAGGUCUUAAUUAGCUCUAACUGACU	RNU44	U44	24.707	4.83507	19.5696
Ex-Exp20	A	001006	RNU48	GAUGACCCCAGGUAACUCUGAGUGUGUCGCUGAUGCCAUCACCGCAGCGCUCUGACC	RNU48	U48	24.8389	0.131246	0.52839
Ex-Exp20	A	001973	U6 snRNA	GUGCUCGCUUCGGCAGCACAUAUACUAAAAUUGGAACGAUACAGAGAAGAUUAGCAUGGCCCCUGCGCAAGGAUGACACGCAAAUUCGUGAAGCGUUCCAUAUUUU	U6 snRNA	NA	20.6036	0.0872287	0.423366
Ex-Exp20	A	000338	ath-miR159a	UUUGGAUUGAAGGGAGCUCUA			Undetermined	n/a	n/a
Ex-Exp20	B	001094	RNU44	CCUGGAUGAUGAUAGCAAAUGCUGACUGAACAUGAAGGUCUUAAUUAGCUCUAACUGACU	RNU44	U44	25.4457	1.01755	3.99893
Ex-Exp20	B	001006	RNU48	GAUGACCCCAGGUAACUCUGAGUGUGUCGCUGAUGCCAUCACCGCAGCGCUCUGACC	RNU48	U48	24.985	0.213579	0.854829
Ex-Exp20	B	001973	U6 snRNA	GUGCUCGCUUCGGCAGCACAUAUACUAAAAUUGGAACGAUACAGAGAAGAUUAGCAUGGCCCCUGCGCAAGGAUGACACGCAAAUUCGUGAAGCGUUCCAUAUUUU	U6 snRNA	NA	20.9374	0.156672	0.748291
Ex-Exp20	B	000338	ath-miR159a	UUUGGAUUGAAGGGAGCUCUA			Undetermined	n/a	n/a
MES02	A	001094	RNU44	CCUGGAUGAUGAUAGCAAAUGCUGACUGAACAUGAAGGUCUUAAUUAGCUCUAACUGACU	RNU44	U44	Undetermined	n/a	n/a
MES02	A	001006	RNU48	GAUGACCCCAGGUAACUCUGAGUGUGUCGCUGAUGCCAUCACCGCAGCGCUCUGACC	RNU48	U48	Undetermined	n/a	n/a
MES02	A	001973	U6 snRNA	GUGCUCGCUUCGGCAGCACAUAUACUAAAAUUGGAACGAUACAGAGAAGAUUAGCAUGGCCCCUGCGCAAGGAUGACACGCAAAUUCGUGAAGCGUUCCAUAUUUU	U6 snRNA	NA	21.7576	0.0641849	0.294999
MES02	A	000338	ath-miR159a	UUUGGAUUGAAGGGAGCUCUA			Undetermined	n/a	n/a
MES02	B	001094	RNU44	CCUGGAUGAUGAUAGCAAAUGCUGACUGAACAUGAAGGUCUUAAUUAGCUCUAACUGACU	RNU44	U44	27.9435	0.767211	2.74558
MES02	B	001006	RNU48	GAUGACCCCAGGUAACUCUGAGUGUGUCGCUGAUGCCAUCACCGCAGCGCUCUGACC	RNU48	U48	27.5595	0.842932	3.05859
MES02	B	001973	U6 snRNA	GUGCUCGCUUCGGCAGCACAUAUACUAAAAUUGGAACGAUACAGAGAAGAUUAGCAUGGCCCCUGCGCAAGGAUGACACGCAAAUUCGUGAAGCGUUCCAUAUUUU	U6 snRNA	NA	22.3145	0.120065	0.53806
MES02	B	000338	ath-miR159a	UUUGGAUUGAAGGGAGCUCUA			Undetermined	n/a	n/a
MES03	A	001094	RNU44	CCUGGAUGAUGAUAGCAAAUGCUGACUGAACAUGAAGGUCUUAAUUAGCUCUAACUGACU	RNU44	U44	27.652	0.848783	3.06952
MES03	A	001006	RNU48	GAUGACCCCAGGUAACUCUGAGUGUGUCGCUGAUGCCAUCACCGCAGCGCUCUGACC	RNU48	U48	25.1728	0.344358	1.36798
MES03	A	001973	U6 snRNA	GUGCUCGCUUCGGCAGCACAUAUACUAAAAUUGGAACGAUACAGAGAAGAUUAGCAUGGCCCCUGCGCAAGGAUGACACGCAAAUUCGUGAAGCGUUCCAUAUUUU	U6 snRNA	NA	20.0802	0.147228	0.7332
MES03	A	000338	ath-miR159a	UUUGGAUUGAAGGGAGCUCUA			Undetermined	n/a	n/a
MES03	B	001094	RNU44	CCUGGAUGAUGAUAGCAAAUGCUGACUGAACAUGAAGGUCUUAAUUAGCUCUAACUGACU	RNU44	U44	26.576	1.13137	4.25711
MES03	B	001006	RNU48	GAUGACCCCAGGUAACUCUGAGUGUGUCGCUGAUGCCAUCACCGCAGCGCUCUGACC	RNU48	U48	25.3618	0.227039	0.895203
MES03	B	001973	U6 snRNA	GUGCUCGCUUCGGCAGCACAUAUACUAAAAUUGGAACGAUACAGAGAAGAUUAGCAUGGCCCCUGCGCAAGGAUGACACGCAAAUUCGUGAAGCGUUCCAUAUUUU	U6 snRNA	NA	20.5327	0.0485673	0.236536
MES03	B	000338	ath-miR159a	UUUGGAUUGAAGGGAGCUCUA			Undetermined	n/a	n/a
MES06	A	001094	RNU44	CCUGGAUGAUGAUAGCAAAUGCUGACUGAACAUGAAGGUCUUAAUUAGCUCUAACUGACU	RNU44	U44	29.446	0.391737	1.33036
MES06	A	001006	RNU48	GAUGACCCCAGGUAACUCUGAGUGUGUCGCUGAUGCCAUCACCGCAGCGCUCUGACC	RNU48	U48	26.8318	2.17683	8.11288
MES06	A	001973	U6 snRNA	GUGCUCGCUUCGGCAGCACAUAUACUAAAAUUGGAACGAUACAGAGAAGAUUAGCAUGGCCCCUGCGCAAGGAUGACACGCAAAUUCGUGAAGCGUUCCAUAUUUU	U6 snRNA	NA	22.2216	2.65044	11.9273
MES06	A	000338	ath-miR159a	UUUGGAUUGAAGGGAGCUCUA			Undetermined	n/a	n/a
MES06	B	001094	RNU44	CCUGGAUGAUGAUAGCAAAUGCUGACUGAACAUGAAGGUCUUAAUUAGCUCUAACUGACU	RNU44	U44	25.673	n/a	n/a
MES06	B	001006	RNU48	GAUGACCCCAGGUAACUCUGAGUGUGUCGCUGAUGCCAUCACCGCAGCGCUCUGACC	RNU48	U48	25.9358	0.308644	1.19003
MES06	B	001973	U6 snRNA	GUGCUCGCUUCGGCAGCACAUAUACUAAAAUUGGAACGAUACAGAGAAGAUUAGCAUGGCCCCUGCGCAAGGAUGACACGCAAAUUCGUGAAGCGUUCCAUAUUUU	U6 snRNA	NA	21.1939	0.105076	0.495785
MES06	B	000338	ath-miR159a	UUUGGAUUGAAGGGAGCUCUA			Undetermined	n/a	n/a
MES07	A	001094	RNU44	CCUGGAUGAUGAUAGCAAAUGCUGACUGAACAUGAAGGUCUUAAUUAGCUCUAACUGACU	RNU44	U44	Undetermined	n/a	n/a
MES07	A	001006	RNU48	GAUGACCCCAGGUAACUCUGAGUGUGUCGCUGAUGCCAUCACCGCAGCGCUCUGACC	RNU48	U48	28.1521	1.50116	5.33231
MES07	A	001973	U6 snRNA	GUGCUCGCUUCGGCAGCACAUAUACUAAAAUUGGAACGAUACAGAGAAGAUUAGCAUGGCCCCUGCGCAAGGAUGACACGCAAAUUCGUGAAGCGUUCCAUAUUUU	U6 snRNA	NA	24.6319	4.60435	18.6927
MES07	A	000338	ath-miR159a	UUUGGAUUGAAGGGAGCUCUA			Undetermined	n/a	n/a
MES07	B	001094	RNU44	CCUGGAUGAUGAUAGCAAAUGCUGACUGAACAUGAAGGUCUUAAUUAGCUCUAACUGACU	RNU44	U44	Undetermined	n/a	n/a
MES07	B	001006	RNU48	GAUGACCCCAGGUAACUCUGAGUGUGUCGCUGAUGCCAUCACCGCAGCGCUCUGACC	RNU48	U48	29.0342	1.11373	3.83591
MES07	B	001973	U6 snRNA	GUGCUCGCUUCGGCAGCACAUAUACUAAAAUUGGAACGAUACAGAGAAGAUUAGCAUGGCCCCUGCGCAAGGAUGACACGCAAAUUCGUGAAGCGUUCCAUAUUUU	U6 snRNA	NA	24.1269	2.11095	8.74939
MES07	B	000338	ath-miR159a	UUUGGAUUGAAGGGAGCUCUA			Undetermined	n/a	n/a
MES08	A	001094	RNU44	CCUGGAUGAUGAUAGCAAAUGCUGACUGAACAUGAAGGUCUUAAUUAGCUCUAACUGACU	RNU44	U44	Undetermined	n/a	n/a
MES08	A	001006	RNU48	GAUGACCCCAGGUAACUCUGAGUGUGUCGCUGAUGCCAUCACCGCAGCGCUCUGACC	RNU48	U48	25.4674	0.307261	1.20649
MES08	A	001973	U6 snRNA	GUGCUCGCUUCGGCAGCACAUAUACUAAAAUUGGAACGAUACAGAGAAGAUUAGCAUGGCCCCUGCGCAAGGAUGACACGCAAAUUCGUGAAGCGUUCCAUAUUUU	U6 snRNA	NA	20.885	0.144657	0.692637
MES08	A	000338	ath-miR159a	UUUGGAUUGAAGGGAGCUCUA			Undetermined	n/a	n/a
MES08	B	001094	RNU44	CCUGGAUGAUGAUAGCAAAUGCUGACUGAACAUGAAGGUCUUAAUUAGCUCUAACUGACU	RNU44	U44	Undetermined	n/a	n/a
MES08	B	001006	RNU48	GAUGACCCCAGGUAACUCUGAGUGUGUCGCUGAUGCCAUCACCGCAGCGCUCUGACC	RNU48	U48	25.898	0.484092	1.86923
MES08	B	001973	U6 snRNA	GUGCUCGCUUCGGCAGCACAUAUACUAAAAUUGGAACGAUACAGAGAAGAUUAGCAUGGCCCCUGCGCAAGGAUGACACGCAAAUUCGUGAAGCGUUCCAUAUUUU	U6 snRNA	NA	21.7014	0.364594	1.68005
MES08	B	000338	ath-miR159a	UUUGGAUUGAAGGGAGCUCUA			Undetermined	n/a	n/a
MES09	A	001094	RNU44	CCUGGAUGAUGAUAGCAAAUGCUGACUGAACAUGAAGGUCUUAAUUAGCUCUAACUGACU	RNU44	U44	Undetermined	n/a	n/a
MES09	A	001006	RNU48	GAUGACCCCAGGUAACUCUGAGUGUGUCGCUGAUGCCAUCACCGCAGCGCUCUGACC	RNU48	U48	24.9117	0.331257	1.32972
MES09	A	001973	U6 snRNA	GUGCUCGCUUCGGCAGCACAUAUACUAAAAUUGGAACGAUACAGAGAAGAUUAGCAUGGCCCCUGCGCAAGGAUGACACGCAAAUUCGUGAAGCGUUCCAUAUUUU	U6 snRNA	NA	19.6164	0.250387	1.27642
MES09	A	000338	ath-miR159a	UUUGGAUUGAAGGGAGCUCUA			Undetermined	n/a	n/a
MES09	B	001094	RNU44	CCUGGAUGAUGAUAGCAAAUGCUGACUGAACAUGAAGGUCUUAAUUAGCUCUAACUGACU	RNU44	U44	22.5985	3.54614	15.6919
MES09	B	001006	RNU48	GAUGACCCCAGGUAACUCUGAGUGUGUCGCUGAUGCCAUCACCGCAGCGCUCUGACC	RNU48	U48	25.0781	0.261304	1.04196
MES09	B	001973	U6 snRNA	GUGCUCGCUUCGGCAGCACAUAUACUAAAAUUGGAACGAUACAGAGAAGAUUAGCAUGGCCCCUGCGCAAGGAUGACACGCAAAUUCGUGAAGCGUUCCAUAUUUU	U6 snRNA	NA	19.733	0.0541611	0.27447
MES09	B	000338	ath-miR159a	UUUGGAUUGAAGGGAGCUCUA			Undetermined	n/a	n/a
MES10	A	001094	RNU44	CCUGGAUGAUGAUAGCAAAUGCUGACUGAACAUGAAGGUCUUAAUUAGCUCUAACUGACU	RNU44	U44	Undetermined	n/a	n/a
MES10	A	001006	RNU48	GAUGACCCCAGGUAACUCUGAGUGUGUCGCUGAUGCCAUCACCGCAGCGCUCUGACC	RNU48	U48	26.8292	0.331052	1.23392
MES10	A	001973	U6 snRNA	GUGCUCGCUUCGGCAGCACAUAUACUAAAAUUGGAACGAUACAGAGAAGAUUAGCAUGGCCCCUGCGCAAGGAUGACACGCAAAUUCGUGAAGCGUUCCAUAUUUU	U6 snRNA	NA	20.7664	0.0499484	0.240525
MES10	A	000338	ath-miR159a	UUUGGAUUGAAGGGAGCUCUA			Undetermined	n/a	n/a
MES10	B	001094	RNU44	CCUGGAUGAUGAUAGCAAAUGCUGACUGAACAUGAAGGUCUUAAUUAGCUCUAACUGACU	RNU44	U44	Undetermined	n/a	n/a
MES10	B	001006	RNU48	GAUGACCCCAGGUAACUCUGAGUGUGUCGCUGAUGCCAUCACCGCAGCGCUCUGACC	RNU48	U48	25.6426	0.476281	1.85738
MES10	B	001973	U6 snRNA	GUGCUCGCUUCGGCAGCACAUAUACUAAAAUUGGAACGAUACAGAGAAGAUUAGCAUGGCCCCUGCGCAAGGAUGACACGCAAAUUCGUGAAGCGUUCCAUAUUUU	U6 snRNA	NA	20.6457	0.217843	1.05514
MES10	B	000338	ath-miR159a	UUUGGAUUGAAGGGAGCUCUA			Undetermined	n/a	n/a
MES11	A	001094	RNU44	CCUGGAUGAUGAUAGCAAAUGCUGACUGAACAUGAAGGUCUUAAUUAGCUCUAACUGACU	RNU44	U44	27.6763	0.906224	3.27437
MES11	A	001006	RNU48	GAUGACCCCAGGUAACUCUGAGUGUGUCGCUGAUGCCAUCACCGCAGCGCUCUGACC	RNU48	U48	25.5055	0.535614	2.09999
MES11	A	001973	U6 snRNA	GUGCUCGCUUCGGCAGCACAUAUACUAAAAUUGGAACGAUACAGAGAAGAUUAGCAUGGCCCCUGCGCAAGGAUGACACGCAAAUUCGUGAAGCGUUCCAUAUUUU	U6 snRNA	NA	20.3791	1.29125	6.33612
MES11	A	000338	ath-miR159a	UUUGGAUUGAAGGGAGCUCUA			Undetermined	n/a	n/a
MES11	B	001094	RNU44	CCUGGAUGAUGAUAGCAAAUGCUGACUGAACAUGAAGGUCUUAAUUAGCUCUAACUGACU	RNU44	U44	Undetermined	n/a	n/a
MES11	B	001006	RNU48	GAUGACCCCAGGUAACUCUGAGUGUGUCGCUGAUGCCAUCACCGCAGCGCUCUGACC	RNU48	U48	25.7496	0.378882	1.47141
MES11	B	001973	U6 snRNA	GUGCUCGCUUCGGCAGCACAUAUACUAAAAUUGGAACGAUACAGAGAAGAUUAGCAUGGCCCCUGCGCAAGGAUGACACGCAAAUUCGUGAAGCGUUCCAUAUUUU	U6 snRNA	NA	19.804	0.0762683	0.385116
MES11	B	000338	ath-miR159a	UUUGGAUUGAAGGGAGCUCUA			Undetermined	n/a	n/a
MES12	A	001094	RNU44	CCUGGAUGAUGAUAGCAAAUGCUGACUGAACAUGAAGGUCUUAAUUAGCUCUAACUGACU	RNU44	U44	Undetermined	n/a	n/a
MES12	A	001006	RNU48	GAUGACCCCAGGUAACUCUGAGUGUGUCGCUGAUGCCAUCACCGCAGCGCUCUGACC	RNU48	U48	27.8411	0.680172	2.44305
MES12	A	001973	U6 snRNA	GUGCUCGCUUCGGCAGCACAUAUACUAAAAUUGGAACGAUACAGAGAAGAUUAGCAUGGCCCCUGCGCAAGGAUGACACGCAAAUUCGUGAAGCGUUCCAUAUUUU	U6 snRNA	NA	22.2745	0.140178	0.629323
MES12	A	000338	ath-miR159a	UUUGGAUUGAAGGGAGCUCUA			Undetermined	n/a	n/a
MES12	B	001094	RNU44	CCUGGAUGAUGAUAGCAAAUGCUGACUGAACAUGAAGGUCUUAAUUAGCUCUAACUGACU	RNU44	U44	Undetermined	n/a	n/a
MES12	B	001006	RNU48	GAUGACCCCAGGUAACUCUGAGUGUGUCGCUGAUGCCAUCACCGCAGCGCUCUGACC	RNU48	U48	29.1331	0.917635	3.1498
MES12	B	001973	U6 snRNA	GUGCUCGCUUCGGCAGCACAUAUACUAAAAUUGGAACGAUACAGAGAAGAUUAGCAUGGCCCCUGCGCAAGGAUGACACGCAAAUUCGUGAAGCGUUCCAUAUUUU	U6 snRNA	NA	22.7044	0.119244	0.525203
MES12	B	000338	ath-miR159a	UUUGGAUUGAAGGGAGCUCUA			Undetermined	n/a	n/a
MES13	A	001094	RNU44	CCUGGAUGAUGAUAGCAAAUGCUGACUGAACAUGAAGGUCUUAAUUAGCUCUAACUGACU	RNU44	U44	Undetermined	n/a	n/a
MES13	A	001006	RNU48	GAUGACCCCAGGUAACUCUGAGUGUGUCGCUGAUGCCAUCACCGCAGCGCUCUGACC	RNU48	U48	26.4589	1.15958	4.38256
MES13	A	001973	U6 snRNA	GUGCUCGCUUCGGCAGCACAUAUACUAAAAUUGGAACGAUACAGAGAAGAUUAGCAUGGCCCCUGCGCAAGGAUGACACGCAAAUUCGUGAAGCGUUCCAUAUUUU	U6 snRNA	NA	23.5346	3.34042	14.1937
MES13	A	000338	ath-miR159a	UUUGGAUUGAAGGGAGCUCUA			Undetermined	n/a	n/a
MES13	B	001094	RNU44	CCUGGAUGAUGAUAGCAAAUGCUGACUGAACAUGAAGGUCUUAAUUAGCUCUAACUGACU	RNU44	U44	28.221	2.02657	7.18106
MES13	B	001006	RNU48	GAUGACCCCAGGUAACUCUGAGUGUGUCGCUGAUGCCAUCACCGCAGCGCUCUGACC	RNU48	U48	26.4498	0.282458	1.0679
MES13	B	001973	U6 snRNA	GUGCUCGCUUCGGCAGCACAUAUACUAAAAUUGGAACGAUACAGAGAAGAUUAGCAUGGCCCCUGCGCAAGGAUGACACGCAAAUUCGUGAAGCGUUCCAUAUUUU	U6 snRNA	NA	22.4149	0.198708	0.886502
MES13	B	000338	ath-miR159a	UUUGGAUUGAAGGGAGCUCUA			Undetermined	n/a	n/a
MES14	A	001094	RNU44	CCUGGAUGAUGAUAGCAAAUGCUGACUGAACAUGAAGGUCUUAAUUAGCUCUAACUGACU	RNU44	U44	25.017	n/a	n/a
MES14	A	001006	RNU48	GAUGACCCCAGGUAACUCUGAGUGUGUCGCUGAUGCCAUCACCGCAGCGCUCUGACC	RNU48	U48	25.615	0.151	0.5895
MES14	A	001973	U6 snRNA	GUGCUCGCUUCGGCAGCACAUAUACUAAAAUUGGAACGAUACAGAGAAGAUUAGCAUGGCCCCUGCGCAAGGAUGACACGCAAAUUCGUGAAGCGUUCCAUAUUUU	U6 snRNA	NA	18.9416	0.102872	0.543098
MES14	A	000338	ath-miR159a	UUUGGAUUGAAGGGAGCUCUA			Undetermined	n/a	n/a
MES14	B	001094	RNU44	CCUGGAUGAUGAUAGCAAAUGCUGACUGAACAUGAAGGUCUUAAUUAGCUCUAACUGACU	RNU44	U44	27.0845	1.88868	6.9733
MES14	B	001006	RNU48	GAUGACCCCAGGUAACUCUGAGUGUGUCGCUGAUGCCAUCACCGCAGCGCUCUGACC	RNU48	U48	26.8339	0.461844	1.72112
MES14	B	001973	U6 snRNA	GUGCUCGCUUCGGCAGCACAUAUACUAAAAUUGGAACGAUACAGAGAAGAUUAGCAUGGCCCCUGCGCAAGGAUGACACGCAAAUUCGUGAAGCGUUCCAUAUUUU	U6 snRNA	NA	18.654	0.0776568	0.416301
MES14	B	000338	ath-miR159a	UUUGGAUUGAAGGGAGCUCUA			Undetermined	n/a	n/a
MES15	A	001094	RNU44	CCUGGAUGAUGAUAGCAAAUGCUGACUGAACAUGAAGGUCUUAAUUAGCUCUAACUGACU	RNU44	U44	26.0197	5.47113	21.0268
MES15	A	001006	RNU48	GAUGACCCCAGGUAACUCUGAGUGUGUCGCUGAUGCCAUCACCGCAGCGCUCUGACC	RNU48	U48	25.8648	0.3587	1.38683
MES15	A	001973	U6 snRNA	GUGCUCGCUUCGGCAGCACAUAUACUAAAAUUGGAACGAUACAGAGAAGAUUAGCAUGGCCCCUGCGCAAGGAUGACACGCAAAUUCGUGAAGCGUUCCAUAUUUU	U6 snRNA	NA	20.4247	0.112869	0.552608
MES15	A	000338	ath-miR159a	UUUGGAUUGAAGGGAGCUCUA			Undetermined	n/a	n/a
MES15	B	001094	RNU44	CCUGGAUGAUGAUAGCAAAUGCUGACUGAACAUGAAGGUCUUAAUUAGCUCUAACUGACU	RNU44	U44	25.6795	1.10521	4.30385
MES15	B	001006	RNU48	GAUGACCCCAGGUAACUCUGAGUGUGUCGCUGAUGCCAUCACCGCAGCGCUCUGACC	RNU48	U48	25.9305	0.42456	1.6373
MES15	B	001973	U6 snRNA	GUGCUCGCUUCGGCAGCACAUAUACUAAAAUUGGAACGAUACAGAGAAGAUUAGCAUGGCCCCUGCGCAAGGAUGACACGCAAAUUCGUGAAGCGUUCCAUAUUUU	U6 snRNA	NA	19.9783	0.142128	0.711416
MES15	B	000338	ath-miR159a	UUUGGAUUGAAGGGAGCUCUA			Undetermined	n/a	n/a
MES16	A	001094	RNU44	CCUGGAUGAUGAUAGCAAAUGCUGACUGAACAUGAAGGUCUUAAUUAGCUCUAACUGACU	RNU44	U44	27.46	2.53221	9.22143
MES16	A	001006	RNU48	GAUGACCCCAGGUAACUCUGAGUGUGUCGCUGAUGCCAUCACCGCAGCGCUCUGACC	RNU48	U48	24.5969	0.16734	0.680331
MES16	A	001973	U6 snRNA	GUGCUCGCUUCGGCAGCACAUAUACUAAAAUUGGAACGAUACAGAGAAGAUUAGCAUGGCCCCUGCGCAAGGAUGACACGCAAAUUCGUGAAGCGUUCCAUAUUUU	U6 snRNA	NA	17.9894	0.160462	0.891981
MES16	A	000338	ath-miR159a	UUUGGAUUGAAGGGAGCUCUA			Undetermined	n/a	n/a
MES16	B	001094	RNU44	CCUGGAUGAUGAUAGCAAAUGCUGACUGAACAUGAAGGUCUUAAUUAGCUCUAACUGACU	RNU44	U44	Undetermined	n/a	n/a
MES16	B	001006	RNU48	GAUGACCCCAGGUAACUCUGAGUGUGUCGCUGAUGCCAUCACCGCAGCGCUCUGACC	RNU48	U48	26.1021	0.456771	1.74994
MES16	B	001973	U6 snRNA	GUGCUCGCUUCGGCAGCACAUAUACUAAAAUUGGAACGAUACAGAGAAGAUUAGCAUGGCCCCUGCGCAAGGAUGACACGCAAAUUCGUGAAGCGUUCCAUAUUUU	U6 snRNA	NA	18.1665	0.11434	0.629402
MES16	B	000338	ath-miR159a	UUUGGAUUGAAGGGAGCUCUA			Undetermined	n/a	n/a
MES17	A	001094	RNU44	CCUGGAUGAUGAUAGCAAAUGCUGACUGAACAUGAAGGUCUUAAUUAGCUCUAACUGACU	RNU44	U44	27.946	0.74725	2.67391
MES17	A	001006	RNU48	GAUGACCCCAGGUAACUCUGAGUGUGUCGCUGAUGCCAUCACCGCAGCGCUCUGACC	RNU48	U48	25.2258	0.246016	0.975258
MES17	A	001973	U6 snRNA	GUGCUCGCUUCGGCAGCACAUAUACUAAAAUUGGAACGAUACAGAGAAGAUUAGCAUGGCCCCUGCGCAAGGAUGACACGCAAAUUCGUGAAGCGUUCCAUAUUUU	U6 snRNA	NA	19.4952	0.090626	0.464862
MES17	A	000338	ath-miR159a	UUUGGAUUGAAGGGAGCUCUA			Undetermined	n/a	n/a
MES17	B	001094	RNU44	CCUGGAUGAUGAUAGCAAAUGCUGACUGAACAUGAAGGUCUUAAUUAGCUCUAACUGACU	RNU44	U44	Undetermined	n/a	n/a
MES17	B	001006	RNU48	GAUGACCCCAGGUAACUCUGAGUGUGUCGCUGAUGCCAUCACCGCAGCGCUCUGACC	RNU48	U48	27.7207	1.14139	4.11746
MES17	B	001973	U6 snRNA	GUGCUCGCUUCGGCAGCACAUAUACUAAAAUUGGAACGAUACAGAGAAGAUUAGCAUGGCCCCUGCGCAAGGAUGACACGCAAAUUCGUGAAGCGUUCCAUAUUUU	U6 snRNA	NA	19.2862	0.122402	0.634659
MES17	B	000338	ath-miR159a	UUUGGAUUGAAGGGAGCUCUA			Undetermined	n/a	n/a
MES18	A	001094	RNU44	CCUGGAUGAUGAUAGCAAAUGCUGACUGAACAUGAAGGUCUUAAUUAGCUCUAACUGACU	RNU44	U44	27.9573	0.905825	3.24003
MES18	A	001006	RNU48	GAUGACCCCAGGUAACUCUGAGUGUGUCGCUGAUGCCAUCACCGCAGCGCUCUGACC	RNU48	U48	25.7508	0.172299	0.669101
MES18	A	001973	U6 snRNA	GUGCUCGCUUCGGCAGCACAUAUACUAAAAUUGGAACGAUACAGAGAAGAUUAGCAUGGCCCCUGCGCAAGGAUGACACGCAAAUUCGUGAAGCGUUCCAUAUUUU	U6 snRNA	NA	19.9574	0.0979109	0.4906
MES18	A	000338	ath-miR159a	UUUGGAUUGAAGGGAGCUCUA			Undetermined	n/a	n/a
MES18	B	001094	RNU44	CCUGGAUGAUGAUAGCAAAUGCUGACUGAACAUGAAGGUCUUAAUUAGCUCUAACUGACU	RNU44	U44	27.901	n/a	n/a
MES18	B	001006	RNU48	GAUGACCCCAGGUAACUCUGAGUGUGUCGCUGAUGCCAUCACCGCAGCGCUCUGACC	RNU48	U48	26.6733	0.72286	2.71006
MES18	B	001973	U6 snRNA	GUGCUCGCUUCGGCAGCACAUAUACUAAAAUUGGAACGAUACAGAGAAGAUUAGCAUGGCCCCUGCGCAAGGAUGACACGCAAAUUCGUGAAGCGUUCCAUAUUUU	U6 snRNA	NA	19.6276	0.398974	2.03271
MES18	B	000338	ath-miR159a	UUUGGAUUGAAGGGAGCUCUA			Undetermined	n/a	n/a
MES19	A	001094	RNU44	CCUGGAUGAUGAUAGCAAAUGCUGACUGAACAUGAAGGUCUUAAUUAGCUCUAACUGACU	RNU44	U44	26.777	0.239002	0.892565
MES19	A	001006	RNU48	GAUGACCCCAGGUAACUCUGAGUGUGUCGCUGAUGCCAUCACCGCAGCGCUCUGACC	RNU48	U48	25.8969	0.338321	1.30642
MES19	A	001973	U6 snRNA	GUGCUCGCUUCGGCAGCACAUAUACUAAAAUUGGAACGAUACAGAGAAGAUUAGCAUGGCCCCUGCGCAAGGAUGACACGCAAAUUCGUGAAGCGUUCCAUAUUUU	U6 snRNA	NA	20.7081	0.0855227	0.412991
MES19	A	000338	ath-miR159a	UUUGGAUUGAAGGGAGCUCUA			Undetermined	n/a	n/a
MES19	B	001094	RNU44	CCUGGAUGAUGAUAGCAAAUGCUGACUGAACAUGAAGGUCUUAAUUAGCUCUAACUGACU	RNU44	U44	27.275	n/a	n/a
MES19	B	001006	RNU48	GAUGACCCCAGGUAACUCUGAGUGUGUCGCUGAUGCCAUCACCGCAGCGCUCUGACC	RNU48	U48	25.9311	0.529552	2.04215
MES19	B	001973	U6 snRNA	GUGCUCGCUUCGGCAGCACAUAUACUAAAAUUGGAACGAUACAGAGAAGAUUAGCAUGGCCCCUGCGCAAGGAUGACACGCAAAUUCGUGAAGCGUUCCAUAUUUU	U6 snRNA	NA	20.4415	0.239409	1.17119
MES19	B	000338	ath-miR159a	UUUGGAUUGAAGGGAGCUCUA			Undetermined	n/a	n/a
MES20	A	001094	RNU44	CCUGGAUGAUGAUAGCAAAUGCUGACUGAACAUGAAGGUCUUAAUUAGCUCUAACUGACU	RNU44	U44	Undetermined	n/a	n/a
MES20	A	001006	RNU48	GAUGACCCCAGGUAACUCUGAGUGUGUCGCUGAUGCCAUCACCGCAGCGCUCUGACC	RNU48	U48	26.2264	0.41318	1.57544
MES20	A	001973	U6 snRNA	GUGCUCGCUUCGGCAGCACAUAUACUAAAAUUGGAACGAUACAGAGAAGAUUAGCAUGGCCCCUGCGCAAGGAUGACACGCAAAUUCGUGAAGCGUUCCAUAUUUU	U6 snRNA	NA	20.3804	0.0772324	0.378955
MES20	A	000338	ath-miR159a	UUUGGAUUGAAGGGAGCUCUA			Undetermined	n/a	n/a
MES20	B	001094	RNU44	CCUGGAUGAUGAUAGCAAAUGCUGACUGAACAUGAAGGUCUUAAUUAGCUCUAACUGACU	RNU44	U44	Undetermined	n/a	n/a
MES20	B	001006	RNU48	GAUGACCCCAGGUAACUCUGAGUGUGUCGCUGAUGCCAUCACCGCAGCGCUCUGACC	RNU48	U48	26.7282	0.443244	1.65833
MES20	B	001973	U6 snRNA	GUGCUCGCUUCGGCAGCACAUAUACUAAAAUUGGAACGAUACAGAGAAGAUUAGCAUGGCCCCUGCGCAAGGAUGACACGCAAAUUCGUGAAGCGUUCCAUAUUUU	U6 snRNA	NA	20.3837	0.101119	0.496077
MES20	B	000338	ath-miR159a	UUUGGAUUGAAGGGAGCUCUA			Undetermined	n/a	n/a
MES21	A	001094	RNU44	CCUGGAUGAUGAUAGCAAAUGCUGACUGAACAUGAAGGUCUUAAUUAGCUCUAACUGACU	RNU44	U44	26.7544	0.916424	3.42532
MES21	A	001006	RNU48	GAUGACCCCAGGUAACUCUGAGUGUGUCGCUGAUGCCAUCACCGCAGCGCUCUGACC	RNU48	U48	25.0611	0.259514	1.03552
MES21	A	001973	U6 snRNA	GUGCUCGCUUCGGCAGCACAUAUACUAAAAUUGGAACGAUACAGAGAAGAUUAGCAUGGCCCCUGCGCAAGGAUGACACGCAAAUUCGUGAAGCGUUCCAUAUUUU	U6 snRNA	NA	19.7634	0.0507569	0.256823
MES21	A	000338	ath-miR159a	UUUGGAUUGAAGGGAGCUCUA			Undetermined	n/a	n/a
MES21	B	001094	RNU44	CCUGGAUGAUGAUAGCAAAUGCUGACUGAACAUGAAGGUCUUAAUUAGCUCUAACUGACU	RNU44	U44	24.629	2.58	10.4755
MES21	B	001006	RNU48	GAUGACCCCAGGUAACUCUGAGUGUGUCGCUGAUGCCAUCACCGCAGCGCUCUGACC	RNU48	U48	25.463	0.373915	1.46846
MES21	B	001973	U6 snRNA	GUGCUCGCUUCGGCAGCACAUAUACUAAAAUUGGAACGAUACAGAGAAGAUUAGCAUGGCCCCUGCGCAAGGAUGACACGCAAAUUCGUGAAGCGUUCCAUAUUUU	U6 snRNA	NA	19.2809	0.116417	0.603797
MES21	B	000338	ath-miR159a	UUUGGAUUGAAGGGAGCUCUA			Undetermined	n/a	n/a
MES22	A	001094	RNU44	CCUGGAUGAUGAUAGCAAAUGCUGACUGAACAUGAAGGUCUUAAUUAGCUCUAACUGACU	RNU44	U44	Undetermined	n/a	n/a
MES22	A	001006	RNU48	GAUGACCCCAGGUAACUCUGAGUGUGUCGCUGAUGCCAUCACCGCAGCGCUCUGACC	RNU48	U48	27.5167	0.547825	1.99088
MES22	A	001973	U6 snRNA	GUGCUCGCUUCGGCAGCACAUAUACUAAAAUUGGAACGAUACAGAGAAGAUUAGCAUGGCCCCUGCGCAAGGAUGACACGCAAAUUCGUGAAGCGUUCCAUAUUUU	U6 snRNA	NA	19.8502	0.145103	0.730987
MES22	A	000338	ath-miR159a	UUUGGAUUGAAGGGAGCUCUA			Undetermined	n/a	n/a
MES22	B	001094	RNU44	CCUGGAUGAUGAUAGCAAAUGCUGACUGAACAUGAAGGUCUUAAUUAGCUCUAACUGACU	RNU44	U44	Undetermined	n/a	n/a
MES22	B	001006	RNU48	GAUGACCCCAGGUAACUCUGAGUGUGUCGCUGAUGCCAUCACCGCAGCGCUCUGACC	RNU48	U48	28.1319	0.679883	2.41677
MES22	B	001973	U6 snRNA	GUGCUCGCUUCGGCAGCACAUAUACUAAAAUUGGAACGAUACAGAGAAGAUUAGCAUGGCCCCUGCGCAAGGAUGACACGCAAAUUCGUGAAGCGUUCCAUAUUUU	U6 snRNA	NA	19.546	0.083625	0.427837
MES22	B	000338	ath-miR159a	UUUGGAUUGAAGGGAGCUCUA			Undetermined	n/a	n/a
MES23	A	001094	RNU44	CCUGGAUGAUGAUAGCAAAUGCUGACUGAACAUGAAGGUCUUAAUUAGCUCUAACUGACU	RNU44	U44	27.0985	1.9303	7.12326
MES23	A	001006	RNU48	GAUGACCCCAGGUAACUCUGAGUGUGUCGCUGAUGCCAUCACCGCAGCGCUCUGACC	RNU48	U48	26.903	0.768329	2.85592
MES23	A	001973	U6 snRNA	GUGCUCGCUUCGGCAGCACAUAUACUAAAAUUGGAACGAUACAGAGAAGAUUAGCAUGGCCCCUGCGCAAGGAUGACACGCAAAUUCGUGAAGCGUUCCAUAUUUU	U6 snRNA	NA	17.7951	0.112728	0.633476
MES23	A	000338	ath-miR159a	UUUGGAUUGAAGGGAGCUCUA			Undetermined	n/a	n/a
MES23	B	001094	RNU44	CCUGGAUGAUGAUAGCAAAUGCUGACUGAACAUGAAGGUCUUAAUUAGCUCUAACUGACU	RNU44	U44	26.431	n/a	n/a
MES23	B	001006	RNU48	GAUGACCCCAGGUAACUCUGAGUGUGUCGCUGAUGCCAUCACCGCAGCGCUCUGACC	RNU48	U48	25.8255	0.459917	1.78087
MES23	B	001973	U6 snRNA	GUGCUCGCUUCGGCAGCACAUAUACUAAAAUUGGAACGAUACAGAGAAGAUUAGCAUGGCCCCUGCGCAAGGAUGACACGCAAAUUCGUGAAGCGUUCCAUAUUUU	U6 snRNA	NA	17.4209	0.112704	0.646946
MES23	B	000338	ath-miR159a	UUUGGAUUGAAGGGAGCUCUA			Undetermined	n/a	n/a
MES24	A	001094	RNU44	CCUGGAUGAUGAUAGCAAAUGCUGACUGAACAUGAAGGUCUUAAUUAGCUCUAACUGACU	RNU44	U44	Undetermined	n/a	n/a
MES24	A	001006	RNU48	GAUGACCCCAGGUAACUCUGAGUGUGUCGCUGAUGCCAUCACCGCAGCGCUCUGACC	RNU48	U48	26.1212	0.387009	1.48159
MES24	A	001973	U6 snRNA	GUGCUCGCUUCGGCAGCACAUAUACUAAAAUUGGAACGAUACAGAGAAGAUUAGCAUGGCCCCUGCGCAAGGAUGACACGCAAAUUCGUGAAGCGUUCCAUAUUUU	U6 snRNA	NA	19.4725	0.0993522	0.510218
MES24	A	000338	ath-miR159a	UUUGGAUUGAAGGGAGCUCUA			Undetermined	n/a	n/a
MES24	B	001094	RNU44	CCUGGAUGAUGAUAGCAAAUGCUGACUGAACAUGAAGGUCUUAAUUAGCUCUAACUGACU	RNU44	U44	24.5395	0.1393	0.567656
MES24	B	001006	RNU48	GAUGACCCCAGGUAACUCUGAGUGUGUCGCUGAUGCCAUCACCGCAGCGCUCUGACC	RNU48	U48	26.799	0.742031	2.76887
MES24	B	001973	U6 snRNA	GUGCUCGCUUCGGCAGCACAUAUACUAAAAUUGGAACGAUACAGAGAAGAUUAGCAUGGCCCCUGCGCAAGGAUGACACGCAAAUUCGUGAAGCGUUCCAUAUUUU	U6 snRNA	NA	19.2899	0.106682	0.553045
MES24	B	000338	ath-miR159a	UUUGGAUUGAAGGGAGCUCUA			Undetermined	n/a	n/a
MES25	A	001094	RNU44	CCUGGAUGAUGAUAGCAAAUGCUGACUGAACAUGAAGGUCUUAAUUAGCUCUAACUGACU	RNU44	U44	27.0014	0.780215	2.88954
MES25	A	001006	RNU48	GAUGACCCCAGGUAACUCUGAGUGUGUCGCUGAUGCCAUCACCGCAGCGCUCUGACC	RNU48	U48	26.1731	0.43834	1.67477
MES25	A	001973	U6 snRNA	GUGCUCGCUUCGGCAGCACAUAUACUAAAAUUGGAACGAUACAGAGAAGAUUAGCAUGGCCCCUGCGCAAGGAUGACACGCAAAUUCGUGAAGCGUUCCAUAUUUU	U6 snRNA	NA	18.6184	0.0891707	0.478939
MES25	A	000338	ath-miR159a	UUUGGAUUGAAGGGAGCUCUA			Undetermined	n/a	n/a
MES25	B	001094	RNU44	CCUGGAUGAUGAUAGCAAAUGCUGACUGAACAUGAAGGUCUUAAUUAGCUCUAACUGACU	RNU44	U44	Undetermined	n/a	n/a
MES25	B	001006	RNU48	GAUGACCCCAGGUAACUCUGAGUGUGUCGCUGAUGCCAUCACCGCAGCGCUCUGACC	RNU48	U48	25.7454	0.321919	1.2504
MES25	B	001973	U6 snRNA	GUGCUCGCUUCGGCAGCACAUAUACUAAAAUUGGAACGAUACAGAGAAGAUUAGCAUGGCCCCUGCGCAAGGAUGACACGCAAAUUCGUGAAGCGUUCCAUAUUUU	U6 snRNA	NA	18.2524	0.113861	0.623813
MES25	B	000338	ath-miR159a	UUUGGAUUGAAGGGAGCUCUA			Undetermined	n/a	n/a
MES26	A	001094	RNU44	CCUGGAUGAUGAUAGCAAAUGCUGACUGAACAUGAAGGUCUUAAUUAGCUCUAACUGACU	RNU44	U44	Undetermined	n/a	n/a
MES26	A	001006	RNU48	GAUGACCCCAGGUAACUCUGAGUGUGUCGCUGAUGCCAUCACCGCAGCGCUCUGACC	RNU48	U48	25.6145	0.277833	1.08467
MES26	A	001973	U6 snRNA	GUGCUCGCUUCGGCAGCACAUAUACUAAAAUUGGAACGAUACAGAGAAGAUUAGCAUGGCCCCUGCGCAAGGAUGACACGCAAAUUCGUGAAGCGUUCCAUAUUUU	U6 snRNA	NA	20.7318	0.102565	0.494726
MES26	A	000338	ath-miR159a	UUUGGAUUGAAGGGAGCUCUA			Undetermined	n/a	n/a
MES26	B	001094	RNU44	CCUGGAUGAUGAUAGCAAAUGCUGACUGAACAUGAAGGUCUUAAUUAGCUCUAACUGACU	RNU44	U44	Undetermined	n/a	n/a
MES26	B	001006	RNU48	GAUGACCCCAGGUAACUCUGAGUGUGUCGCUGAUGCCAUCACCGCAGCGCUCUGACC	RNU48	U48	26.132	0.325095	1.24405
MES26	B	001973	U6 snRNA	GUGCUCGCUUCGGCAGCACAUAUACUAAAAUUGGAACGAUACAGAGAAGAUUAGCAUGGCCCCUGCGCAAGGAUGACACGCAAAUUCGUGAAGCGUUCCAUAUUUU	U6 snRNA	NA	20.642	0.123507	0.598329
MES26	B	000338	ath-miR159a	UUUGGAUUGAAGGGAGCUCUA			Undetermined	n/a	n/a
MES27	A	001094	RNU44	CCUGGAUGAUGAUAGCAAAUGCUGACUGAACAUGAAGGUCUUAAUUAGCUCUAACUGACU	RNU44	U44	26.5434	0.883214	3.32743
MES27	A	001006	RNU48	GAUGACCCCAGGUAACUCUGAGUGUGUCGCUGAUGCCAUCACCGCAGCGCUCUGACC	RNU48	U48	25.3256	0.367545	1.45128
MES27	A	001973	U6 snRNA	GUGCUCGCUUCGGCAGCACAUAUACUAAAAUUGGAACGAUACAGAGAAGAUUAGCAUGGCCCCUGCGCAAGGAUGACACGCAAAUUCGUGAAGCGUUCCAUAUUUU	U6 snRNA	NA	20.4593	0.170587	0.833789
MES27	A	000338	ath-miR159a	UUUGGAUUGAAGGGAGCUCUA			Undetermined	n/a	n/a
MES27	B	001094	RNU44	CCUGGAUGAUGAUAGCAAAUGCUGACUGAACAUGAAGGUCUUAAUUAGCUCUAACUGACU	RNU44	U44	Undetermined	n/a	n/a
MES27	B	001006	RNU48	GAUGACCCCAGGUAACUCUGAGUGUGUCGCUGAUGCCAUCACCGCAGCGCUCUGACC	RNU48	U48	25.1477	0.420724	1.67301
MES27	B	001973	U6 snRNA	GUGCUCGCUUCGGCAGCACAUAUACUAAAAUUGGAACGAUACAGAGAAGAUUAGCAUGGCCCCUGCGCAAGGAUGACACGCAAAUUCGUGAAGCGUUCCAUAUUUU	U6 snRNA	NA	20.1169	0.1971	0.979774
MES27	B	000338	ath-miR159a	UUUGGAUUGAAGGGAGCUCUA			Undetermined	n/a	n/a
MES28	A	001094	RNU44	CCUGGAUGAUGAUAGCAAAUGCUGACUGAACAUGAAGGUCUUAAUUAGCUCUAACUGACU	RNU44	U44	27.1898	0.704578	2.59134
MES28	A	001006	RNU48	GAUGACCCCAGGUAACUCUGAGUGUGUCGCUGAUGCCAUCACCGCAGCGCUCUGACC	RNU48	U48	25.1031	0.348596	1.38866
MES28	A	001973	U6 snRNA	GUGCUCGCUUCGGCAGCACAUAUACUAAAAUUGGAACGAUACAGAGAAGAUUAGCAUGGCCCCUGCGCAAGGAUGACACGCAAAUUCGUGAAGCGUUCCAUAUUUU	U6 snRNA	NA	20.7003	0.14111	0.681681
MES28	A	000338	ath-miR159a	UUUGGAUUGAAGGGAGCUCUA			Undetermined	n/a	n/a
MES28	B	001094	RNU44	CCUGGAUGAUGAUAGCAAAUGCUGACUGAACAUGAAGGUCUUAAUUAGCUCUAACUGACU	RNU44	U44	27.411	n/a	n/a
MES28	B	001006	RNU48	GAUGACCCCAGGUAACUCUGAGUGUGUCGCUGAUGCCAUCACCGCAGCGCUCUGACC	RNU48	U48	25.4363	0.350578	1.37826
MES28	B	001973	U6 snRNA	GUGCUCGCUUCGGCAGCACAUAUACUAAAAUUGGAACGAUACAGAGAAGAUUAGCAUGGCCCCUGCGCAAGGAUGACACGCAAAUUCGUGAAGCGUUCCAUAUUUU	U6 snRNA	NA	20.4099	0.1708	0.836848
MES28	B	000338	ath-miR159a	UUUGGAUUGAAGGGAGCUCUA			Undetermined	n/a	n/a
MES29	A	001094	RNU44	CCUGGAUGAUGAUAGCAAAUGCUGACUGAACAUGAAGGUCUUAAUUAGCUCUAACUGACU	RNU44	U44	Undetermined	n/a	n/a
MES29	A	001006	RNU48	GAUGACCCCAGGUAACUCUGAGUGUGUCGCUGAUGCCAUCACCGCAGCGCUCUGACC	RNU48	U48	24.923	0.356442	1.43017
MES29	A	001973	U6 snRNA	GUGCUCGCUUCGGCAGCACAUAUACUAAAAUUGGAACGAUACAGAGAAGAUUAGCAUGGCCCCUGCGCAAGGAUGACACGCAAAUUCGUGAAGCGUUCCAUAUUUU	U6 snRNA	NA	19.6739	0.110396	0.56113
MES29	A	000338	ath-miR159a	UUUGGAUUGAAGGGAGCUCUA			Undetermined	n/a	n/a
MES29	B	001094	RNU44	CCUGGAUGAUGAUAGCAAAUGCUGACUGAACAUGAAGGUCUUAAUUAGCUCUAACUGACU	RNU44	U44	25.8415	3.21521	12.4421
MES29	B	001006	RNU48	GAUGACCCCAGGUAACUCUGAGUGUGUCGCUGAUGCCAUCACCGCAGCGCUCUGACC	RNU48	U48	25.4705	0.174836	0.686426
MES29	B	001973	U6 snRNA	GUGCUCGCUUCGGCAGCACAUAUACUAAAAUUGGAACGAUACAGAGAAGAUUAGCAUGGCCCCUGCGCAAGGAUGACACGCAAAUUCGUGAAGCGUUCCAUAUUUU	U6 snRNA	NA	19.7156	0.0718469	0.364416
MES29	B	000338	ath-miR159a	UUUGGAUUGAAGGGAGCUCUA			Undetermined	n/a	n/a
MES30	A	001094	RNU44	CCUGGAUGAUGAUAGCAAAUGCUGACUGAACAUGAAGGUCUUAAUUAGCUCUAACUGACU	RNU44	U44	27.2379	0.340525	1.25019
MES30	A	001006	RNU48	GAUGACCCCAGGUAACUCUGAGUGUGUCGCUGAUGCCAUCACCGCAGCGCUCUGACC	RNU48	U48	24.1819	0.311032	1.28622
MES30	A	001973	U6 snRNA	GUGCUCGCUUCGGCAGCACAUAUACUAAAAUUGGAACGAUACAGAGAAGAUUAGCAUGGCCCCUGCGCAAGGAUGACACGCAAAUUCGUGAAGCGUUCCAUAUUUU	U6 snRNA	NA	19.0147	0.198865	1.04585
MES30	A	000338	ath-miR159a	UUUGGAUUGAAGGGAGCUCUA			Undetermined	n/a	n/a
MES30	B	001094	RNU44	CCUGGAUGAUGAUAGCAAAUGCUGACUGAACAUGAAGGUCUUAAUUAGCUCUAACUGACU	RNU44	U44	26.3087	0.375895	1.42879
MES30	B	001006	RNU48	GAUGACCCCAGGUAACUCUGAGUGUGUCGCUGAUGCCAUCACCGCAGCGCUCUGACC	RNU48	U48	24.9149	0.225182	0.903806
MES30	B	001973	U6 snRNA	GUGCUCGCUUCGGCAGCACAUAUACUAAAAUUGGAACGAUACAGAGAAGAUUAGCAUGGCCCCUGCGCAAGGAUGACACGCAAAUUCGUGAAGCGUUCCAUAUUUU	U6 snRNA	NA	18.7819	0.063233	0.33667
MES30	B	000338	ath-miR159a	UUUGGAUUGAAGGGAGCUCUA			Undetermined	n/a	n/a
MES31	A	001094	RNU44	CCUGGAUGAUGAUAGCAAAUGCUGACUGAACAUGAAGGUCUUAAUUAGCUCUAACUGACU	RNU44	U44	Undetermined	n/a	n/a
MES31	A	001006	RNU48	GAUGACCCCAGGUAACUCUGAGUGUGUCGCUGAUGCCAUCACCGCAGCGCUCUGACC	RNU48	U48	25.7177	0.293819	1.14248
MES31	A	001973	U6 snRNA	GUGCUCGCUUCGGCAGCACAUAUACUAAAAUUGGAACGAUACAGAGAAGAUUAGCAUGGCCCCUGCGCAAGGAUGACACGCAAAUUCGUGAAGCGUUCCAUAUUUU	U6 snRNA	NA	21.7661	0.0393462	0.180768
MES31	A	000338	ath-miR159a	UUUGGAUUGAAGGGAGCUCUA			Undetermined	n/a	n/a
MES31	B	001094	RNU44	CCUGGAUGAUGAUAGCAAAUGCUGACUGAACAUGAAGGUCUUAAUUAGCUCUAACUGACU	RNU44	U44	Undetermined	n/a	n/a
MES31	B	001006	RNU48	GAUGACCCCAGGUAACUCUGAGUGUGUCGCUGAUGCCAUCACCGCAGCGCUCUGACC	RNU48	U48	26.7639	0.572676	2.13974
MES31	B	001973	U6 snRNA	GUGCUCGCUUCGGCAGCACAUAUACUAAAAUUGGAACGAUACAGAGAAGAUUAGCAUGGCCCCUGCGCAAGGAUGACACGCAAAUUCGUGAAGCGUUCCAUAUUUU	U6 snRNA	NA	21.7392	0.0617593	0.284091
MES31	B	000338	ath-miR159a	UUUGGAUUGAAGGGAGCUCUA			Undetermined	n/a	n/a
MES32	A	001094	RNU44	CCUGGAUGAUGAUAGCAAAUGCUGACUGAACAUGAAGGUCUUAAUUAGCUCUAACUGACU	RNU44	U44	27.5529	0.737009	2.67489
MES32	A	001006	RNU48	GAUGACCCCAGGUAACUCUGAGUGUGUCGCUGAUGCCAUCACCGCAGCGCUCUGACC	RNU48	U48	25.6807	0.512416	1.99533
MES32	A	001973	U6 snRNA	GUGCUCGCUUCGGCAGCACAUAUACUAAAAUUGGAACGAUACAGAGAAGAUUAGCAUGGCCCCUGCGCAAGGAUGACACGCAAAUUCGUGAAGCGUUCCAUAUUUU	U6 snRNA	NA	20.3886	0.0834214	0.409156
MES32	A	000338	ath-miR159a	UUUGGAUUGAAGGGAGCUCUA			Undetermined	n/a	n/a
MES32	B	001094	RNU44	CCUGGAUGAUGAUAGCAAAUGCUGACUGAACAUGAAGGUCUUAAUUAGCUCUAACUGACU	RNU44	U44	26.062	5.43624	20.8589
MES32	B	001006	RNU48	GAUGACCCCAGGUAACUCUGAGUGUGUCGCUGAUGCCAUCACCGCAGCGCUCUGACC	RNU48	U48	27.9585	1.09754	3.92562
MES32	B	001973	U6 snRNA	GUGCUCGCUUCGGCAGCACAUAUACUAAAAUUGGAACGAUACAGAGAAGAUUAGCAUGGCCCCUGCGCAAGGAUGACACGCAAAUUCGUGAAGCGUUCCAUAUUUU	U6 snRNA	NA	20.3044	0.153999	0.758452
MES32	B	000338	ath-miR159a	UUUGGAUUGAAGGGAGCUCUA			Undetermined	n/a	n/a
MES33	A	001094	RNU44	CCUGGAUGAUGAUAGCAAAUGCUGACUGAACAUGAAGGUCUUAAUUAGCUCUAACUGACU	RNU44	U44	26.4096	0.403311	1.52714
MES33	A	001006	RNU48	GAUGACCCCAGGUAACUCUGAGUGUGUCGCUGAUGCCAUCACCGCAGCGCUCUGACC	RNU48	U48	25.6037	0.367118	1.43384
MES33	A	001973	U6 snRNA	GUGCUCGCUUCGGCAGCACAUAUACUAAAAUUGGAACGAUACAGAGAAGAUUAGCAUGGCCCCUGCGCAAGGAUGACACGCAAAUUCGUGAAGCGUUCCAUAUUUU	U6 snRNA	NA	18.8101	0.110755	0.588806
MES33	A	000338	ath-miR159a	UUUGGAUUGAAGGGAGCUCUA			Undetermined	n/a	n/a
MES33	B	001094	RNU44	CCUGGAUGAUGAUAGCAAAUGCUGACUGAACAUGAAGGUCUUAAUUAGCUCUAACUGACU	RNU44	U44	27.036	n/a	n/a
MES33	B	001006	RNU48	GAUGACCCCAGGUAACUCUGAGUGUGUCGCUGAUGCCAUCACCGCAGCGCUCUGACC	RNU48	U48	26.4279	0.681707	2.5795
MES33	B	001973	U6 snRNA	GUGCUCGCUUCGGCAGCACAUAUACUAAAAUUGGAACGAUACAGAGAAGAUUAGCAUGGCCCCUGCGCAAGGAUGACACGCAAAUUCGUGAAGCGUUCCAUAUUUU	U6 snRNA	NA	18.8046	0.0605662	0.322082
MES33	B	000338	ath-miR159a	UUUGGAUUGAAGGGAGCUCUA			Undetermined	n/a	n/a
MES34	A	001094	RNU44	CCUGGAUGAUGAUAGCAAAUGCUGACUGAACAUGAAGGUCUUAAUUAGCUCUAACUGACU	RNU44	U44	27.629	1.01038	3.65696
MES34	A	001006	RNU48	GAUGACCCCAGGUAACUCUGAGUGUGUCGCUGAUGCCAUCACCGCAGCGCUCUGACC	RNU48	U48	25.713	0.150731	0.586204
MES34	A	001973	U6 snRNA	GUGCUCGCUUCGGCAGCACAUAUACUAAAAUUGGAACGAUACAGAGAAGAUUAGCAUGGCCCCUGCGCAAGGAUGACACGCAAAUUCGUGAAGCGUUCCAUAUUUU	U6 snRNA	NA	18.5568	0.230661	1.243
MES34	A	000338	ath-miR159a	UUUGGAUUGAAGGGAGCUCUA			Undetermined	n/a	n/a
MES34	B	001094	RNU44	CCUGGAUGAUGAUAGCAAAUGCUGACUGAACAUGAAGGUCUUAAUUAGCUCUAACUGACU	RNU44	U44	Undetermined	n/a	n/a
MES34	B	001006	RNU48	GAUGACCCCAGGUAACUCUGAGUGUGUCGCUGAUGCCAUCACCGCAGCGCUCUGACC	RNU48	U48	25.6551	0.361811	1.41029
MES34	B	001973	U6 snRNA	GUGCUCGCUUCGGCAGCACAUAUACUAAAAUUGGAACGAUACAGAGAAGAUUAGCAUGGCCCCUGCGCAAGGAUGACACGCAAAUUCGUGAAGCGUUCCAUAUUUU	U6 snRNA	NA	18.8855	0.137941	0.730407
MES34	B	000338	ath-miR159a	UUUGGAUUGAAGGGAGCUCUA			Undetermined	n/a	n/a
MES35	A	001094	RNU44	CCUGGAUGAUGAUAGCAAAUGCUGACUGAACAUGAAGGUCUUAAUUAGCUCUAACUGACU	RNU44	U44	28.5873	1.5986	5.59197
MES35	A	001006	RNU48	GAUGACCCCAGGUAACUCUGAGUGUGUCGCUGAUGCCAUCACCGCAGCGCUCUGACC	RNU48	U48	27.8557	1.01187	3.63254
MES35	A	001973	U6 snRNA	GUGCUCGCUUCGGCAGCACAUAUACUAAAAUUGGAACGAUACAGAGAAGAUUAGCAUGGCCCCUGCGCAAGGAUGACACGCAAAUUCGUGAAGCGUUCCAUAUUUU	U6 snRNA	NA	21.2841	0.389079	1.82803
MES35	A	000338	ath-miR159a	UUUGGAUUGAAGGGAGCUCUA			Undetermined	n/a	n/a
MES35	B	001094	RNU44	CCUGGAUGAUGAUAGCAAAUGCUGACUGAACAUGAAGGUCUUAAUUAGCUCUAACUGACU	RNU44	U44	Undetermined	n/a	n/a
MES35	B	001006	RNU48	GAUGACCCCAGGUAACUCUGAGUGUGUCGCUGAUGCCAUCACCGCAGCGCUCUGACC	RNU48	U48	28.7924	0.805195	2.79655
MES35	B	001973	U6 snRNA	GUGCUCGCUUCGGCAGCACAUAUACUAAAAUUGGAACGAUACAGAGAAGAUUAGCAUGGCCCCUGCGCAAGGAUGACACGCAAAUUCGUGAAGCGUUCCAUAUUUU	U6 snRNA	NA	21.2149	0.309643	1.45956
MES35	B	000338	ath-miR159a	UUUGGAUUGAAGGGAGCUCUA			Undetermined	n/a	n/a
MES36	A	001094	RNU44	CCUGGAUGAUGAUAGCAAAUGCUGACUGAACAUGAAGGUCUUAAUUAGCUCUAACUGACU	RNU44	U44	Undetermined	n/a	n/a
MES36	A	001006	RNU48	GAUGACCCCAGGUAACUCUGAGUGUGUCGCUGAUGCCAUCACCGCAGCGCUCUGACC	RNU48	U48	28.8907	0.7095	2.45581
MES36	A	001973	U6 snRNA	GUGCUCGCUUCGGCAGCACAUAUACUAAAAUUGGAACGAUACAGAGAAGAUUAGCAUGGCCCCUGCGCAAGGAUGACACGCAAAUUCGUGAAGCGUUCCAUAUUUU	U6 snRNA	NA	22.4629	0.157321	0.700359
MES36	A	000338	ath-miR159a	UUUGGAUUGAAGGGAGCUCUA			Undetermined	n/a	n/a
MES36	B	001094	RNU44	CCUGGAUGAUGAUAGCAAAUGCUGACUGAACAUGAAGGUCUUAAUUAGCUCUAACUGACU	RNU44	U44	Undetermined	n/a	n/a
MES36	B	001006	RNU48	GAUGACCCCAGGUAACUCUGAGUGUGUCGCUGAUGCCAUCACCGCAGCGCUCUGACC	RNU48	U48	28.1021	0.713985	2.54068
MES36	B	001973	U6 snRNA	GUGCUCGCUUCGGCAGCACAUAUACUAAAAUUGGAACGAUACAGAGAAGAUUAGCAUGGCCCCUGCGCAAGGAUGACACGCAAAUUCGUGAAGCGUUCCAUAUUUU	U6 snRNA	NA	22.4861	0.148095	0.658606
MES36	B	000338	ath-miR159a	UUUGGAUUGAAGGGAGCUCUA			Undetermined	n/a	n/a
MES37	A	001094	RNU44	CCUGGAUGAUGAUAGCAAAUGCUGACUGAACAUGAAGGUCUUAAUUAGCUCUAACUGACU	RNU44	U44	27.4165	0.243642	0.888671
MES37	A	001006	RNU48	GAUGACCCCAGGUAACUCUGAGUGUGUCGCUGAUGCCAUCACCGCAGCGCUCUGACC	RNU48	U48	27.5674	0.825567	2.99473
MES37	A	001973	U6 snRNA	GUGCUCGCUUCGGCAGCACAUAUACUAAAAUUGGAACGAUACAGAGAAGAUUAGCAUGGCCCCUGCGCAAGGAUGACACGCAAAUUCGUGAAGCGUUCCAUAUUUU	U6 snRNA	NA	19.5124	0.0829749	0.425243
MES37	A	000338	ath-miR159a	UUUGGAUUGAAGGGAGCUCUA			Undetermined	n/a	n/a
MES37	B	001094	RNU44	CCUGGAUGAUGAUAGCAAAUGCUGACUGAACAUGAAGGUCUUAAUUAGCUCUAACUGACU	RNU44	U44	28.79	n/a	n/a
MES37	B	001006	RNU48	GAUGACCCCAGGUAACUCUGAGUGUGUCGCUGAUGCCAUCACCGCAGCGCUCUGACC	RNU48	U48	28.5286	0.947986	3.32293
MES37	B	001973	U6 snRNA	GUGCUCGCUUCGGCAGCACAUAUACUAAAAUUGGAACGAUACAGAGAAGAUUAGCAUGGCCCCUGCGCAAGGAUGACACGCAAAUUCGUGAAGCGUUCCAUAUUUU	U6 snRNA	NA	19.2123	0.126693	0.659438
MES37	B	000338	ath-miR159a	UUUGGAUUGAAGGGAGCUCUA			Undetermined	n/a	n/a
MES38	A	001094	RNU44	CCUGGAUGAUGAUAGCAAAUGCUGACUGAACAUGAAGGUCUUAAUUAGCUCUAACUGACU	RNU44	U44	27.5604	1.907	6.91936
MES38	A	001006	RNU48	GAUGACCCCAGGUAACUCUGAGUGUGUCGCUGAUGCCAUCACCGCAGCGCUCUGACC	RNU48	U48	25.7581	0.365235	1.41794
MES38	A	001973	U6 snRNA	GUGCUCGCUUCGGCAGCACAUAUACUAAAAUUGGAACGAUACAGAGAAGAUUAGCAUGGCCCCUGCGCAAGGAUGACACGCAAAUUCGUGAAGCGUUCCAUAUUUU	U6 snRNA	NA	19.7739	0.0566756	0.286619
MES38	A	000338	ath-miR159a	UUUGGAUUGAAGGGAGCUCUA			Undetermined	n/a	n/a
MES38	B	001094	RNU44	CCUGGAUGAUGAUAGCAAAUGCUGACUGAACAUGAAGGUCUUAAUUAGCUCUAACUGACU	RNU44	U44	Undetermined	n/a	n/a
MES38	B	001006	RNU48	GAUGACCCCAGGUAACUCUGAGUGUGUCGCUGAUGCCAUCACCGCAGCGCUCUGACC	RNU48	U48	25.8741	0.630142	2.43541
MES38	B	001973	U6 snRNA	GUGCUCGCUUCGGCAGCACAUAUACUAAAAUUGGAACGAUACAGAGAAGAUUAGCAUGGCCCCUGCGCAAGGAUGACACGCAAAUUCGUGAAGCGUUCCAUAUUUU	U6 snRNA	NA	19.8504	0.118407	0.596499
MES38	B	000338	ath-miR159a	UUUGGAUUGAAGGGAGCUCUA			Undetermined	n/a	n/a
MES39	A	001094	RNU44	CCUGGAUGAUGAUAGCAAAUGCUGACUGAACAUGAAGGUCUUAAUUAGCUCUAACUGACU	RNU44	U44	27.6725	1.45521	5.25869
MES39	A	001006	RNU48	GAUGACCCCAGGUAACUCUGAGUGUGUCGCUGAUGCCAUCACCGCAGCGCUCUGACC	RNU48	U48	25.4247	0.280751	1.10424
MES39	A	001973	U6 snRNA	GUGCUCGCUUCGGCAGCACAUAUACUAAAAUUGGAACGAUACAGAGAAGAUUAGCAUGGCCCCUGCGCAAGGAUGACACGCAAAUUCGUGAAGCGUUCCAUAUUUU	U6 snRNA	NA	20.3131	0.178408	0.878287
MES39	A	000338	ath-miR159a	UUUGGAUUGAAGGGAGCUCUA			Undetermined	n/a	n/a
MES39	B	001094	RNU44	CCUGGAUGAUGAUAGCAAAUGCUGACUGAACAUGAAGGUCUUAAUUAGCUCUAACUGACU	RNU44	U44	27.784	0.0494975	0.178151
MES39	B	001006	RNU48	GAUGACCCCAGGUAACUCUGAGUGUGUCGCUGAUGCCAUCACCGCAGCGCUCUGACC	RNU48	U48	26.7783	0.736649	2.75092
MES39	B	001973	U6 snRNA	GUGCUCGCUUCGGCAGCACAUAUACUAAAAUUGGAACGAUACAGAGAAGAUUAGCAUGGCCCCUGCGCAAGGAUGACACGCAAAUUCGUGAAGCGUUCCAUAUUUU	U6 snRNA	NA	20.3648	0.318523	1.56409
MES39	B	000338	ath-miR159a	UUUGGAUUGAAGGGAGCUCUA			Undetermined	n/a	n/a
MES40	A	001094	RNU44	CCUGGAUGAUGAUAGCAAAUGCUGACUGAACAUGAAGGUCUUAAUUAGCUCUAACUGACU	RNU44	U44	28.213	0.375388	1.33055
MES40	A	001006	RNU48	GAUGACCCCAGGUAACUCUGAGUGUGUCGCUGAUGCCAUCACCGCAGCGCUCUGACC	RNU48	U48	24.642	0.24269	0.984864
MES40	A	001973	U6 snRNA	GUGCUCGCUUCGGCAGCACAUAUACUAAAAUUGGAACGAUACAGAGAAGAUUAGCAUGGCCCCUGCGCAAGGAUGACACGCAAAUUCGUGAAGCGUUCCAUAUUUU	U6 snRNA	NA	19.9344	0.153407	0.76956
MES40	A	000338	ath-miR159a	UUUGGAUUGAAGGGAGCUCUA			Undetermined	n/a	n/a
MES40	B	001094	RNU44	CCUGGAUGAUGAUAGCAAAUGCUGACUGAACAUGAAGGUCUUAAUUAGCUCUAACUGACU	RNU44	U44	26.6535	0.0388909	0.145913
MES40	B	001006	RNU48	GAUGACCCCAGGUAACUCUGAGUGUGUCGCUGAUGCCAUCACCGCAGCGCUCUGACC	RNU48	U48	24.3241	0.391995	1.61155
MES40	B	001973	U6 snRNA	GUGCUCGCUUCGGCAGCACAUAUACUAAAAUUGGAACGAUACAGAGAAGAUUAGCAUGGCCCCUGCGCAAGGAUGACACGCAAAUUCGUGAAGCGUUCCAUAUUUU	U6 snRNA	NA	19.7784	0.0496011	0.250784
MES40	B	000338	ath-miR159a	UUUGGAUUGAAGGGAGCUCUA			Undetermined	n/a	n/a
MES41	A	001094	RNU44	CCUGGAUGAUGAUAGCAAAUGCUGACUGAACAUGAAGGUCUUAAUUAGCUCUAACUGACU	RNU44	U44	28.975	1.52416	5.26025
MES41	A	001006	RNU48	GAUGACCCCAGGUAACUCUGAGUGUGUCGCUGAUGCCAUCACCGCAGCGCUCUGACC	RNU48	U48	23.9887	0.218198	0.909586
MES41	A	001973	U6 snRNA	GUGCUCGCUUCGGCAGCACAUAUACUAAAAUUGGAACGAUACAGAGAAGAUUAGCAUGGCCCCUGCGCAAGGAUGACACGCAAAUUCGUGAAGCGUUCCAUAUUUU	U6 snRNA	NA	21.1686	0.172953	0.817027
MES41	A	000338	ath-miR159a	UUUGGAUUGAAGGGAGCUCUA			Undetermined	n/a	n/a
MES41	B	001094	RNU44	CCUGGAUGAUGAUAGCAAAUGCUGACUGAACAUGAAGGUCUUAAUUAGCUCUAACUGACU	RNU44	U44	27.3177	0.596458	2.18341
MES41	B	001006	RNU48	GAUGACCCCAGGUAACUCUGAGUGUGUCGCUGAUGCCAUCACCGCAGCGCUCUGACC	RNU48	U48	24.9634	0.25735	1.03091
MES41	B	001973	U6 snRNA	GUGCUCGCUUCGGCAGCACAUAUACUAAAAUUGGAACGAUACAGAGAAGAUUAGCAUGGCCCCUGCGCAAGGAUGACACGCAAAUUCGUGAAGCGUUCCAUAUUUU	U6 snRNA	NA	21.5871	0.152648	0.707123
MES41	B	000338	ath-miR159a	UUUGGAUUGAAGGGAGCUCUA			Undetermined	n/a	n/a
MES42	A	001094	RNU44	CCUGGAUGAUGAUAGCAAAUGCUGACUGAACAUGAAGGUCUUAAUUAGCUCUAACUGACU	RNU44	U44	27.9104	0.774283	2.77418
MES42	A	001006	RNU48	GAUGACCCCAGGUAACUCUGAGUGUGUCGCUGAUGCCAUCACCGCAGCGCUCUGACC	RNU48	U48	27.3711	0.58045	2.12067
MES42	A	001973	U6 snRNA	GUGCUCGCUUCGGCAGCACAUAUACUAAAAUUGGAACGAUACAGAGAAGAUUAGCAUGGCCCCUGCGCAAGGAUGACACGCAAAUUCGUGAAGCGUUCCAUAUUUU	U6 snRNA	NA	21.7242	0.104962	0.483157
MES42	A	000338	ath-miR159a	UUUGGAUUGAAGGGAGCUCUA			Undetermined	n/a	n/a
MES42	B	001094	RNU44	CCUGGAUGAUGAUAGCAAAUGCUGACUGAACAUGAAGGUCUUAAUUAGCUCUAACUGACU	RNU44	U44	27.882	n/a	n/a
MES42	B	001006	RNU48	GAUGACCCCAGGUAACUCUGAGUGUGUCGCUGAUGCCAUCACCGCAGCGCUCUGACC	RNU48	U48	27.7067	0.920548	3.32247
MES42	B	001973	U6 snRNA	GUGCUCGCUUCGGCAGCACAUAUACUAAAAUUGGAACGAUACAGAGAAGAUUAGCAUGGCCCCUGCGCAAGGAUGACACGCAAAUUCGUGAAGCGUUCCAUAUUUU	U6 snRNA	NA	21.7744	0.0519394	0.238534
MES42	B	000338	ath-miR159a	UUUGGAUUGAAGGGAGCUCUA			Undetermined	n/a	n/a
MES43	A	001094	RNU44	CCUGGAUGAUGAUAGCAAAUGCUGACUGAACAUGAAGGUCUUAAUUAGCUCUAACUGACU	RNU44	U44	28.22	1.40719	4.98648
MES43	A	001006	RNU48	GAUGACCCCAGGUAACUCUGAGUGUGUCGCUGAUGCCAUCACCGCAGCGCUCUGACC	RNU48	U48	26.5794	0.566039	2.12962
MES43	A	001973	U6 snRNA	GUGCUCGCUUCGGCAGCACAUAUACUAAAAUUGGAACGAUACAGAGAAGAUUAGCAUGGCCCCUGCGCAAGGAUGACACGCAAAUUCGUGAAGCGUUCCAUAUUUU	U6 snRNA	NA	19.9749	0.118536	0.593424
MES43	A	000338	ath-miR159a	UUUGGAUUGAAGGGAGCUCUA			Undetermined	n/a	n/a
MES43	B	001094	RNU44	CCUGGAUGAUGAUAGCAAAUGCUGACUGAACAUGAAGGUCUUAAUUAGCUCUAACUGACU	RNU44	U44	27.0935	1.78544	6.58994
MES43	B	001006	RNU48	GAUGACCCCAGGUAACUCUGAGUGUGUCGCUGAUGCCAUCACCGCAGCGCUCUGACC	RNU48	U48	27.7886	0.986359	3.54951
MES43	B	001973	U6 snRNA	GUGCUCGCUUCGGCAGCACAUAUACUAAAAUUGGAACGAUACAGAGAAGAUUAGCAUGGCCCCUGCGCAAGGAUGACACGCAAAUUCGUGAAGCGUUCCAUAUUUU	U6 snRNA	NA	19.5459	0.0691694	0.353883
MES43	B	000338	ath-miR159a	UUUGGAUUGAAGGGAGCUCUA			Undetermined	n/a	n/a
MES44	A	001094	RNU44	CCUGGAUGAUGAUAGCAAAUGCUGACUGAACAUGAAGGUCUUAAUUAGCUCUAACUGACU	RNU44	U44	Undetermined	n/a	n/a
MES44	A	001006	RNU48	GAUGACCCCAGGUAACUCUGAGUGUGUCGCUGAUGCCAUCACCGCAGCGCUCUGACC	RNU48	U48	28.565	1.03315	3.61684
MES44	A	001973	U6 snRNA	GUGCUCGCUUCGGCAGCACAUAUACUAAAAUUGGAACGAUACAGAGAAGAUUAGCAUGGCCCCUGCGCAAGGAUGACACGCAAAUUCGUGAAGCGUUCCAUAUUUU	U6 snRNA	NA	20.1291	0.149606	0.74323
MES44	A	000338	ath-miR159a	UUUGGAUUGAAGGGAGCUCUA			Undetermined	n/a	n/a
MES44	B	001094	RNU44	CCUGGAUGAUGAUAGCAAAUGCUGACUGAACAUGAAGGUCUUAAUUAGCUCUAACUGACU	RNU44	U44	Undetermined	n/a	n/a
MES44	B	001006	RNU48	GAUGACCCCAGGUAACUCUGAGUGUGUCGCUGAUGCCAUCACCGCAGCGCUCUGACC	RNU48	U48	28.2494	1.31177	4.64353
MES44	B	001973	U6 snRNA	GUGCUCGCUUCGGCAGCACAUAUACUAAAAUUGGAACGAUACAGAGAAGAUUAGCAUGGCCCCUGCGCAAGGAUGACACGCAAAUUCGUGAAGCGUUCCAUAUUUU	U6 snRNA	NA	19.8301	0.103512	0.521993
MES44	B	000338	ath-miR159a	UUUGGAUUGAAGGGAGCUCUA			Undetermined	n/a	n/a
MES45	A	001094	RNU44	CCUGGAUGAUGAUAGCAAAUGCUGACUGAACAUGAAGGUCUUAAUUAGCUCUAACUGACU	RNU44	U44	Undetermined	n/a	n/a
MES45	A	001006	RNU48	GAUGACCCCAGGUAACUCUGAGUGUGUCGCUGAUGCCAUCACCGCAGCGCUCUGACC	RNU48	U48	27.2521	0.372633	1.36735
MES45	A	001973	U6 snRNA	GUGCUCGCUUCGGCAGCACAUAUACUAAAAUUGGAACGAUACAGAGAAGAUUAGCAUGGCCCCUGCGCAAGGAUGACACGCAAAUUCGUGAAGCGUUCCAUAUUUU	U6 snRNA	NA	19.7096	0.0975353	0.494861
MES45	A	000338	ath-miR159a	UUUGGAUUGAAGGGAGCUCUA			Undetermined	n/a	n/a
MES45	B	001094	RNU44	CCUGGAUGAUGAUAGCAAAUGCUGACUGAACAUGAAGGUCUUAAUUAGCUCUAACUGACU	RNU44	U44	26.356	1.24451	4.72192
MES45	B	001006	RNU48	GAUGACCCCAGGUAACUCUGAGUGUGUCGCUGAUGCCAUCACCGCAGCGCUCUGACC	RNU48	U48	28.2746	1.44462	5.10926
MES45	B	001973	U6 snRNA	GUGCUCGCUUCGGCAGCACAUAUACUAAAAUUGGAACGAUACAGAGAAGAUUAGCAUGGCCCCUGCGCAAGGAUGACACGCAAAUUCGUGAAGCGUUCCAUAUUUU	U6 snRNA	NA	19.2426	0.125416	0.65176
MES45	B	000338	ath-miR159a	UUUGGAUUGAAGGGAGCUCUA			Undetermined	n/a	n/a
MES46	A	001094	RNU44	CCUGGAUGAUGAUAGCAAAUGCUGACUGAACAUGAAGGUCUUAAUUAGCUCUAACUGACU	RNU44	U44	28.0338	2.08142	7.42468
MES46	A	001006	RNU48	GAUGACCCCAGGUAACUCUGAGUGUGUCGCUGAUGCCAUCACCGCAGCGCUCUGACC	RNU48	U48	27.0911	1.89633	6.99983
MES46	A	001973	U6 snRNA	GUGCUCGCUUCGGCAGCACAUAUACUAAAAUUGGAACGAUACAGAGAAGAUUAGCAUGGCCCCUGCGCAAGGAUGACACGCAAAUUCGUGAAGCGUUCCAUAUUUU	U6 snRNA	NA	20.2313	3.30894	16.3555
MES46	A	000338	ath-miR159a	UUUGGAUUGAAGGGAGCUCUA			Undetermined	n/a	n/a
MES46	B	001094	RNU44	CCUGGAUGAUGAUAGCAAAUGCUGACUGAACAUGAAGGUCUUAAUUAGCUCUAACUGACU	RNU44	U44	Undetermined	n/a	n/a
MES46	B	001006	RNU48	GAUGACCCCAGGUAACUCUGAGUGUGUCGCUGAUGCCAUCACCGCAGCGCUCUGACC	RNU48	U48	26.3199	1.05968	4.02616
MES46	B	001973	U6 snRNA	GUGCUCGCUUCGGCAGCACAUAUACUAAAAUUGGAACGAUACAGAGAAGAUUAGCAUGGCCCCUGCGCAAGGAUGACACGCAAAUUCGUGAAGCGUUCCAUAUUUU	U6 snRNA	NA	19.5352	1.758	8.99913
MES46	B	000338	ath-miR159a	UUUGGAUUGAAGGGAGCUCUA			Undetermined	n/a	n/a
MES47	A	001094	RNU44	CCUGGAUGAUGAUAGCAAAUGCUGACUGAACAUGAAGGUCUUAAUUAGCUCUAACUGACU	RNU44	U44	25.6254	3.27116	12.7653
MES47	A	001006	RNU48	GAUGACCCCAGGUAACUCUGAGUGUGUCGCUGAUGCCAUCACCGCAGCGCUCUGACC	RNU48	U48	25.9921	0.729547	2.8068
MES47	A	001973	U6 snRNA	GUGCUCGCUUCGGCAGCACAUAUACUAAAAUUGGAACGAUACAGAGAAGAUUAGCAUGGCCCCUGCGCAAGGAUGACACGCAAAUUCGUGAAGCGUUCCAUAUUUU	U6 snRNA	NA	19.167	0.809011	4.22086
MES47	A	000338	ath-miR159a	UUUGGAUUGAAGGGAGCUCUA			Undetermined	n/a	n/a
MES47	B	001094	RNU44	CCUGGAUGAUGAUAGCAAAUGCUGACUGAACAUGAAGGUCUUAAUUAGCUCUAACUGACU	RNU44	U44	Undetermined	n/a	n/a
MES47	B	001006	RNU48	GAUGACCCCAGGUAACUCUGAGUGUGUCGCUGAUGCCAUCACCGCAGCGCUCUGACC	RNU48	U48	25.7866	1.02162	3.96184
MES47	B	001973	U6 snRNA	GUGCUCGCUUCGGCAGCACAUAUACUAAAAUUGGAACGAUACAGAGAAGAUUAGCAUGGCCCCUGCGCAAGGAUGACACGCAAAUUCGUGAAGCGUUCCAUAUUUU	U6 snRNA	NA	19.0493	0.860145	4.51538
MES47	B	000338	ath-miR159a	UUUGGAUUGAAGGGAGCUCUA			Undetermined	n/a	n/a
MES48	A	001094	RNU44	CCUGGAUGAUGAUAGCAAAUGCUGACUGAACAUGAAGGUCUUAAUUAGCUCUAACUGACU	RNU44	U44	25.619	4.30911	16.82
MES48	A	001006	RNU48	GAUGACCCCAGGUAACUCUGAGUGUGUCGCUGAUGCCAUCACCGCAGCGCUCUGACC	RNU48	U48	25.254	0.427256	1.69184
MES48	A	001973	U6 snRNA	GUGCUCGCUUCGGCAGCACAUAUACUAAAAUUGGAACGAUACAGAGAAGAUUAGCAUGGCCCCUGCGCAAGGAUGACACGCAAAUUCGUGAAGCGUUCCAUAUUUU	U6 snRNA	NA	18.3374	0.169562	0.924682
MES48	A	000338	ath-miR159a	UUUGGAUUGAAGGGAGCUCUA			Undetermined	n/a	n/a
MES48	B	001094	RNU44	CCUGGAUGAUGAUAGCAAAUGCUGACUGAACAUGAAGGUCUUAAUUAGCUCUAACUGACU	RNU44	U44	Undetermined	n/a	n/a
MES48	B	001006	RNU48	GAUGACCCCAGGUAACUCUGAGUGUGUCGCUGAUGCCAUCACCGCAGCGCUCUGACC	RNU48	U48	26.2367	0.274695	1.04698
MES48	B	001973	U6 snRNA	GUGCUCGCUUCGGCAGCACAUAUACUAAAAUUGGAACGAUACAGAGAAGAUUAGCAUGGCCCCUGCGCAAGGAUGACACGCAAAUUCGUGAAGCGUUCCAUAUUUU	U6 snRNA	NA	18.1555	0.0948879	0.52264
MES48	B	000338	ath-miR159a	UUUGGAUUGAAGGGAGCUCUA			Undetermined	n/a	n/a
MES49	A	001094	RNU44	CCUGGAUGAUGAUAGCAAAUGCUGACUGAACAUGAAGGUCUUAAUUAGCUCUAACUGACU	RNU44	U44	27.9227	1.17856	4.2208
MES49	A	001006	RNU48	GAUGACCCCAGGUAACUCUGAGUGUGUCGCUGAUGCCAUCACCGCAGCGCUCUGACC	RNU48	U48	25.3036	0.302232	1.19442
MES49	A	001973	U6 snRNA	GUGCUCGCUUCGGCAGCACAUAUACUAAAAUUGGAACGAUACAGAGAAGAUUAGCAUGGCCCCUGCGCAAGGAUGACACGCAAAUUCGUGAAGCGUUCCAUAUUUU	U6 snRNA	NA	19.1205	0.222524	1.1638
MES49	A	000338	ath-miR159a	UUUGGAUUGAAGGGAGCUCUA			Undetermined	n/a	n/a
MES49	B	001094	RNU44	CCUGGAUGAUGAUAGCAAAUGCUGACUGAACAUGAAGGUCUUAAUUAGCUCUAACUGACU	RNU44	U44	26.6458	2.61191	9.80232
MES49	B	001006	RNU48	GAUGACCCCAGGUAACUCUGAGUGUGUCGCUGAUGCCAUCACCGCAGCGCUCUGACC	RNU48	U48	26.9165	0.180475	0.670499
MES49	B	001973	U6 snRNA	GUGCUCGCUUCGGCAGCACAUAUACUAAAAUUGGAACGAUACAGAGAAGAUUAGCAUGGCCCCUGCGCAAGGAUGACACGCAAAUUCGUGAAGCGUUCCAUAUUUU	U6 snRNA	NA	19.1521	0.691672	3.61146
MES49	B	000338	ath-miR159a	UUUGGAUUGAAGGGAGCUCUA			Undetermined	n/a	n/a
MES50	A	001094	RNU44	CCUGGAUGAUGAUAGCAAAUGCUGACUGAACAUGAAGGUCUUAAUUAGCUCUAACUGACU	RNU44	U44	27.547	0.206908	0.75111
MES50	A	001006	RNU48	GAUGACCCCAGGUAACUCUGAGUGUGUCGCUGAUGCCAUCACCGCAGCGCUCUGACC	RNU48	U48	25.4324	0.249114	0.979517
MES50	A	001973	U6 snRNA	GUGCUCGCUUCGGCAGCACAUAUACUAAAAUUGGAACGAUACAGAGAAGAUUAGCAUGGCCCCUGCGCAAGGAUGACACGCAAAUUCGUGAAGCGUUCCAUAUUUU	U6 snRNA	NA	19.4537	0.25277	1.29934
MES50	A	000338	ath-miR159a	UUUGGAUUGAAGGGAGCUCUA			Undetermined	n/a	n/a
MES50	B	001094	RNU44	CCUGGAUGAUGAUAGCAAAUGCUGACUGAACAUGAAGGUCUUAAUUAGCUCUAACUGACU	RNU44	U44	26.975	3.17847	11.783
MES50	B	001006	RNU48	GAUGACCCCAGGUAACUCUGAGUGUGUCGCUGAUGCCAUCACCGCAGCGCUCUGACC	RNU48	U48	25.2906	0.343009	1.35627
MES50	B	001973	U6 snRNA	GUGCUCGCUUCGGCAGCACAUAUACUAAAAUUGGAACGAUACAGAGAAGAUUAGCAUGGCCCCUGCGCAAGGAUGACACGCAAAUUCGUGAAGCGUUCCAUAUUUU	U6 snRNA	NA	19.4142	0.0910177	0.468819
MES50	B	000338	ath-miR159a	UUUGGAUUGAAGGGAGCUCUA			Undetermined	n/a	n/a
MES51	A	001094	RNU44	CCUGGAUGAUGAUAGCAAAUGCUGACUGAACAUGAAGGUCUUAAUUAGCUCUAACUGACU	RNU44	U44	27.6051	1.31247	4.75444
MES51	A	001006	RNU48	GAUGACCCCAGGUAACUCUGAGUGUGUCGCUGAUGCCAUCACCGCAGCGCUCUGACC	RNU48	U48	25.9996	0.273367	1.05143
MES51	A	001973	U6 snRNA	GUGCUCGCUUCGGCAGCACAUAUACUAAAAUUGGAACGAUACAGAGAAGAUUAGCAUGGCCCCUGCGCAAGGAUGACACGCAAAUUCGUGAAGCGUUCCAUAUUUU	U6 snRNA	NA	18.8089	0.0506203	0.26913
MES51	A	000338	ath-miR159a	UUUGGAUUGAAGGGAGCUCUA			Undetermined	n/a	n/a
MES51	B	001094	RNU44	CCUGGAUGAUGAUAGCAAAUGCUGACUGAACAUGAAGGUCUUAAUUAGCUCUAACUGACU	RNU44	U44	27.8335	0.0657609	0.236265
MES51	B	001006	RNU48	GAUGACCCCAGGUAACUCUGAGUGUGUCGCUGAUGCCAUCACCGCAGCGCUCUGACC	RNU48	U48	25.5613	0.436107	1.70613
MES51	B	001973	U6 snRNA	GUGCUCGCUUCGGCAGCACAUAUACUAAAAUUGGAACGAUACAGAGAAGAUUAGCAUGGCCCCUGCGCAAGGAUGACACGCAAAUUCGUGAAGCGUUCCAUAUUUU	U6 snRNA	NA	18.8609	0.104365	0.553343
MES51	B	000338	ath-miR159a	UUUGGAUUGAAGGGAGCUCUA			Undetermined	n/a	n/a
MES52	A	001094	RNU44	CCUGGAUGAUGAUAGCAAAUGCUGACUGAACAUGAAGGUCUUAAUUAGCUCUAACUGACU	RNU44	U44	27.877	2.02091	7.24939
MES52	A	001006	RNU48	GAUGACCCCAGGUAACUCUGAGUGUGUCGCUGAUGCCAUCACCGCAGCGCUCUGACC	RNU48	U48	26.1406	0.389018	1.48818
MES52	A	001973	U6 snRNA	GUGCUCGCUUCGGCAGCACAUAUACUAAAAUUGGAACGAUACAGAGAAGAUUAGCAUGGCCCCUGCGCAAGGAUGACACGCAAAUUCGUGAAGCGUUCCAUAUUUU	U6 snRNA	NA	19.6818	0.0478353	0.243044
MES52	A	000338	ath-miR159a	UUUGGAUUGAAGGGAGCUCUA			Undetermined	n/a	n/a
MES52	B	001094	RNU44	CCUGGAUGAUGAUAGCAAAUGCUGACUGAACAUGAAGGUCUUAAUUAGCUCUAACUGACU	RNU44	U44	29.597	n/a	n/a
MES52	B	001006	RNU48	GAUGACCCCAGGUAACUCUGAGUGUGUCGCUGAUGCCAUCACCGCAGCGCUCUGACC	RNU48	U48	26.5869	0.346395	1.30288
MES52	B	001973	U6 snRNA	GUGCUCGCUUCGGCAGCACAUAUACUAAAAUUGGAACGAUACAGAGAAGAUUAGCAUGGCCCCUGCGCAAGGAUGACACGCAAAUUCGUGAAGCGUUCCAUAUUUU	U6 snRNA	NA	19.7274	0.0596847	0.302548
MES52	B	000338	ath-miR159a	UUUGGAUUGAAGGGAGCUCUA			Undetermined	n/a	n/a
MES54	A	001094	RNU44	CCUGGAUGAUGAUAGCAAAUGCUGACUGAACAUGAAGGUCUUAAUUAGCUCUAACUGACU	RNU44	U44	27.8786	0.858255	3.07855
MES54	A	001006	RNU48	GAUGACCCCAGGUAACUCUGAGUGUGUCGCUGAUGCCAUCACCGCAGCGCUCUGACC	RNU48	U48	25.9731	0.457418	1.76112
MES54	A	001973	U6 snRNA	GUGCUCGCUUCGGCAGCACAUAUACUAAAAUUGGAACGAUACAGAGAAGAUUAGCAUGGCCCCUGCGCAAGGAUGACACGCAAAUUCGUGAAGCGUUCCAUAUUUU	U6 snRNA	NA	19.1345	0.123553	0.64571
MES54	A	000338	ath-miR159a	UUUGGAUUGAAGGGAGCUCUA			Undetermined	n/a	n/a
MES54	B	001094	RNU44	CCUGGAUGAUGAUAGCAAAUGCUGACUGAACAUGAAGGUCUUAAUUAGCUCUAACUGACU	RNU44	U44	Undetermined	n/a	n/a
MES54	B	001006	RNU48	GAUGACCCCAGGUAACUCUGAGUGUGUCGCUGAUGCCAUCACCGCAGCGCUCUGACC	RNU48	U48	26.1047	0.389869	1.49348
MES54	B	001973	U6 snRNA	GUGCUCGCUUCGGCAGCACAUAUACUAAAAUUGGAACGAUACAGAGAAGAUUAGCAUGGCCCCUGCGCAAGGAUGACACGCAAAUUCGUGAAGCGUUCCAUAUUUU	U6 snRNA	NA	18.895	0.11553	0.611431
MES54	B	000338	ath-miR159a	UUUGGAUUGAAGGGAGCUCUA			Undetermined	n/a	n/a

## Sheet: DB_Screening_Fold Change
pool	Assay_ID	Assay_Name	Assay_Target_Sequence	miRBase_ID__v21_	miRBase_Alias	FC	pvalue	FDR
A	377	hsa-let-7a	UGAGGUAGUAGGUUGUAUAGUU	hsa-let-7a-5p	hsa-let-7a(17)	0.295891	0.00549994	0.133362
A	2619	hsa-let-7b	UGAGGUAGUAGGUUGUGUGGUU	hsa-let-7b-5p	hsa-let-7b(17)	0.312014	0.0114925	0.133362
A	379	hsa-let-7c	UGAGGUAGUAGGUUGUAUGGUU	hsa-let-7c-5p	hsa-let-7c(19)	0.448251	0.00510054	0.133362
A	1979	hsa-miR-431	UGUCUUGCAGGCCGUCAUGCA	hsa-miR-431-5p	hsa-miR-431(17)	0.213725	0.0440511	0.255182
A	2283	hsa-let-7d	AGAGGUAGUAGGUUGCAUAGUU	hsa-let-7d-5p	hsa-let-7d(17)	0.455686	0.0168849	0.153019
B	1178	hsa-let-7d#	CUAUACGACCUGCUGCCUUUCU	hsa-let-7d-3p	hsa-let-7d*(17)	0.16456	0.0229317	0.184728
A	2222	hsa-miR-1	UGGAAUGUAAAGAAGUAUGUAU	hsa-miR-1-3p	hsa-miR-1(20)	0.267191	0.0346078	0.246794
A	382	hsa-let-7f	UGAGGUAGUAGAUUGUAUAGUU	hsa-let-7f-5p	hsa-let-7f(17)	0.391567	0.00445082	0.133362
A	2253	hsa-miR-101	UACAGUACUGUGAUAACUGAA	hsa-miR-101-3p	hsa-miR-101(17)	0.468228	0.00305009	0.133362
B	2908	hsa-miR-1296	UUAGGGCCCUGGCUCCAUCUCC	hsa-miR-1296-5p	hsa-miR-1296(19)	0.318788	0.0445835	0.255182
B	2185	hsa-miR-335#	UUUUUCAUUAUUGCUCCUGACC	hsa-miR-335-3p	hsa-miR-335*(17)	0.335144	0.0380907	0.247108
A	604	hsa-miR-424	CAGCAGCAAUUCAUGUUUUGAA	hsa-miR-424-5p	hsa-miR-424(17)	0.339632	0.0407402	0.255182
A	439	hsa-miR-103	AGCAGCAUUGUACAGGGCUAUGA	hsa-miR-103a-3p	hsa-miR-103(16),hsa-miR-103a(17)	0.361564	0.00606918	0.133362
A	449	hsa-miR-125b	UCCCUGAGACCCUAACUUGUGA	hsa-miR-125b-5p	hsa-miR-125b(17)	0.605565	0.00832799	0.133362
A	1535	hsa-miR-551b	GCGACCCAUACUUGGUUUCAG	hsa-miR-551b-3p	hsa-miR-551b(17)	0.375258	0.0327436	0.241415
B	451	hsa-miR-126#	CAUUAUUACUUUUGGUACGCG	hsa-miR-126-5p	hsa-miR-126*(17)	0.503468	0.0125307	0.136272
A	2216	hsa-miR-128a	UCACAGUGAACCGGUCUCUUU	hsa-miR-128-3p	hsa-miR-128(19),hsa-miR-128a(10),hsa-miR-128b(10)	0.464349	0.0184273	0.158673
A	454	hsa-miR-130a	CAGUGCAAUGUUAAAAGGGCAU	hsa-miR-130a-3p	hsa-miR-130a(17)	0.435789	0.0076333	0.133362
A	456	hsa-miR-130b	CAGUGCAAUGAUGAAAGGGCAU	hsa-miR-130b-3p	hsa-miR-130b(17)	0.409409	0.0104974	0.133362
A	460	hsa-miR-135a	UAUGGCUUUUUAUUCCUAUGUGA	hsa-miR-135a-5p	hsa-miR-135(3),hsa-miR-135a(17)	0.449154	0.00166723	0.133362
A	464	hsa-miR-142-3p	UGUAGUGUUUCCUACUUUAUGGA	hsa-miR-142-3p		0.40166	0.0047435	0.133362
A	2248	hsa-miR-142-5p	CAUAAAGUAGAAAGCACUACU	hsa-miR-142-5p		0.435084	0.00889768	0.133362
A	2361	hsa-miR-146b-3p	UGCCCUGUGGACUCAGUUCUGG	hsa-miR-146b-3p	NA	0.393965	0.00231682	0.133362
B	2160	hsa-miR-148b#	AAGUUCUGUUAUACACUCAGGC	hsa-miR-148b-5p	hsa-miR-148b*(17)	0.449319	0.00929547	0.133362
B	2380	hsa-miR-106b#	CCGCACUGUGGGUACUUGCUGC	hsa-miR-106b-3p	hsa-miR-106b*(17)	0.400988	0.0429911	0.255182
B	2642	hsa-miR-151-5P	UCGAGGAGCUCACAGUCUAGU	hsa-miR-151a-5p	hsa-miR-151-5p(17)	0.431136	0.00480707	0.133362
B	478	hsa-miR-154#	AAUCAUACACGGUUGACCUAUU	hsa-miR-154-3p	hsa-miR-154*(17)	0.426155	0.0221974	0.182974
A	389	hsa-miR-15a	UAGCAGCACAUAAUGGUUUGUG	hsa-miR-15a-5p	hsa-miR-15a(17)	0.19272	0.0157405	0.14885
A	480	hsa-miR-181a	AACAUUCAACGCUGUCGGUGAGU	hsa-miR-181a-5p	hsa-miR-181a(17)	0.384848	0.00605807	0.133362
B	2317	hsa-miR-181a-2#	ACCACUGACCGUUGACUGUACC	hsa-miR-181a-2-3p	hsa-miR-181a-2*(17)	0.534588	0.0251087	0.195041
B	2114	hsa-miR-130b#	ACUCUUUCCCUGUUGCACUAC	hsa-miR-130b-5p	hsa-miR-130b*(17)	0.4258	0.0471755	0.266511
A	2422	hsa-miR-18a	UAAGGUGCAUCUAGUGCAGAUAG	hsa-miR-18a-5p	hsa-miR-18a(17)	0.504191	0.0248974	0.195041
A	498	hsa-miR-199a	CCCAGUGUUCAGACUACCUGUUC	hsa-miR-199a-5p	hsa-miR-199a(9.2)	0.38309	0.00722427	0.133362
A	500	hsa-miR-199b	CCCAGUGUUUAGACUAUCUGUUC	hsa-miR-199b-5p	hsa-miR-199b(9.2)	0.444285	0.0105722	0.133362
B	2437	hsa-miR-20a#	ACUGCAUUAUGAGCACUUAAAG	hsa-miR-20a-3p	hsa-miR-20a*(17)	0.487776	0.0106291	0.133362
A	524	hsa-miR-221	AGCUACAUUGUCUGCUGGGUUUC	hsa-miR-221-3p	hsa-miR-221(17)	0.399138	0.02581	0.196971
A	2295	hsa-miR-223	UGUCAGUUUGUCAAAUACCCCA	hsa-miR-223-3p	hsa-miR-223(17)	0.492047	0.00539665	0.133362
A	399	hsa-miR-23a	AUCACAUUGCCAGGGAUUUCC	hsa-miR-23a-3p	hsa-miR-23a(17)	0.38987	0.00203359	0.133362
A	400	hsa-miR-23b	AUCACAUUGCCAGGGAUUACC	hsa-miR-23b-3p	hsa-miR-23b(17)	0.263573	0.00780618	0.133362
A	408	hsa-miR-27a	UUCACAGUGGCUAAGUUCCGC	hsa-miR-27a-3p	hsa-miR-27a(17)	0.420697	0.00736614	0.133362
A	409	hsa-miR-27b	UUCACAGUGGCUAAGUUCUGC	hsa-miR-27b-3p	hsa-miR-27b(17)	0.434023	0.018603	0.158673
A	413	hsa-miR-29b	UAGCACCAUUUGAAAUCAGUGUU	hsa-miR-29b-3p	hsa-miR-29b(17)	0.383815	0.00293454	0.133362
A	587	hsa-miR-29c	UAGCACCAUUUGAAAUCGGUUA	hsa-miR-29c-3p	hsa-miR-29c(17)	0.478822	0.0135735	0.136916
A	2392	hsa-miR-301b	CAGUGCAAUGAUAUUGUCAAAGC	hsa-miR-301b-3p	hsa-miR-301b(20)	0.473273	0.0166879	0.153019
B	417	hsa-miR-30a-5p	UGUAAACAUCCUCGACUGGAAG	hsa-miR-30a-5p	hsa-miR-30a(17)	0.427409	0.00845725	0.133362
B	420	hsa-miR-30d	UGUAAACAUCCCCGACUGGAAG	hsa-miR-30d-5p	hsa-miR-30d(17)	0.441129	0.00906057	0.133362
B	422	hsa-miR-30e-3p	CUUUCAGUCGGAUGUUUACAGC	hsa-miR-30e-3p	hsa-miR-30e*(17)	0.43642	0.00499579	0.133362
A	2109	hsa-miR-32	UAUUGCACAUUACUAAGUUGCA	hsa-miR-32-5p	hsa-miR-32(17)	0.42396	0.0094051	0.133362
A	539	hsa-miR-324-5p	CGCAUCCCCUAGGGCAUUGGUGU	hsa-miR-324-5p	NA	0.439033	0.0143618	0.138831
A	602	hsa-miR-30b	UGUAAACAUCCUACACUCAGCU	hsa-miR-30b-5p	hsa-miR-30b(17)	0.455997	0.0353678	0.247108
A	2406	hsa-let-7e	UGAGGUAGGAGGUUGUAUAGUU	hsa-let-7e-5p	hsa-let-7e(17)	0.457875	0.0422001	0.255182
A	1101	hsa-miR-329	AACACACCUGGUUAACCUCUUU	hsa-miR-329-3p	hsa-miR-329(19)	0.661649	0.0222933	0.182974
A	554	hsa-miR-361	UUAUCAGAAUCUCCAGGGGUAC	hsa-miR-361-5p	hsa-miR-361(9.2)	0.43736	0.00704101	0.133362
A	1319	hsa-miR-374-5p	AUAUAAUACAACCUGCUAAGUG	hsa-miR-374b-5p	hsa-miR-374b(17)	0.445699	0.0119566	0.133362
A	564	hsa-miR-375	UUUGUUCGUUCGGCUCGCGUGA	hsa-miR-375		0.488009	0.0113865	0.133362
B	2447	hsa-miR-29a#	ACUGAUUUCUUUUGGUGUUCAG	hsa-miR-29a-5p	hsa-miR-29a*(17)	0.470446	0.0367838	0.247108
A	1102	hsa-miR-376b	AUCAUAGAGGAAAAUCCAUGUU	hsa-miR-376b-3p	hsa-miR-376b(18)	0.394615	0.0111488	0.133362
A	572	hsa-miR-382	GAAGUUGUUCGUGGUGGAUUCG	hsa-miR-382-5p	hsa-miR-382(17)	0.25879	0.0173766	0.154262
A	2198	hsa-miR-125a-5p	UCCCUGAGACCCUUUAACCUGUGA	hsa-miR-125a-5p	NA	0.481374	0.0370051	0.247108
A	1109	hsa-miR-502	AUCCUUGCUAUCUGGGUGCUA	hsa-miR-502-5p	hsa-miR-502(9.2)	0.697084	0.0138252	0.136916
A	1048	hsa-miR-503	UAGCAGCGGGAACAGUUCUGCAG	hsa-miR-503-5p	hsa-miR-503(18)	0.41573	0.00870596	0.133362
A	2089	hsa-miR-505	CGUCAACACUUGCUGGUUUCCU	hsa-miR-505-3p	hsa-miR-505(17)	0.377717	0.00605039	0.133362
A	2398	hsa-miR-579	UUCAUUUGGUAUAAACCGCGAUU	hsa-miR-579-3p	hsa-miR-579(19)	0.427717	0.0108689	0.133362
B	1543	hsa-miR-589	UCAGAACAAAUGCCGGUUCCCAGA	hsa-miR-589-3p	hsa-miR-589(9.2),hsa-miR-589*(17)	0.345954	0.0132531	0.136916
A	543	hsa-miR-328	CUGGCCCUCUCUGCCCUUCCGU	hsa-miR-328-3p	hsa-miR-328(19)	0.506772	0.0424541	0.255182
A	1984	hsa-miR-590-5p	GAGCUUAUUCAUAAAAGUGCAG	hsa-miR-590-5p	hsa-miR-590(9.2)	0.512509	0.010047	0.133362
B	1986	hsa-miR-766	ACUCCAGCCCCACAGCCUCAGC	hsa-miR-766-3p	hsa-miR-766(17)	0.534029	0.0343836	0.246794
A	542	hsa-miR-326	CCUCUGGGCCCUUCCUCCAG	hsa-miR-326	NA	0.534514	0.0371567	0.247108
A	2322	hsa-miR-671-3p	UCCGGUUCUCAGGGCUCCACC	hsa-miR-671-3p	NA	0.444318	0.0118408	0.133362
B	2139	hsa-miR-93#	ACUGCUGAGCUAGCACUUCCCG	hsa-miR-93-3p	hsa-miR-93*(17)	0.544391	0.0498676	0.271155
A	2340	hsa-miR-423-5p	UGAGGGGCAGAGAGCGAGACUUU	hsa-miR-423-5p	NA	0.547202	0.027364	0.20523
A	431	hsa-miR-92a	UAUUGCACUUGUCCCGGCCUGU	hsa-miR-92a-3p	hsa-miR-92(5),hsa-miR-92a(17)	0.572282	0.0384616	0.247108
A	2161	hsa-miR-324-3p	ACUGCCCCAGGUGCUGCUGG	hsa-miR-324-3p	NA	0.573844	0.0434197	0.255182
A	2324	hsa-miR-744	UGCGGGGCUAGGGCUAACAGCA	hsa-miR-744-5p	hsa-miR-744(17)	0.466583	0.00859639	0.133362
A	577	hsa-miR-98	UGAGGUAGUAAGUUGUAUUGUU	hsa-miR-98-5p	hsa-miR-98(18)	0.177688	0.00084198	0.133362
B	416	hsa-miR-30a-3p	CUUUCAGUCGGAUGUUUGCAGC	hsa-miR-30a-3p	hsa-miR-30a(3.1),hsa-miR-30a*(17)	0.691138	0.0386284	0.247108
A	436	hsa-miR-99b	CACCCGUAGAACCGACCUUGCG	hsa-miR-99b-5p	hsa-miR-99b(17)	0.464891	0.013849	0.136916
B	2779	hsa-miR-1271	CUUGGCACCUAGCAAGCACUCA	hsa-miR-1271-5p	hsa-miR-1271(17)	1.72212	0.0432537	0.255182
B	2315	hsa-miR-10b#	ACAGAUUCGAUUCUAGGGGAAU	hsa-miR-10b-3p	hsa-miR-10b*(17)	1.8214	0.0481853	0.268726
B	2792	hsa-miR-1303	UUUAGAGACGGGGUCUUGCUCU	hsa-miR-1303	NA	1.96868	0.049064	0.270163
B	2126	hsa-miR-23b#	UGGGUUCCUGGCAUGCUGAUUU	hsa-miR-23b-5p	hsa-miR-23b*(17)	0.000604544	0.929374	0.969491
B	2263	hsa-miR-190b	UGAUAUGUUUGAUAUUGGGUU	hsa-miR-190b	mmu-miR-190b(17)	0.000608652	0.90613	0.960245
A	600	hsa-miR-299-5p	UGGUUUACCGUCCCACAUACAU	hsa-miR-299-5p	hsa-miR-299(6)	0.00851005	0.719944	0.858015
A	533	hsa-miR-302c	UAAGUGCUUCCAUGUUUCAGUGG	hsa-miR-302c-3p	hsa-miR-302c(17)	0.00980439	0.7183	0.858015
A	507	hsa-miR-203	GUGAAAUGUUUAGGACCACUAG	hsa-miR-203a-3p	hsa-miR-203(18),hsa-miR-203a(20)	0.0117201	0.661504	0.843194
A	2247	hsa-miR-133b	UUUGGUCCCCUUCAACCAGCUA	hsa-miR-133b		0.014345	0.871399	0.945283
B	510	hsa-miR-206	UGGAAUGUAAGGAAGUGUGUGG	hsa-miR-206		0.0476981	0.83344	0.922079
A	2271	hsa-miR-185	UGGAGAGAAAGGCAGUUCCUGA	hsa-miR-185-5p	hsa-miR-185(17)	0.049588	0.201137	0.470708
A	2436	hsa-miR-629	UGGGUUUACGUUGGGAGAACU	hsa-miR-629-5p	hsa-miR-629(17)	0.0541708	0.168912	0.461819
A	502	hsa-miR-200a	UAACACUGUCUGGUAACGAUGU	hsa-miR-200a-3p	hsa-miR-200a(17)	0.0569227	0.485387	0.71092
A	509	hsa-miR-205	UCCUUCAUUCCACCGGAGUCUG	hsa-miR-205-5p	hsa-miR-205(17)	0.059206	0.7233	0.85966
A	531	hsa-miR-302b	UAAGUGCUUCCAUGUUUUAGUAG	hsa-miR-302b-3p	hsa-miR-302b(17)	0.0744341	0.218061	0.477429
A	555	hsa-miR-367	AAUUGCACUUUAGCAAUGGUGA	hsa-miR-367-3p	hsa-miR-367(17)	0.0753012	0.401589	0.639894
B	2890	hsa-miR-1283	UCUACAAAGGAAAGCGCUUUCU	hsa-miR-1283	ptr-miR-1283(20)	0.0877264	0.173742	0.461819
B	2854	hsa-miR-1243	AACUGGAUCAAUUAUAGGAGUG	hsa-miR-1243	NA	0.105296	0.173742	0.461819
B	2405	hsa-let-7c#	UAGAGUUACACCCUGGGAGUUA	NA	hsa-let-7c*(16)	0.107839	0.173742	0.461819
B	2410	hsa-miR-550	AGUGCCUGAGGGAGUAAGAGCCC	hsa-miR-550a-5p	hsa-miR-550(15),hsa-miR-550a(17)	0.111385	0.187913	0.461819
B	2885	hsa-miR-1267	CCUGUUGAAGUGUAAUCCCCA	hsa-miR-1267	NA	0.120626	0.180213	0.461819
B	1567	hsa-miR-604	AGGCUGCGGAAUUCAGGAC	hsa-miR-604	NA	0.138729	0.173742	0.461819
A	1560	hsa-miR-627	GUGAGUCUCUAAGAAAAGAGGA	hsa-miR-627-5p	hsa-miR-627(19)	0.144958	0.605469	0.807861
A	553	hsa-miR-346	UGUCUGCCCGCAUGCCUGCCUCU	hsa-miR-346	NA	0.148911	0.326318	0.611846
B	2097	hsa-miR-222#	CUCAGUAGCCAGUGUAGAUCCU	hsa-miR-222-5p	hsa-miR-222*(17)	0.160424	0.753255	0.881134
A	515	hsa-miR-212	UAACAGUCUCCAGUCACGGCC	hsa-miR-212-3p	hsa-miR-212(17)	0.166771	0.349944	0.614221
A	2334	hsa-miR-182	UUUGGCAAUGGUAGAACUCACACU	hsa-miR-182-5p	hsa-miR-182(17)	0.171561	0.305152	0.582198
B	2105	hsa-miR-186#	GCCCAAAGGUGAAUUUUUUGGG	hsa-miR-186-3p	hsa-miR-186*(17)	0.172216	0.173742	0.461819
A	2233	hsa-miR-331-5p	CUAGGUAUGGUCCCAGGGAUCC	hsa-miR-331-5p	NA	0.17938	0.159052	0.461819
A	463	hsa-miR-141	UAACACUGUCUGGUAAAGAUGG	hsa-miR-141-3p	hsa-miR-141(17)	0.195478	0.0640812	0.30297
B	1606	hsa-miR-661	UGCCUGGGUCUCUGGCCUGCGCGU	hsa-miR-661	NA	0.196098	0.44165	0.674097
B	1520	hsa-miR-552	AACAGGUGACUGGUUAGACAA	hsa-miR-552-3p	hsa-miR-552(19)	0.19718	0.173742	0.461819
A	2217	hsa-miR-18b	UAAGGUGCAUCUAGUGCAGUUAG	hsa-miR-18b-5p	hsa-miR-18b(17)	0.211085	0.115092	0.417208
A	1182	hsa-miR-124a	UAAGGCACGCGGUGAAUGCC	hsa-miR-124-3p	hsa-miR-124(17)	0.211309	0.280125	0.553883
B	1993	hsa-miR-767-5p	UGCACCAUGGUUGUCUGAGCAUG	hsa-miR-767-5p	NA	0.24007	0.173742	0.461819
B	1571	hsa-miR-608	AGGGGUGGUGUUGGGACAGCUCCGU	hsa-miR-608	NA	0.264755	0.173742	0.461819
B	2861	hsa-miR-1298	UUCAUUCGGCUGUCCAGAUGUA	hsa-miR-1298-5p	hsa-miR-1298(19)	0.280602	0.173742	0.461819
A	2212	hsa-miR-888	UACUCAAAAAGCUGUCAGUCA	hsa-miR-888-5p	hsa-miR-888(17)	0.334104	0.353282	0.615852
A	1116	hsa-miR-520b	AAAGUGCUUCCUUUUAGAGGG	hsa-miR-520b		0.360516	0.506972	0.732779
A	2268	hsa-miR-874	CUGCCCUGGCCCGAGGGACCGA	hsa-miR-874-3p	hsa-miR-874(19)	0.36577	0.38831	0.635514
A	493	hsa-miR-194	UGUAACAGCAACUCCAUGUGGA	hsa-miR-194-5p	hsa-miR-194(17)	0.368333	0.601085	0.804529
A	482	hsa-miR-181c	AACAUUCAACCUGUCGGUGAGU	hsa-miR-181c-5p	hsa-miR-181c(17)	0.370583	0.0618372	0.302923
B	1607	hsa-miR-662	UCCCACGUUGUGGCCCAGCAG	hsa-miR-662	NA	0.379903	0.774745	0.893937
A	2365	hsa-miR-494	UGAAACAUACACGGGAAACCUC	hsa-miR-494-3p	hsa-miR-494(19)	0.393545	0.177467	0.461819
B	2339	hsa-miR-483-3p	UCACUCCUCUCCUCCCGUCUU	hsa-miR-483-3p	NA	0.399238	0.612443	0.808657
B	2309	hsa-miR-424#	CAAAACGUGAGGCGCUGCUAU	hsa-miR-424-3p	hsa-miR-424*(17)	0.404807	0.209116	0.477272
B	2868	hsa-miR-1249	ACGCCCUUCCCCCCCUUCUUCA	hsa-miR-1249-3p	hsa-miR-1249(20)	0.408858	0.062896	0.302923
A	470	hsa-miR-148a	UCAGUGCACUACAGAACUUUGU	hsa-miR-148a-3p	hsa-miR-148(3),hsa-miR-148a(17)	0.430712	0.0602761	0.301381
A	565	hsa-miR-376a	AUCAUAGAGGAAAAUCCACGU	hsa-miR-376a-3p	hsa-miR-376a(17)	0.440257	0.417757	0.653684
B	2333	hsa-miR-181c#	AACCAUCGACCGUUGAGUGGAC	hsa-miR-181c-3p	hsa-miR-181c*(17)	0.447576	0.507049	0.732779
A	452	hsa-miR-127	UCGGAUCCGUCUGAGCUUGGCU	hsa-miR-127-3p	hsa-miR-127(9.2)	0.455962	0.085571	0.357449
A	477	hsa-miR-154	UAGGUUAUCCGUGUUGCCUUCG	hsa-miR-154-5p	hsa-miR-154(17)	0.459244	0.0787699	0.353246
B	1531	hsa-miR-564	AGGCACGGUGUCAGCAGGC	hsa-miR-564	NA	0.465662	0.633023	0.824446
A	426	hsa-miR-34a	UGGCAGUGUCUUAGCUGGUUGU	hsa-miR-34a-5p	hsa-miR-34a(17)	0.467503	0.51822	0.741177
B	2203	hsa-miR-875-5p	UAUACCUCAGUUUUAUCAGGUG	hsa-miR-875-5p	NA	0.47134	0.0676439	0.313033
B	2305	hsa-miR-30d#	CUUUCAGUCAGAUGUUUGCUGC	hsa-miR-30d-3p	hsa-miR-30d*(17)	0.492466	0.0814445	0.354199
A	2350	hsa-miR-576-5p	AUUCUAAUUUCUCCACGUCUUU	hsa-miR-576-5p	NA	0.503132	0.494134	0.71889
A	529	hsa-miR-302a	UAAGUGCUUCCAUGUUUUGGUGA	hsa-miR-302a-3p	hsa-miR-302(3.1),hsa-miR-302a(17)	0.504929	0.864525	0.942952
A	2352	hsa-miR-652	AAUGGCGCCACUAGGGUUGUG	hsa-miR-652-3p	hsa-miR-652(17)	0.509293	0.105714	0.394909
A	1277	hsa-miR-485-3p	GUCAUACACGGCUCUCCUCUCU	hsa-miR-485-3p	NA	0.512771	0.0622464	0.302923
A	1823	hsa-miR-512-3p	AAGUGCUGUCAUAGCUGAGGUC	hsa-miR-512-3p	NA	0.51311	0.519714	0.741177
B	2677	hsa-miR-590-3P	UAAUUUUAUGUAUAAGCUAGU	hsa-miR-590-3p	NA	0.522819	0.106217	0.394909
A	390	hsa-miR-15b	UAGCAGCACAUCAUGGUUUACA	hsa-miR-15b-5p	hsa-miR-15b(17)	0.539275	0.102792	0.392232
A	2258	hsa-miR-340	UUAUAAAGCAAUGAGACUGAUU	hsa-miR-340-5p	hsa-miR-340(17)	0.539585	0.151445	0.461819
A	563	hsa-miR-374	UUAUAAUACAACCUGAUAAGUG	hsa-miR-374a-5p	hsa-miR-374(9.2),hsa-miR-374a(17)	0.539786	0.0546384	0.27962
B	1992	hsa-miR-668	UGUCACUCGGCUCGGCCCACUAC	hsa-miR-668-3p	hsa-miR-668(19)	0.541483	0.536678	0.750659
A	443	hsa-miR-107	AGCAGCAUUGUACAGGGCUAUCA	hsa-miR-107		0.543234	0.092031	0.36728
B	2254	hsa-miR-151-3p	CUAGACUGAAGCUCCUUGAGG	hsa-miR-151a-3p	hsa-miR-151-3p(17)	0.544279	0.109582	0.403967
B	2259	hsa-miR-340#	UCCGUCUCAGUUACUUUAUAGC	hsa-miR-340-3p	hsa-miR-340*(17)	0.550576	0.0544	0.27962
A	527	hsa-miR-296	AGGGCCCCCCCUCAAUCCUGU	hsa-miR-296-5p	hsa-miR-296(9.2)	0.562303	0.0829049	0.354199
A	528	hsa-miR-301	CAGUGCAAUAGUAUUGUCAAAGC	hsa-miR-301a-3p	hsa-miR-301(9.2),hsa-miR-301a(17)	0.562419	0.080682	0.354199
A	2276	hsa-miR-222	AGCUACAUCUGGCUACUGGGU	hsa-miR-222-3p	hsa-miR-222(17)	0.563036	0.0826999	0.354199
A	471	hsa-miR-148b	UCAGUGCAUCACAGAACUUUGU	hsa-miR-148b-3p	hsa-miR-148b(17)	0.568374	0.106151	0.394909
A	2257	hsa-miR-339-5p	UCCCUGUCCUCCAGGAGCUCACG	hsa-miR-339-5p	NA	0.568846	0.179479	0.461819
B	2332	hsa-miR-409-3p	GAAUGUUGCUCGGUGAACCCCU	hsa-miR-409-3p	NA	0.569043	0.135274	0.461819
A	2278	hsa-miR-145	GUCCAGUUUUCCCAGGAAUCCCU	hsa-miR-145-5p	hsa-miR-145(17)	0.569322	0.16051	0.461819
B	2087	hsa-miR-505#	GGGAGCCAGGAAGUAUUGAUGU	hsa-miR-505-5p	hsa-miR-505*(17)	0.573906	0.0694455	0.314675
A	2300	hsa-miR-200c	UAAUACUGCCGGGUAAUGAUGGA	hsa-miR-200c-3p	hsa-miR-200c(17)	0.574206	0.14341	0.461819
A	411	hsa-miR-28	AAGGAGCUCACAGUCUAUUGAG	hsa-miR-28-5p	hsa-miR-28(9.2)	0.575834	0.273175	0.547435
A	2351	hsa-miR-576-3p	AAGAUGUGGAAAAAUUGGAAUC	hsa-miR-576-3p	NA	0.58373	0.209916	0.477272
A	2083	hsa-miR-502-3p	AAUGCACCUGGGCAAGGAUUCA	hsa-miR-502-3p	NA	0.584506	0.0633701	0.302923
A	1138	hsa-miR-379	UGGUAGACUAUGGAACGUAGG	hsa-miR-379-5p	hsa-miR-379(17)	0.585071	0.170965	0.461819
A	2279	hsa-miR-31	AGGCAAGAUGCUGGCAUAGCU	hsa-miR-31-5p	hsa-miR-31(17)	0.585459	0.0526926	0.27765
A	545	hsa-miR-331	GCCCCUGGGCCUAUCCUAGAA	hsa-miR-331-3p	hsa-miR-331(9.2)	0.587072	0.21263	0.47734
A	2249	hsa-miR-143	UGAGAUGAAGCACUGUAGCUC	hsa-miR-143-3p	hsa-miR-143(17)	0.588213	0.138636	0.461819
A	1028	hsa-miR-433	AUCAUGAUGGGCUCCUCGGUGU	hsa-miR-433-3p	hsa-miR-433(19)	0.588282	0.565386	0.775846
A	398	hsa-miR-22	AAGCUGCCAGUUGAAGAACUGU	hsa-miR-22-3p	hsa-miR-22(17)	0.590761	0.772567	0.893795
A	407	hsa-miR-26b	UUCAAGUAAUUCAGGAUAGGU	hsa-miR-26b-5p	hsa-miR-26b(17)	0.591265	0.21841	0.477429
A	2282	hsa-let-7g	UGAGGUAGUAGUUUGUACAGUU	hsa-let-7g-5p	hsa-let-7g(17)	0.59215	0.200511	0.470708
B	2231	hsa-miR-9#	AUAAAGCUAGAUAACCGAAAGU	hsa-miR-9-3p	hsa-miR-9*(17)	0.59237	0.400601	0.639894
B	516	hsa-miR-213	ACCAUCGACCGUUGAUUGUACC	hsa-miR-181a-3p	hsa-miR-181a*(17)hsa-miR-213(8)	0.592805	0.064773	0.30297
A	2304	hsa-miR-199a-3p	ACAGUAGUCUGCACAUUGGUUA	hsa-miR-199a-3p,hsa-miR-199b-3p		0.595028	0.0971257	0.379921
B	1624	hsa-miR-584	UUAUGGUUUGCCUGGGACUGAG	hsa-miR-584-5p	hsa-miR-584(17)	0.596465	0.173583	0.461819
A	489	hsa-miR-190	UGAUAUGUUUGAUAUAUUAGGU	hsa-miR-190a-5p	hsa-miR-190(17),hsa-miR-190a(19)	0.602384	0.0520794	0.27765
A	1097	hsa-miR-146b	UGAGAACUGAAUUCCAUAGGCU	hsa-miR-146b-5p	hsa-miR-146b(9.2)	0.611235	0.185218	0.461819
A	403	hsa-miR-25	CAUUGCACUUGUCUCGGUCUGA	hsa-miR-25-3p	hsa-miR-25(17)	0.611294	0.0975092	0.379921
A	2156	hsa-miR-337-5p	GAACGGCUUCAUACAGGAGUU	hsa-miR-337-5p	NA	0.612562	0.0871026	0.357449
A	468	hsa-miR-146a	UGAGAACUGAAUUCCAUGGGUU	hsa-miR-146a-5p	hsa-miR-146(6),hsa-miR-146a(17)	0.613218	0.167543	0.461819
A	583	hsa-miR-9	UCUUUGGUUAUCUAGCUGUAUGA	hsa-miR-9-5p	hsa-miR-9(17)	0.617745	0.0912832	0.36728
A	2435	hsa-miR-501-3p	AAUGCACCCGGGCAAGGAUUCU	hsa-miR-501-3p	NA	0.618862	0.242017	0.506025
A	1516	hsa-miR-425-5p	AAUGACACGAUCACUCCCGUUGA	hsa-miR-425-5p	hsa-miR-425(17)	0.619234	0.719558	0.858015
A	508	hsa-miR-204	UUCCCUUUGUCAUCCUAUGCCU	hsa-miR-204-5p	hsa-miR-204(17)	0.625613	0.243059	0.506025
A	405	hsa-miR-26a	UUCAAGUAAUCCAGGAUAGGCU	hsa-miR-26a-5p	hsa-miR-26a(17)	0.625918	0.365189	0.618121
A	544	hsa-miR-330	GCAAAGCACACGGCCUGCAGAGA	hsa-miR-330-3p	hsa-miR-330(9.2)	0.62693	0.390457	0.636138
A	2428	hsa-miR-500	UAAUCCUUGCUACCUGGGUGAGA	hsa-miR-500a-5p	hsa-miR-500(15),hsa-miR-500a(17)	0.632792	0.0579096	0.292915
B	2376	hsa-miR-543	AAACAUUCGCGGUGCACUUCUU	hsa-miR-543		0.633283	0.334448	0.614221
A	2112	hsa-miR-29a	UAGCACCAUCUGAAAUCGGUUA	hsa-miR-29a-3p	hsa-miR-29a(17)	0.633649	0.111612	0.407992
A	2331	hsa-miR-409-5p	AGGUUACCCGAGCAACUUUGCAU	hsa-miR-409-5p		0.634316	0.201004	0.470708
A	419	hsa-miR-30c	UGUAAACAUCCUACACUCUCAGC	hsa-miR-30c-5p	hsa-miR-30c(17)	0.634827	0.340907	0.614221
A	475	hsa-miR-152	UCAGUGCAUGACAGAACUUGG	hsa-miR-152-3p	hsa-miR-152(19)	0.638483	0.157899	0.461819
B	2100	hsa-miR-136#	CAUCAUCGUCUCAAAUGAGUCU	hsa-miR-136-3p	hsa-miR-136*(17)	0.638837	0.283678	0.55695
A	397	hsa-miR-21	UAGCUUAUCAGACUGAUGUUGA	hsa-miR-21-5p	hsa-miR-21(17)	0.641043	0.14764	0.461819
A	391	hsa-miR-16	UAGCAGCACGUAAAUAUUGGCG	hsa-miR-16-5p	hsa-miR-16(17)	0.643513	0.0978186	0.379921
B	2173	hsa-miR-15b#	CGAAUCAUUAUUUGCUGCUCUA	hsa-miR-15b-3p	hsa-miR-15b*(17)	0.647672	0.953097	0.982458
A	1090	hsa-miR-93	CAAAGUGCUGUUCGUGCAGGUAG	hsa-miR-93-5p	hsa-miR-93(17)	0.648604	0.215077	0.47734
B	2434	hsa-miR-628-3p	UCUAGUAAGAGUGGCAGUCGA	hsa-miR-628-3p	NA	0.650779	0.169772	0.461819
A	546	hsa-miR-335	UCAAGAGCAAUAACGAAAAAUGU	hsa-miR-335-5p	hsa-miR-335(17)	0.651882	0.363199	0.617155
B	2325	hsa-miR-744#	CUGUUGCCACUAACCUCAACCU	hsa-miR-744-3p	hsa-miR-744*(17)	0.656422	0.275207	0.547435
A	2429	hsa-miR-548c-5p	AAAAGUAAUUGCGGUUUUUGCC	hsa-miR-548am-5p,hsa-miR-548c-5p,hsa-miR-548o-5p	NA	0.657131	0.200019	0.470708
A	1186	hsa-miR-134	UGUGACUGGUUGACCAGAGGGG	hsa-miR-134-5p	hsa-miR-134(19)	0.661485	0.394604	0.638115
B	2844	hsa-miR-320B	AAAAGCUGGGUUGAGAGGGCAA	hsa-miR-320b	NA	0.665088	0.3705	0.62468
A	1663	hsa-miR-495	AAACAAACAUGGUGCACUUCUU	hsa-miR-495-3p	hsa-miR-495(18)	0.667553	0.159953	0.461819
B	2301	hsa-miR-22#	AGUUCUUCAGUGGCAAGCUUUA	hsa-miR-22-5p	hsa-miR-22*(17)	0.667748	0.38474	0.635514
B	2188	hsa-miR-943	CUGACUGUUGCCGUCCUCCAG	hsa-miR-943	NA	0.670934	0.855927	0.937854
B	2419	hsa-miR-15a#	CAGGCCAUAUUGUGCUGCCUCA	hsa-miR-15a-3p	hsa-miR-15a*(17)	0.678923	0.477701	0.705742
B	2678	hsa-miR-191#	GCUGCGCUUGGAUUUCGUCCCC	hsa-miR-191-3p	hsa-miR-191*(17)	0.69309	0.20681	0.475992
A	1284	hsa-miR-542-3p	UGUGACAGAUUGAUAACUGAAA	hsa-miR-542-3p	NA	0.697628	0.639435	0.830311
B	1026	hsa-miR-432	UCUUGGAGUAGGUCAUUGGGUGG	hsa-miR-432-5p	hsa-miR-432(17)	0.702398	0.210658	0.477272
A	2186	hsa-miR-345	GCUGACUCCUAGUCCAGGGCUC	hsa-miR-345-5p	hsa-miR-345(17)	0.705884	0.409497	0.645402
A	2234	hsa-miR-140-3p	UACCACAGGGUAGAACCACGG	hsa-miR-140-3p		0.70634	0.235174	0.499028
A	442	hsa-miR-106b	UAAAGUGCUGACAGUGCAGAU	hsa-miR-106b-5p	hsa-miR-106b(17)	0.708172	0.450582	0.682472
A	2299	hsa-miR-191	CAACGGAAUCCCAAAAGCAGCUG	hsa-miR-191-5p	hsa-miR-191(17)	0.708542	0.560698	0.775293
A	2306	hsa-miR-214	ACAGCAGGCACAGACAGGCAGU	hsa-miR-214-3p	hsa-miR-214(17)	0.709193	0.531428	0.748126
A	512	hsa-miR-210	CUGUGCGUGUGACAGCGGCUGA	hsa-miR-210-3p	hsa-miR-210(19)	0.715378	0.34277	0.614221
A	1612	hsa-miR-655	AUAAUACAUGGUUAACCUCUUU	hsa-miR-655-3p	hsa-miR-655(19)	0.720075	0.585853	0.792679
A	1273	hsa-miR-362	AAUCCUUGGAACCUAGGUGUGAGU	hsa-miR-362-5p	hsa-miR-362(9.2)	0.7289	0.474641	0.704672
B	2425	hsa-miR-19b-1#	AGUUUUGCAGGUUUGCAUCCAGC	hsa-miR-19b-1-5p	hsa-miR-19b-1*(17)	0.73233	0.816158	0.915016
A	2117	hsa-miR-362-3p	AACACACCUAUUCAAGGAUUCA	hsa-miR-362-3p	NA	0.733364	0.12956	0.458889
A	2329	hsa-miR-452	AACUGUUUGCAGAGGAAACUGA	hsa-miR-452-5p	hsa-miR-452(17)	0.733385	0.182511	0.461819
A	2289	hsa-miR-139-5p	UCUACAGUGCACGUGUCUCCAG		hsa-miR-139-5p(18)	0.736397	0.514242	0.740712
A	2355	hsa-miR-532-3p	CCUCCCACACCCAAGGCUUGCA	hsa-miR-532-3p	NA	0.737176	0.40134	0.639894
B	2444	hsa-miR-26b#	CCUGUUCUCCAUUACUUGGCUC	hsa-miR-26b-3p	hsa-miR-26b*(17)	0.741995	0.13081	0.458889
A	1630	hsa-miR-491	AGUGGGGAACCCUUCCAUGAGG	hsa-miR-491-5p	mmu-miR-491(17)	0.745082	0.377038	0.630813
B	2827	hsa-miR-1301	UUGCAGCUGCCUGGGAGUGACUUC	hsa-miR-1301-3p	hsa-miR-1301(19)	0.751557	0.430503	0.664073
A	557	hsa-miR-369-3p	AAUAAUACAUGGUUGAUCUUU	hsa-miR-369-3p	hsa-miR-369(6)	0.752464	0.376708	0.630813
A	457	hsa-miR-132	UAACAGUCUACAGCCAUGGUCG	hsa-miR-132-3p	hsa-miR-132(17)	0.753884	0.445131	0.677034
A	2446	hsa-miR-28-3p	CACUAGAUUGUGAGCUCCUGGA	hsa-miR-28-3p	rno-miR-28*(18)	0.757174	0.682606	0.848382
A	2297	hsa-miR-422a	ACUGGACUUAGGGUCAGAAGGC	hsa-miR-422a	NA	0.764169	0.101243	0.389741
A	2326	hsa-miR-216b	AAAUCUCUGCAGGCAAAUGUGA	hsa-miR-216b-5p	hsa-miR-216b(19)	0.766381	0.357544	0.615852
A	2313	hsa-miR-139-3p	GGAGACGCGGCCCUGUUGGAGU		hsa-miR-139-3p(18)	0.766883	0.787565	0.901554
A	1187	hsa-miR-140	CAGUGGUUUUACCCUAUGGUAG	hsa-miR-140-5p		0.767593	0.588587	0.792679
A	2277	hsa-miR-320	AAAAGCUGGGUUGAGAGGGCGA	hsa-miR-320a	hsa-miR-320(10.1)	0.769048	0.664693	0.843194
B	268	hsa-miR-7	UGGAAGACUAGUGAUUUUGUUGU	hsa-miR-7-5p	hsa-miR-7(17)	0.773186	0.386321	0.635514
B	2266	hsa-miR-545#	UCAGUAAAUGUUUAUUAGAUGA	hsa-miR-545-5p	hsa-miR-545*(17)	0.774267	0.16057	0.461819
B	2098	hsa-miR-223#	CGUGUAUUUGACAAGCUGAGUU	hsa-miR-223-5p	hsa-miR-223*(17)	0.782126	0.518853	0.741177
A	1821	hsa-miR-484	UCAGGCUCAGUCCCCUCCCGAU	hsa-miR-484	NA	0.795764	0.711351	0.857168
A	2193	hsa-miR-886-5p	CGGGUCGGAGUUAGCUCAAGCGG	NA	hsa-miR-886-5p(15)	0.798778	0.480229	0.705742
A	2281	hsa-miR-193a-5p	UGGGUCUUUGCGGGCGAGAUGA	hsa-miR-193a-5p		0.809905	0.294243	0.567434
B	2442	hsa-miR-25#	AGGCGGAGACUUGGGCAAUUG	hsa-miR-25-5p	hsa-miR-25*(17)	0.815698	0.848799	0.932393
A	1285	hsa-miR-487b	AAUCGUACAGGGUCAUCCACUU	hsa-miR-487b-3p	hsa-miR-487b(19)	0.819299	0.811975	0.912685
B	2157	hsa-miR-337-3p	CUCCUAUAUGAUGCCUUUCUUC	hsa-miR-337-3p	NA	0.824011	0.321153	0.60723
B	2897	hsa-miR-664	UAUUCAUUUAUCCCCAGCCUACA	hsa-miR-664a-3p	hsa-miR-664(17),hsa-miR-664-3p(18)	0.834284	0.960122	0.984381
A	2122	hsa-miR-376c	AACAUAGAGGAAAUUCCACGU	hsa-miR-376c-3p	hsa-miR-376c(18)	0.835409	0.808697	0.912685
A	2323	hsa-miR-454	UAGUGCAAUAUUGCUUAUAGGGU	hsa-miR-454-3p	hsa-miR-454(17)	0.845449	0.753521	0.881134
A	521	hsa-miR-218	UUGUGCUUGAUCUAACCAUGU	hsa-miR-218-5p	hsa-miR-218(17)	0.853398	0.339205	0.614221
B	1170	hsa-miR-520h	ACAAAGUGCUUCCCUUUAGAGU	hsa-miR-520h	NA	0.853955	0.336304	0.614221
A	2246	hsa-miR-133a	UUUGGUCCCCUUCAACCAGCUG	hsa-miR-133a-3p	hsa-miR-133a(19)	0.859032	0.970631	0.988817
A	580	hsa-miR-20a	UAAAGUGCUUAUAGUGCAGGUAG	hsa-miR-20a-5p	hsa-miR-20(6),hsa-miR-20a(17)	0.864906	0.968958	0.988817
B	2880	hsa-miR-1208	UCACUGUUCAGACAGGCGGA	hsa-miR-1208	NA	0.866335	0.68944	0.850344
B	2136	hsa-miR-33a#	CAAUGUUUCCACAGUGCAUCAC	hsa-miR-33a-3p	hsa-miR-33a*(17)	0.869475	0.801035	0.907423
A	2237	hsa-miR-548d-5p	AAAAGUAAUUGUGGUUUUUGCC	hsa-miR-548d-5p	NA	0.869938	0.818256	0.915016
A	2251	hsa-miR-200b	UAAUACUGCCUGGUAAUGAUGA	hsa-miR-200b-3p	hsa-miR-200b(17)	0.872643	0.976222	0.989875
B	2238	hsa-miR-411#	UAUGUAACACGGUCCACUAACC	hsa-miR-411-3p	hsa-miR-411*(17)	0.873691	0.864914	0.942952
A	402	hsa-miR-24	UGGCUCAGUUCAGCAGGAACAG	hsa-miR-24-3p	hsa-miR-24(17)	0.874308	0.827525	0.918299
A	1274	hsa-miR-410	AAUAUAACACAGAUGGCCUGU	hsa-miR-410-3p	hsa-miR-410(19)	0.88153	0.799781	0.907423
A	2284	hsa-miR-138	AGCUGGUGUUGUGAAUCAGGCCG	hsa-miR-138-5p	hsa-miR-138(17)	0.884178	0.909528	0.960245
B	2884	hsa-miR-1274B	UCCCUGUUCGGGCGCCA	NA	hsa-miR-1274b(16)	0.888805	0.524943	0.743812
A	396	hsa-miR-19b	UGUGCAAAUCCAUGCAAAACUGA	hsa-miR-19b-3p	hsa-miR-19b(17)	0.892178	0.990706	0.997342
A	522	hsa-miR-219	UGAUUGUCCAAACGCAAUUCU	hsa-miR-219a-5p	hsa-miR-219(9.2),hsa-miR-219-5p(19)	0.892849	0.590774	0.793169
A	1592	hsa-miR-642	GUCCCUCUCCAAAUGUGUCUUG	hsa-miR-642a-5p	hsa-miR-642(15),hsa-miR-642a(17)	0.893511	0.529235	0.747459
A	1280	hsa-miR-455	UAUGUGCCUUUGGACUACAUCG	hsa-miR-455-5p	hsa-miR-455(9.2)	0.904106	0.346421	0.614221
A	571	hsa-miR-381	UAUACAAGGGCAAGCUCUCUGU	hsa-miR-381-3p	hsa-miR-381(18)	0.905519	0.610618	0.808657
A	497	hsa-miR-197	UUCACCACCUUCUCCACCCAGC	hsa-miR-197-3p	hsa-miR-197(17)	0.905633	0.761471	0.888043
A	1014	hsa-miR-20b	CAAAGUGCUCAUAGUGCAGGUAG	hsa-miR-20b-5p	hsa-miR-20b(17)	0.907071	0.919947	0.964282
B	1562	hsa-miR-629	GUUCUCCCAACGUAAGCCCAGC	hsa-miR-629-3p	hsa-miR-629(9.2),hsa-miR-629*(17)	0.909978	0.837291	0.922079
A	2228	hsa-miR-126	UCGUACCGUGAGUAAUAAUGCG	hsa-miR-126-3p	hsa-miR-126(17)	0.911284	0.989919	0.997342
A	1518	hsa-miR-532	CAUGCCUUGAGUGUAGGACCGU	hsa-miR-532-5p	hsa-miR-532(9.2)	0.913651	0.932841	0.97078
B	2288	hsa-miR-10a#	CAAAUUCGUAUCUAGGGGAAUA	hsa-miR-10a-3p	hsa-miR-10a*(17)	0.915119	0.173742	0.461819
A	2349	hsa-miR-574-3p	CACGCUCAUGCACACACCCACA	hsa-miR-574-3p	NA	0.920993	0.904449	0.960245
A	2169	hsa-miR-106a	AAAAGUGCUUACAGUGCAGGUAG	hsa-miR-106a-5p	hsa-miR-106a(17)	0.928419	0.799461	0.907423
A	2360	hsa-miR-491-3p	CUUAUGCAAGAUUCCCUUCUAC	hsa-miR-491-3p	mmu-miR-491*(17)	0.939422	0.893709	0.957545
B	1338	rno-miR-7#	CAACAAAUCACAGUCUGCCAUA	hsa-miR-7-1-3p	hsa-miR-7-1*(17)	0.945942	0.586988	0.792679
B	1585	hsa-miR-641	AAAGACAUAGGAUAGAGUCACCUC	hsa-miR-641	NA	0.947247	0.941117	0.974728
A	2623	hsa-miR-155	UUAAUGCUAAUCGUGAUAGGGGU	hsa-miR-155-5p	hsa-miR-155(17)	0.955664	0.925267	0.967526
B	2883	hsa-miR-1274A	GUCCCUGUUCAGGCGCCA	NA	hsa-miR-1274a(16)	0.958352	0.811546	0.912685
A	2338	hsa-miR-483-5p	AAGACGGGAGGAAAGAAGGGAG	hsa-miR-483-5p	NA	0.959872	0.672418	0.846201
A	2363	hsa-miR-202	AGAGGUAUAGGGCAUGGGAA	hsa-miR-202-3p	hsa-miR-202(17)	0.961984	0.426928	0.662814
B	2243	hsa-miR-378	ACUGGACUUGGAGUCAGAAGG		hsa-miR-378(17),hsa-miR-378a-3p(19)	0.969489	0.706524	0.856095
A	1286	hsa-miR-539	GGAGAAAUUAUCCUUGGUGUGU	hsa-miR-539-5p	hsa-miR-539(17)	0.97783	0.644054	0.831346
B	2116	hsa-miR-361-3p	UCCCCCAGGUGUGAUUCUGAUUU	hsa-miR-361-3p	NA	0.978773	0.821063	0.915801
A	2414	hsa-miR-616	AGUCAUUGGAGGGUUUGAGCAG	hsa-miR-616-3p	hsa-miR-616(17)	0.981579	0.672999	0.846201
A	1515	hsa-miR-660	UACCCAUUGCAUAUCGGAGUUG	hsa-miR-660-5p	hsa-miR-660(17)	0.987351	0.693219	0.851837
B	2895	hsa-miR-720	UCUCGCUGGGGCCUCCA	NA	hsa-miR-720(18)	0.993901	0.719487	0.858015
B	2441	hsa-miR-24-2#	UGCCUACUGAGCUGAAACACAG	hsa-miR-24-2-5p	hsa-miR-24-2*(17)	0.994541	0.543303	0.757489
B	1998	hsa-miR-769-5p	UGAGACCUCUGGGUUCUGAGCU	hsa-miR-769-5p	NA	0.999466	0.889536	0.957545
A	2184	hsa-miR-339-3p	UGAGCGCCUCGACGACAGAGCCG	hsa-miR-339-3p	NA	1.01169	0.647512	0.833336
A	1020	hsa-miR-365	UAAUGCCCCUAAAAAUCCUUAU	hsa-miR-365a-3p,hsa-miR-365b-3p	hsa-miR-365(17)	1.01498	0.961752	0.984381
A	1141	hsa-miR-451	AAACCGUUACCAUUACUGAGUU	hsa-miR-451a	hsa-miR-451(17)	1.01661	0.79462	0.907243
A	2194	hsa-miR-886-3p	CGCGGGUGCUUACUGACCCUU	NA	hsa-miR-886-3p(15)	1.02707	0.730744	0.866141
A	387	hsa-miR-10a	UACCCUGUAGAUCCGAAUUUGUG	hsa-miR-10a-5p	hsa-miR-10a(17)	1.02868	0.675522	0.846201
A	1271	hsa-miR-363	AAUUGCACGGUAUCCAUCUGUA	hsa-miR-363-3p	hsa-miR-363(17)	1.03577	0.893091	0.957545
A	2431	hsa-miR-625	AGGGGGAAAGUUCUAUAGUCC	hsa-miR-625-5p	hsa-miR-625(17)	1.03949	0.630669	0.823847
A	2308	hsa-miR-17	CAAAGUGCUUACAGUGCAGGUAG	hsa-miR-17-5p	hsa-miR-17(17)	1.04047	0.577055	0.784435
A	2202	hsa-miR-889	UUAAUAUCGGACAACCAUUGU	hsa-miR-889-3p	hsa-miR-889(19)	1.04103	0.779538	0.897087
B	2113	hsa-miR-31#	UGCUAUGCCAACAUAUUGCCAU	hsa-miR-31-3p	hsa-miR-31*(17)	1.04251	0.663784	0.843194
A	2358	hsa-miR-489	GUGACAUCACAUAUACGGCAGC	hsa-miR-489-3p	hsa-miR-489(19)	1.04347	0.99505	0.997342
A	2215	hsa-miR-196b	UAGGUAGUUUCCUGUUGUUGGG	hsa-miR-196b-5p	hsa-miR-196b(17)	1.04408	0.752264	0.881134
A	494	hsa-miR-195	UAGCAGCACAGAAAUAUUGGC	hsa-miR-195-5p	hsa-miR-195(17)	1.05154	0.912555	0.960245
A	2296	hsa-miR-885-5p	UCCAUUACACUACCCUGCCUCU	hsa-miR-885-5p	NA	1.06017	0.893189	0.957545
A	2388	hsa-miR-518f	GAAAGCGCUUCUCUUUAGAGG	hsa-miR-518f-3p	hsa-miR-518f(17)	1.07695	0.710244	0.857168
A	473	hsa-miR-150	UCUCCCAACCCUUGUACCAGUG	hsa-miR-150-5p	hsa-miR-150(17)	1.09074	0.939105	0.974728
A	2285	hsa-miR-186	CAAAGAAUUCUCCUUUUGGGCU	hsa-miR-186-5p	hsa-miR-186(17)	1.09302	0.47306	0.704672
A	2093	hsa-miR-486-3p	CGGGGCAGCUCAGUACAGGAU	hsa-miR-486-3p		1.09473	0.913888	0.960245
A	1605	hsa-miR-548d	CAAAAACCACAGUUUCUUUUGC	hsa-miR-548d-3p	hsa-miR-548d(9.2)	1.09585	0.751657	0.881134
B	2420	hsa-miR-16-1#	CCAGUAUUAACUGUGCUGCUGA	hsa-miR-16-1-3p	hsa-miR-16-1*(17)	1.09914	0.565214	0.775846
A	2252	hsa-miR-338-3p	UCCAGCAUCAGUGAUUUUGUUG	hsa-miR-338-3p	tgu-miR-338(15)	1.1026	0.690049	0.850344
B	2658	hsa-miR-338-5P	AACAAUAUCCUGGUGCUGAGUG			1.11912	0.250084	0.515576
B	2443	hsa-miR-26a-1#	CCUAUUCUUGGUUACUUGCACG	hsa-miR-26a-1-3p	hsa-miR-26a-1*(17)	1.12071	0.615708	0.809163
A	2239	hsa-miR-654-3p	UAUGUCUGCUGACCAUCACCUU	hsa-miR-654-3p	NA	1.13245	0.903637	0.960245
B	2847	hsa-miR-1180	UUUCCGGCUCGCGUGGGUGUGU	hsa-miR-1180-3p	hsa-miR-1180(19)	1.1471	0.535357	0.750659
A	395	hsa-miR-19a	UGUGCAAAUCUAUGCAAAACUGA	hsa-miR-19a-3p	hsa-miR-19a(17)	1.14806	0.398497	0.639894
A	2367	hsa-miR-193b	AACUGGCCCUCAAAGUCCCGCU	hsa-miR-193b-3p	hsa-miR-193b(17)	1.16025	0.994667	0.997342
A	2147	hsa-miR-342-5p	AGGGGUGCUAUCUGUGAUUGA	hsa-miR-342-5p	NA	1.17071	0.825391	0.918274
A	2303	hsa-miR-450a	UUUUGCGAUGUGUUCCUAAUAU	hsa-miR-450a-5p	hsa-miR-450a(17)	1.17348	0.439057	0.6725
A	511	hsa-miR-208	AUAAGACGAGCAAAAAGCUUGU	hsa-miR-208a-3p	hsa-miR-208(10),hsa-miR-208a(19)	1.18606	0.697728	0.852561
A	437	hsa-miR-100	AACCCGUAGAUCCGAACUUGUG	hsa-miR-100-5p	hsa-miR-100(17)	1.20876	0.88882	0.957545
A	1541	hsa-miR-548b	CAAGAACCUCAGUUGCUUUUGU	hsa-miR-548b-3p	hsa-miR-548b(9.2)	1.21098	0.354576	0.615852
A	2260	hsa-miR-342-3p	UCUCACACAGAAAUCGCACCCGU	hsa-miR-342-3p	NA	1.22085	0.290165	0.563489
B	1583	hsa-miR-639	AUCGCUGCGGUUGCGAGCGCUGU	hsa-miR-639	NA	1.22248	0.173742	0.461819
B	2445	hsa-miR-27a#	AGGGCUUAGCUGCUUGUGAGCA	hsa-miR-27a-5p	hsa-miR-27a*(17)	1.2274	0.434959	0.668577
A	2245	hsa-miR-122	UGGAGUGUGACAAUGGUGUUUG	hsa-miR-122-5p	hsa-miR-122(17)	1.25254	0.32246	0.60723
A	2275	hsa-miR-370	GCCUGCUGGGGUGGAACCUGGU	hsa-miR-370-3p	hsa-miR-370(19)	1.25403	0.784383	0.900282
B	2125	hsa-miR-374a#	CUUAUCAGAUUGUAUUGUAAUU	hsa-miR-374a-3p	hsa-miR-374a*(17)	1.25752	0.460255	0.690382
A	435	hsa-miR-99a	AACCCGUAGAUCCGAUCUUGUG	hsa-miR-99a-5p	hsa-miR-99a(17)	1.26414	0.642192	0.831346
B	2166	hsa-miR-29b-2#	CUGGUUUCACAUGGUGGCUUAG	hsa-miR-29b-2-5p	hsa-miR-29b-2*(17)	1.26689	0.428163	0.662814
B	2791	hsa-miR-1244	AAGUAGUUGGUUUGUAUGAGAUGGUU	hsa-miR-1244	NA	1.28545	0.343582	0.614221
B	2439	hsa-miR-23a#	GGGGUUCCUGGGGAUGGGAUUU	hsa-miR-23a-5p	hsa-miR-23a*(17)	1.28868	0.458675	0.690382
B	1557	hsa-miR-624	UAGUACCAGUACCUUGUGUUCA	hsa-miR-624-5p	hsa-miR-624(9.2),hsa-miR-624*(17)	1.31703	0.680119	0.847713
A	2267	hsa-miR-545	UCAGCAAACAUUUAUUGUGUGC	hsa-miR-545-3p	hsa-miR-545(17)	1.31814	0.358939	0.615852
A	1953	hsa-miR-496	UGAGUAUUACAUGGCCAAUCUC	hsa-miR-496		1.33774	0.26695	0.537608
A	566	hsa-miR-377	AUCACACAAAGGCAACUUUUGU	hsa-miR-377-3p	hsa-miR-377(17)	1.34005	0.388613	0.635514
B	2423	hsa-miR-18a#	ACUGCCCUAAGUGCUCCUUCUGG	hsa-miR-18a-3p	hsa-miR-18a*(17)	1.34156	0.252904	0.518931
B	1597	hsa-miR-645	UCUAGGCUGGUACUGCUGA	hsa-miR-645	NA	1.34663	0.479539	0.705742
A	2088	hsa-miR-636	UGUGCUUGCUCGUCCCGCCCGCA	hsa-miR-636	NA	1.35214	0.957766	0.984381
B	1589	hsa-miR-616	ACUCAAAACCCUUCAGUGACUU	hsa-miR-616-5p	hsa-miR-616(9.2),hsa-miR-616*(17)	1.3563	0.22765	0.492676
A	2261	hsa-miR-135b	UAUGGCUUUUCAUUCCUAUGUGA	hsa-miR-135b-5p	hsa-miR-135b(17)	1.36338	0.491216	0.717043
A	518	hsa-miR-215	AUGACCUAUGAAUUGACAGAC	hsa-miR-215-5p	hsa-miR-215(19)	1.36956	0.34808	0.614221
B	2905	hsa-miR-1293	UGGGUGGUCUGGAGAUUUGUGC	hsa-miR-1293	NA	1.39141	0.214996	0.47734
B	1510	hsa-miR-656	AAUAUUAUACAGUCAACCUCU	hsa-miR-656-3p	hsa-miR-656(19)	1.39446	0.340899	0.614221
B	2818	hsa-miR-1254	AGCCUGGAAGCUGGAGCCUGCAGU	hsa-miR-1254	NA	1.40319	0.286341	0.558558
B	2307	hsa-let-7a#	CUAUACAAUCUACUGUCUUUC	hsa-let-7a-3p	hsa-let-7a*(17)	1.40897	0.221985	0.482817
B	1046	hsa-miR-500	AUGCACCUGGGCAAGGAUUCUG	hsa-miR-500a-3p	hsa-miR-500(9.2),hsa-miR-500*(15),hsa-miR-500a*(17)	1.41466	0.216607	0.477429
B	2863	hsa-miR-1290	UGGAUUUUUGGAUCAGGGA	hsa-miR-1290	NA	1.42191	0.47228	0.704672
B	2803	hsa-miR-1282	UCGUUUGCCUUUUUCUGCUU	hsa-miR-1282	NA	1.42197	0.256636	0.524117
B	2776	hsa-miR-1179	AAGCAUUCUUUCAUUGGUUGG	hsa-miR-1179	NA	1.42813	0.249243	0.515576
B	2838	hsa-miR-1291	UGGCCCUGACUGAAGACCAGCAGU	hsa-miR-1291	NA	1.43002	0.214076	0.47734
A	1111	hsa-miR-511	GUGUCUUUUGCUCUGCAGUCA	hsa-miR-511-5p	hsa-miR-511(19)	1.43822	0.384777	0.635514
B	2411	hsa-miR-593	UGUCUCUGCUGGGGUUUCU	hsa-miR-593-3p	hsa-miR-593(17)	1.43897	0.239213	0.505134
B	1603	hsa-miR-650	AGGAGGCAGCGCUCUCAGGAC	hsa-miR-650	NA	1.4402	0.664864	0.843194
A	2218	hsa-miR-10b	UACCCUGUAGAACCGAAUUUGUG	hsa-miR-10b-5p	hsa-miR-10b(17)	1.44368	0.695456	0.852179
B	2096	hsa-miR-221#	ACCUGGCAUACAAUGUAGAUUU	hsa-miR-221-5p	hsa-miR-221*(17)	1.47281	0.187873	0.461819
B	2378	hsa-miR-125b-1#	ACGGGUUAGGCUCUUGGGAGCU	hsa-miR-125b-1-3p	hsa-miR-125b-1*(17)	1.47466	0.182254	0.461819
B	2316	hsa-miR-34a#	CAAUCAGCAAGUAUACUGCCCU	hsa-miR-34a-3p	hsa-miR-34a*(17)	1.47641	0.18552	0.461819
B	2314	hsa-miR-7-2#	CAACAAAUCCCAGUCUACCUAA	hsa-miR-7-2-3p	hsa-miR-7-2*(17)	1.48335	0.183374	0.461819
B	570	hsa-miR-380-5p	UGGUUGACCAUAGAACAUGCGC	hsa-miR-380-5p	hsa-miR-380*(17)	1.48443	0.183114	0.461819
A	2255	hsa-miR-149	UCUGGCUCCGUGUCUUCACUCCC	hsa-miR-149-5p	hsa-miR-149(17)	1.48805	0.284237	0.55695
A	592	hsa-miR-136	ACUCCAUUUGUUUUGAUGAUGGA	hsa-miR-136-5p	hsa-miR-136(17)	1.48904	0.294805	0.567434
B	2128	hsa-miR-377#	AGAGGUUGCCCUUGGUGAAUUC	hsa-miR-377-5p	hsa-miR-377*(17)	1.49199	0.17989	0.461819
A	2227	hsa-miR-323-3p	CACAUUACACGGUCGACCUCU	hsa-miR-323a-3p	hsa-miR-323-3p(17)	1.49946	0.347019	0.614221
A	2199	hsa-miR-125a-3p	ACAGGUGAGGUUCUUGGGAGCC	hsa-miR-125a-3p	NA	1.50044	0.20235	0.470708
A	1278	hsa-miR-486	UCCUGUACUGAGCUGCCCCGAG	hsa-miR-486-5p	hsa-miR-486(9.2)	1.5016	0.573418	0.781933
B	1996	hsa-miR-454#	ACCCUAUCAAUAUUGUCUCUGC	hsa-miR-454-5p	hsa-miR-454*(17)	1.503	0.147314	0.461819
A	1538	hsa-miR-548a	CAAAACUGGCAAUUACUUUUGC	hsa-miR-548a-3p	hsa-miR-548a(9.2)	1.50807	0.265775	0.537608
B	1818	rno-miR-29c#	UGACCGAUUUCUCCUGGUGUUC	hsa-miR-29c-5p	hsa-miR-29c*(17)	1.50823	0.167616	0.461819
A	485	hsa-miR-184	UGGACGGAGAACUGAUAAGGGU	hsa-miR-184		1.5144	0.344865	0.614221
B	2810	hsa-miR-1197	UAGGACACAUGGUCUACUUCU	hsa-miR-1197	mmu-miR-1197(17)	1.528	0.161918	0.461819
B	1283	hsa-miR-363#	CGGGUGGAUCACGAUGCAAUUU	hsa-miR-363-5p	hsa-miR-363*(17)	1.53449	0.144788	0.461819
B	2743	hsa-miR-520D-3P	AAAGUGCUUCUCUUUGGUGGGU	hsa-miR-520d-3p	NA	1.53512	0.626322	0.820633
A	2229	hsa-miR-127-5p	CUGAAGCUCAGAGGGCUCUGAU	hsa-miR-127-5p	mmu-miR-127*(17)	1.54791	0.231598	0.498689
B	2756	hsa-miR-513C	UUCUCAAGGAGGUGUCGUUUAU	hsa-miR-513c-5p	hsa-miR-513c(17)	1.55588	0.144134	0.461819
A	491	hsa-miR-192	CUGACCUAUGAAUUGACAGCC	hsa-miR-192-5p	hsa-miR-192(17)	1.56868	0.355813	0.615852
B	1582	hsa-miR-638	AGGGAUCGCGGGCGGGUGGCGGCCU	hsa-miR-638	NA	1.57418	0.407544	0.64466
A	2382	hsa-miR-526b	CUCUUGAGGGAAGCACUUUCUGU	hsa-miR-526b-5p	hsa-miR-526b(17)	1.57677	0.192171	0.469632
A	433	hsa-miR-95	UUCAACGGGUAUUUAUUGAGCA	hsa-miR-95-3p	hsa-miR-95(19)	1.58336	0.350177	0.614221
A	2415	hsa-miR-519a	AAAGUGCAUCCUUUUAGAGUGU	hsa-miR-519a-3p	hsa-miR-519a(17)	1.58375	0.185889	0.461819
A	2207	hsa-miR-450b-5p	UUUUGCAAUAUGUUCCUGAAUA	hsa-miR-450b-5p	ssc-miR-450b(15)	1.58774	0.201868	0.470708
A	2409	hsa-miR-589	UGAGAACCACGUCUGCUCUGAG	hsa-miR-589-5p	hsa-miR-589(17)	1.59047	0.187327	0.461819
B	2148	hsa-miR-144#	GGAUAUCAUCAUAUACUGUAAG	hsa-miR-144-5p	hsa-miR-144*(17)	1.61086	0.204828	0.473937
B	2421	hsa-miR-17#	ACUGCAGUGAAGGCACUUGUAG	hsa-miR-17-3p	hsa-miR-17*(17)	1.64568	0.0688033	0.314675
A	186	hsa-miR-96	UUUGGCACUAGCACAUUUUUGCU	hsa-miR-96-5p	hsa-miR-96(17)	1.67069	0.161638	0.461819
A	469	hsa-miR-147	GUGUGUGGAAAUGCUUCUGC	hsa-miR-147a	hsa-miR-147(17)	1.6719	0.161259	0.461819
A	514	hsa-miR-211	UUCCCUUUGUCAUCCUUCGCCU	hsa-miR-211-5p	hsa-miR-211(17)	1.68808	0.275605	0.547435
A	1352	hsa-miR-499	UUAAGACUUGCAGUGAUGUUU	hsa-miR-499a-5p	hsa-miR-499-5p(17)	1.69812	0.149292	0.461819
B	2149	hsa-miR-145#	GGAUUCCUGGAAAUACUGUUCU	hsa-miR-145-3p	hsa-miR-145*(17)	1.69815	0.152048	0.461819
A	2364	hsa-miR-493	UGAAGGUCUACUGUGUGCCAGG	hsa-miR-493-3p	hsa-miR-493(17)	1.73753	0.403554	0.640679
B	1149	hsa-miR-516-3p	UGCUUCCUUUCAGAGGGU			1.76524	0.196538	0.470708
A	2269	hsa-miR-183	UAUGGCACUGGUAGAAUUCACU	hsa-miR-183-5p	hsa-miR-183(17)	1.7945	0.128175	0.458889
B	1106	hsa-miR-488	CCCAGAUAAUGGCACUCUCAA	hsa-miR-488-5p	hsa-miR-488(9.2),hsa-miR-488*(17)	1.82775	0.152481	0.461819
B	2867	hsa-miR-1305	UUUUCAACUCUAAUGGGAGAGA	hsa-miR-1305	NA	1.83013	0.161694	0.461819
A	2241	hsa-miR-510	UACUCAGGAGAGUGGCAAUCAC	hsa-miR-510-5p	hsa-miR-510(19)	1.83783	0.130341	0.458889
A	561	hsa-miR-373	GAAGUGCUUCGAUUUUGGGGUGU	hsa-miR-373-3p	hsa-miR-373(17)	1.83961	0.309109	0.587171
A	1551	hsa-miR-597	UGUGUCACUCGAUGACCACUGU	hsa-miR-597-5p	hsa-miR-597(19)	1.85659	0.674209	0.846201
B	2270	hsa-miR-183#	GUGAAUUACCGAAGGGCCAUAA	hsa-miR-183-3p	hsa-miR-183*(17)	1.86346	0.0881183	0.358238
B	2346	hsa-miR-551b#	GAAAUCAAGCGUGGGUGAGACC	hsa-miR-551b-5p	hsa-miR-551b*(17)	1.95578	0.332521	0.614221
B	2843	hsa-miR-1276	UAAAGAGCCCUGUGGAGACA	hsa-miR-1276	NA	1.97559	0.194832	0.470708
B	2196	hsa-miR-99b#	CAAGCUCGUGUCUGUGGGUCCG	hsa-miR-99b-3p	hsa-miR-99b*(17)	1.98392	0.261506	0.531565
A	573	hsa-miR-383	AGAUCAGAAGGUGAUUGUGGCU	hsa-miR-383-5p	hsa-miR-383(19)	1.99083	0.052977	0.27765
A	569	hsa-miR-380-3p	UAUGUAAUAUGGUCCACAUCUU	hsa-miR-380-3p	hsa-miR-380(17)	2.03828	0.381751	0.635514
B	2302	hsa-miR-425#	AUCGGGAAUGUCGUGUCCGCCC	hsa-miR-425-3p	hsa-miR-425*(17)	2.07623	0.0853749	0.357449
B	1043	hsa-miR-497	CAGCAGCACACUGUGGUUUGU	hsa-miR-497-5p	hsa-miR-497(17)	2.13921	0.676961	0.846201
B	2783	hsa-miR-548J	AAAAGUAAUUGCGGUCUUUGGU	hsa-miR-548j-5p	hsa-miR-548j(19)	2.25939	0.0830535	0.354199
B	1568	hsa-miR-605	UAAAUCCCAUGGUGCCUUCUCCU	hsa-miR-605-5p	hsa-miR-605(19)	2.43294	0.363187	0.617155
A	2341	hsa-miR-708	AAGGAGCUUACAAUCUAGCUGGG	hsa-miR-708-5p	hsa-miR-708(17)	2.66502	0.685887	0.85003
B	1514	hsa-miR-659	CUUGGUUCAGGGAGGGUCCCCA	hsa-miR-659-3p	hsa-miR-659(17)	2.6939	0.557339	0.774577
B	2438	hsa-miR-21#	CAACACCAGUCGAUGGGCUGU	hsa-miR-21-3p	hsa-miR-21*(17)	2.77088	0.0869914	0.357449
A	560	hsa-miR-372	AAAGUGCUGCGACAUUUGAGCGU	hsa-miR-372-3p	hsa-miR-372(19)	2.96151	0.613464	0.808657
A	1279	hsa-miR-487a	AAUCAUACAGGGACAUCCAGUU	hsa-miR-487a-3p	hsa-miR-487(7.1),hsa-miR-487a(19)	3.00922	0.52138	0.741177
B	2145	hsa-miR-141#	CAUCUUCCAGUACAGUGUUGGA	hsa-miR-141-5p	hsa-miR-141*(17)	3.38375	0.327768	0.611927
A	1119	hsa-miR-520e	AAAGUGCUUCCUUUUUGAGGG	hsa-miR-520e	NA	3.38924	0.233676	0.498689
B	1558	hsa-miR-601	UGGUCUAGGAUUGUUGGAGGAG	hsa-miR-601	NA	3.60575	0.165761	0.461819
A	1052	hsa-miR-508	UGAUUGUAGCCUUUUGGAGUAGA	hsa-miR-508-3p	hsa-miR-508(9.2)	3.75405	0.199028	0.470708
B	2769	hsa-miR-1227	CGUGCCACCCUUUUCCCCAG	hsa-miR-1227-3p	hsa-miR-1227(18)	4.51647	0.243124	0.506025
B	1621	hsa-miR-580	UUGAGAAUGAUGAAUCAUUAGG	hsa-miR-580-3p	hsa-miR-580(19)	4.5909	0.561419	0.775293
B	2174	hsa-miR-27b#	AGAGCUUAGCUGAUUGGUGAAC	hsa-miR-27b-5p	hsa-miR-27b*(17)	4.92078	0.836382	0.922079
B	2768	hsa-miR-1233	UGAGCCCUGUCCUCCCGCAG	hsa-miR-1233-3p	hsa-miR-1233(18)	5.54866	0.394292	0.638115
A	1120	hsa-miR-520f	AAGUGCUUCCUUUUAGAGGGUU	hsa-miR-520f-3p	hsa-miR-520f(19)	5.6322	0.661005	0.843194
A	1988	hsa-miR-598	UACGUCAUCGUUGUCAUCGUCA	hsa-miR-598-3p	hsa-miR-598(19)	6.222	0.411872	0.646802
B	567	hsa-miR-378	CUCCUGACUCCAGGUCCUGUGU	hsa-miR-378a-5p	hsa-miR-378(9.2),hsa-miR-378*(17)	8.56775	0.767016	0.889739
B	2182	hsa-miR-939	UGGGGAGCUGAGGCUCUGGGGGUG	hsa-miR-939-5p	hsa-miR-939(18)	10.9322	0.301785	0.57831
A	2099	hsa-miR-224	CAAGUCACUAGUGGUUCCGUU	hsa-miR-224-5p	hsa-miR-224(17)	11.6905	0.705936	0.856095
A	1156	hsa-miR-518b	CAAAGCGCUCCCCUUUAGAGGU	hsa-miR-518b	NA	11.8957	0.699971	0.852906
A	1611	hsa-miR-654	UGGUGGGCCGCAGAACAUGUGC	hsa-miR-654-5p	hsa-miR-654(9.2)	15.8232	0.451844	0.682472
A	2408	hsa-miR-548b-5p	AAAAGUAAUUGUGGUUUUGGCC	hsa-miR-548b-5p	NA	18.8809	0.73666	0.870781
B	1594	hsa-miR-643	ACUUGUAUGCUAGCUCAGGUAG	hsa-miR-643	NA	20.8592	0.992762	0.997342
B	2432	hsa-miR-625#	GACUAUAGAACUUUCCCCCUCA	hsa-miR-625-3p	hsa-miR-625*(17)	31.9139	0.233868	0.498689
B	2187	hsa-miR-942	UCUUCUCUGUUUUGGCCAUGUG	hsa-miR-942-5p	hsa-miR-942(19)	75.6736	0.329598	0.612714
A	1024	hsa-miR-429	UAAUACUGUCUGGUAAAACCGU	hsa-miR-429	mml-miR-429(19)	99.1158	0.90974	0.960245
B	2896	hsa-miR-1260	AUCCCACCUCUGCCACCA	hsa-miR-1260a	hsa-miR-1260(17)	119.831	0.607289	0.807861
A	2433	hsa-miR-628-5p	AUGCUGACAUAUUUACUAGAGG	hsa-miR-628-5p	NA	146.536	0.973217	0.989134
B	1614	hsa-miR-572	GUCCGCUCGGCGGUGGCCCA	hsa-miR-572	NA	198.801	0.152852	0.461819
A	2235	hsa-miR-509-5p	UACUGCAGACAGUGGCAAUCA	hsa-miR-509-5p	eca-miR-509-5p(20)	207.161	0.571748	0.781933
A	1990	hsa-miR-758	UUUGUGACCUGGUCCACUAACC	hsa-miR-758-3p	hsa-miR-758(18)	232.086	0.359601	0.615852
A	1610	hsa-miR-411	UAGUAGACCGUAUAGCGUACG	hsa-miR-411-5p	hsa-miR-411(17)	423.696	0.869011	0.94505
B	2400	hsa-miR-520c-3p	AAAGUGCUUCCUUUUAGAGGGU	hsa-miR-520c-3p	NA	1104.37	0.951276	0.982458
B	1599	hsa-miR-646	AAGCAGCUGCCUCUGAGGC	hsa-miR-646	NA	1619.49	0.91221	0.960245
A	2386	hsa-miR-523	GAACGCGCUUCCCUAUAGAGGGU	hsa-miR-523-3p	hsa-miR-523(17)	1633.76	0.99763	0.99763
A	428	hsa-miR-34c	AGGCAGUGUAGUUAGCUGAUUGC	hsa-miR-34c-5p	hsa-miR-34c(9.2)	1873.69	0.42052	0.65565
B	534	hsa-miR-302c#	UUUAACAUGGGGGUACCUGCUG	hsa-miR-302c-5p	hsa-miR-302c*(17)	4100.47	0.764887	0.889642
