# Supplementary material for: Plasmatic extracellular vesicle microRNAs in malignant pleural mesothelioma and asbestos-exposed subjects suggest a 2-miRNA signature as potential biomarker of disease
Source: PLoS One. 2017 May 4;12(5):e0176680. doi: 10.1371/journal.pone.0176680 (PMC5417506; doi:10.1371/journal.pone.0176680)
Supplement: S2 Table — (XLSX) [file pone.0176680.s003.xlsx]

## Sheet: DB_validation
Sample_Name	Assay_ID	Assay_name	Assay Target Sequence	NCBI Name	miRBase Alias	crt_mean	std	cv
Ex-Exp01	001006	RNU48	GAUGACCCCAGGUAACUCUGAGUGUGUCGCUGAUGCCAUCACCGCAGCGCUCUGACC	RNU48	U48	30.364	1.32146	4.35206
Ex-Exp01	377	hsa-let-7a	UGAGGUAGUAGGUUGUAUAGUU	hsa-let-7a-5p	hsa-let-7a(17)	20.932	0.0664605	0.317507
Ex-Exp01	382	hsa-let-7f	UGAGGUAGUAGAUUGUAUAGUU	hsa-let-7f-5p	hsa-let-7f(17)	24.1743	0.137755	0.569838
Ex-Exp01	439	hsa-miR-103	AGCAGCAUUGUACAGGGCUAUGA	hsa-miR-103a-3p	hsa-miR-103(16),hsa-miR-103a(17)	22.2873	0.12761	0.572568
Ex-Exp01	454	hsa-miR-130a	CAGUGCAAUGUUAAAAGGGCAU	hsa-miR-130a-3p	hsa-miR-130a(17)	22.3007	0.057492	0.257804
Ex-Exp01	464	hsa-miR-142-3p	UGUAGUGUUUCCUACUUUAUGGA	hsa-miR-142-3p		18.4343	0.060542	0.32842
Ex-Exp01	2248	hsa-miR-142-5p	CAUAAAGUAGAAAGCACUACU	hsa-miR-142-5p		24.6853	0.146005	0.591463
Ex-Exp01	2160	hsa-miR-148b#	AAGUUCUGUUAUACACUCAGGC	hsa-miR-148b-5p	hsa-miR-148b*(17)	28.025	0.107764	0.384527
Ex-Exp01	2642	hsa-miR-151-5P	UCGAGGAGCUCACAGUCUAGU	hsa-miR-151a-5p	hsa-miR-151-5p(17)	23.514	0.0752861	0.320176
Ex-Exp01	480	hsa-miR-181a	AACAUUCAACGCUGUCGGUGAGU	hsa-miR-181a-5p	hsa-miR-181a(17)	26.2113	0.243155	0.927671
Ex-Exp01	498	hsa-miR-199a	CCCAGUGUUCAGACUACCUGUUC	hsa-miR-199a-5p	hsa-miR-199a(9.2)	27.7193	0.342553	1.23579
Ex-Exp01	399	hsa-miR-23a	AUCACAUUGCCAGGGAUUUCC	hsa-miR-23a-3p	hsa-miR-23a(17)	24.967	0.214544	0.859309
Ex-Exp01	400	hsa-miR-23b	AUCACAUUGCCAGGGAUUACC	hsa-miR-23b-3p	hsa-miR-23b(17)	24.9327	0.0926517	0.371608
Ex-Exp01	408	hsa-miR-27a	UUCACAGUGGCUAAGUUCCGC	hsa-miR-27a-3p	hsa-miR-27a(17)	22.8653	0.0957096	0.41858
Ex-Exp01	420	hsa-miR-30d	UGUAAACAUCCCCGACUGGAAG	hsa-miR-30d-5p	hsa-miR-30d(17)	24.3673	0.231779	0.951186
Ex-Exp01	422	hsa-miR-30e-3p	CUUUCAGUCGGAUGUUUACAGC	hsa-miR-30e-3p	hsa-miR-30e*(17)	23.1383	0.107072	0.462746
Ex-Exp01	2109	hsa-miR-32	UAUUGCACAUUACUAAGUUGCA	hsa-miR-32-5p	hsa-miR-32(17)	31.808	0.278653	0.876047
Ex-Exp01	554	hsa-miR-361	UUAUCAGAAUCUCCAGGGGUAC	hsa-miR-361-5p	hsa-miR-361(9.2)	24.9063	0.301759	1.21157
Ex-Exp01	2089	hsa-miR-505	CGUCAACACUUGCUGGUUUCCU	hsa-miR-505-3p	hsa-miR-505(17)	28.587	0.252887	0.884624
Ex-Exp01	2324	hsa-miR-744	UGCGGGGCUAGGGCUAACAGCA	hsa-miR-744-5p	hsa-miR-744(17)	24.8453	0.137947	0.555222
Ex-Exp01	577	hsa-miR-98	UGAGGUAGUAAGUUGUAUUGUU	hsa-miR-98-5p	hsa-miR-98(18)	26.2377	0.0761665	0.290294
Ex-Exp02	001006	RNU48	GAUGACCCCAGGUAACUCUGAGUGUGUCGCUGAUGCCAUCACCGCAGCGCUCUGACC	RNU48	U48	32.1383	0.275459	0.857105
Ex-Exp02	377	hsa-let-7a	UGAGGUAGUAGGUUGUAUAGUU	hsa-let-7a-5p	hsa-let-7a(17)	21.4793	0.148194	0.689936
Ex-Exp02	382	hsa-let-7f	UGAGGUAGUAGAUUGUAUAGUU	hsa-let-7f-5p	hsa-let-7f(17)	24.4767	0.181753	0.742558
Ex-Exp02	439	hsa-miR-103	AGCAGCAUUGUACAGGGCUAUGA	hsa-miR-103a-3p	hsa-miR-103(16),hsa-miR-103a(17)	22.9357	0.0282902	0.123346
Ex-Exp02	454	hsa-miR-130a	CAGUGCAAUGUUAAAAGGGCAU	hsa-miR-130a-3p	hsa-miR-130a(17)	23.0637	0.0821969	0.356391
Ex-Exp02	464	hsa-miR-142-3p	UGUAGUGUUUCCUACUUUAUGGA	hsa-miR-142-3p		19.3963	0.0616144	0.31766
Ex-Exp02	2248	hsa-miR-142-5p	CAUAAAGUAGAAAGCACUACU	hsa-miR-142-5p		25.854	0.120403	0.465705
Ex-Exp02	2160	hsa-miR-148b#	AAGUUCUGUUAUACACUCAGGC	hsa-miR-148b-5p	hsa-miR-148b*(17)	28.6397	0.191628	0.6691
Ex-Exp02	2642	hsa-miR-151-5P	UCGAGGAGCUCACAGUCUAGU	hsa-miR-151a-5p	hsa-miR-151-5p(17)	24.1595	0.200111	0.828292
Ex-Exp02	480	hsa-miR-181a	AACAUUCAACGCUGUCGGUGAGU	hsa-miR-181a-5p	hsa-miR-181a(17)	26.753	0.200442	0.749232
Ex-Exp02	498	hsa-miR-199a	CCCAGUGUUCAGACUACCUGUUC	hsa-miR-199a-5p	hsa-miR-199a(9.2)	27.6307	0.104242	0.377268
Ex-Exp02	399	hsa-miR-23a	AUCACAUUGCCAGGGAUUUCC	hsa-miR-23a-3p	hsa-miR-23a(17)	25.587	0.0876071	0.342389
Ex-Exp02	400	hsa-miR-23b	AUCACAUUGCCAGGGAUUACC	hsa-miR-23b-3p	hsa-miR-23b(17)	25.8153	0.176001	0.681769
Ex-Exp02	408	hsa-miR-27a	UUCACAGUGGCUAAGUUCCGC	hsa-miR-27a-3p	hsa-miR-27a(17)	23.462	0.172653	0.735883
Ex-Exp02	420	hsa-miR-30d	UGUAAACAUCCCCGACUGGAAG	hsa-miR-30d-5p	hsa-miR-30d(17)	24.8563	0.207811	0.836048
Ex-Exp02	422	hsa-miR-30e-3p	CUUUCAGUCGGAUGUUUACAGC	hsa-miR-30e-3p	hsa-miR-30e*(17)	23.981	0.091033	0.379605
Ex-Exp02	2109	hsa-miR-32	UAUUGCACAUUACUAAGUUGCA	hsa-miR-32-5p	hsa-miR-32(17)	31.372	0.278653	0.888222
Ex-Exp02	554	hsa-miR-361	UUAUCAGAAUCUCCAGGGGUAC	hsa-miR-361-5p	hsa-miR-361(9.2)	25.5313	0.0728309	0.285261
Ex-Exp02	2089	hsa-miR-505	CGUCAACACUUGCUGGUUUCCU	hsa-miR-505-3p	hsa-miR-505(17)	29.849	0.777828	2.60588
Ex-Exp02	2324	hsa-miR-744	UGCGGGGCUAGGGCUAACAGCA	hsa-miR-744-5p	hsa-miR-744(17)	25.3757	0.0507379	0.199947
Ex-Exp02	577	hsa-miR-98	UGAGGUAGUAAGUUGUAUUGUU	hsa-miR-98-5p	hsa-miR-98(18)	26.5447	0.262148	0.987571
Ex-Exp05	001006	RNU48	GAUGACCCCAGGUAACUCUGAGUGUGUCGCUGAUGCCAUCACCGCAGCGCUCUGACC	RNU48	U48	33.117	0.219293	0.662178
Ex-Exp05	377	hsa-let-7a	UGAGGUAGUAGGUUGUAUAGUU	hsa-let-7a-5p	hsa-let-7a(17)	20.126	0.112667	0.559809
Ex-Exp05	382	hsa-let-7f	UGAGGUAGUAGAUUGUAUAGUU	hsa-let-7f-5p	hsa-let-7f(17)	23.0212	0.18874	0.819853
Ex-Exp05	439	hsa-miR-103	AGCAGCAUUGUACAGGGCUAUGA	hsa-miR-103a-3p	hsa-miR-103(16),hsa-miR-103a(17)	21.1701	0.066292	0.313139
Ex-Exp05	454	hsa-miR-130a	CAGUGCAAUGUUAAAAGGGCAU	hsa-miR-130a-3p	hsa-miR-130a(17)	19.9087	0.0183002	0.0919207
Ex-Exp05	464	hsa-miR-142-3p	UGUAGUGUUUCCUACUUUAUGGA	hsa-miR-142-3p		17.6316	0.0997696	0.565855
Ex-Exp05	2248	hsa-miR-142-5p	CAUAAAGUAGAAAGCACUACU	hsa-miR-142-5p		23.7763	0.110991	0.466815
Ex-Exp05	2160	hsa-miR-148b#	AAGUUCUGUUAUACACUCAGGC	hsa-miR-148b-5p	hsa-miR-148b*(17)	26.7939	0.18552	0.692397
Ex-Exp05	2642	hsa-miR-151-5P	UCGAGGAGCUCACAGUCUAGU	hsa-miR-151a-5p	hsa-miR-151-5p(17)	22.6056	0.198424	0.877767
Ex-Exp05	480	hsa-miR-181a	AACAUUCAACGCUGUCGGUGAGU	hsa-miR-181a-5p	hsa-miR-181a(17)	25.289	0.140045	0.553776
Ex-Exp05	498	hsa-miR-199a	CCCAGUGUUCAGACUACCUGUUC	hsa-miR-199a-5p	hsa-miR-199a(9.2)	25.9809	0.141321	0.543941
Ex-Exp05	399	hsa-miR-23a	AUCACAUUGCCAGGGAUUUCC	hsa-miR-23a-3p	hsa-miR-23a(17)	23.4436	0.154047	0.657096
Ex-Exp05	400	hsa-miR-23b	AUCACAUUGCCAGGGAUUACC	hsa-miR-23b-3p	hsa-miR-23b(17)	23.9846	0.0721859	0.300968
Ex-Exp05	408	hsa-miR-27a	UUCACAGUGGCUAAGUUCCGC	hsa-miR-27a-3p	hsa-miR-27a(17)	21.2314	0.132501	0.624079
Ex-Exp05	420	hsa-miR-30d	UGUAAACAUCCCCGACUGGAAG	hsa-miR-30d-5p	hsa-miR-30d(17)	22.6077	0.0929766	0.411261
Ex-Exp05	422	hsa-miR-30e-3p	CUUUCAGUCGGAUGUUUACAGC	hsa-miR-30e-3p	hsa-miR-30e*(17)	22.509	0.062678	0.278458
Ex-Exp05	2109	hsa-miR-32	UAUUGCACAUUACUAAGUUGCA	hsa-miR-32-5p	hsa-miR-32(17)	29.5768	0.278653	0.942133
Ex-Exp05	554	hsa-miR-361	UUAUCAGAAUCUCCAGGGGUAC	hsa-miR-361-5p	hsa-miR-361(9.2)	23.5653	0.0412792	0.175169
Ex-Exp05	2089	hsa-miR-505	CGUCAACACUUGCUGGUUUCCU	hsa-miR-505-3p	hsa-miR-505(17)	28.3743	0.298262	1.05117
Ex-Exp05	2324	hsa-miR-744	UGCGGGGCUAGGGCUAACAGCA	hsa-miR-744-5p	hsa-miR-744(17)	23.7747	0.143359	0.602988
Ex-Exp05	577	hsa-miR-98	UGAGGUAGUAAGUUGUAUUGUU	hsa-miR-98-5p	hsa-miR-98(18)	24.7713	0.291468	1.17664
Ex-Exp06	001006	RNU48	GAUGACCCCAGGUAACUCUGAGUGUGUCGCUGAUGCCAUCACCGCAGCGCUCUGACC	RNU48	U48	33.2056	0.528299	1.59099
Ex-Exp06	377	hsa-let-7a	UGAGGUAGUAGGUUGUAUAGUU	hsa-let-7a-5p	hsa-let-7a(17)	20.6089	0.110495	0.536151
Ex-Exp06	382	hsa-let-7f	UGAGGUAGUAGAUUGUAUAGUU	hsa-let-7f-5p	hsa-let-7f(17)	23.4738	0.152385	0.64917
Ex-Exp06	439	hsa-miR-103	AGCAGCAUUGUACAGGGCUAUGA	hsa-miR-103a-3p	hsa-miR-103(16),hsa-miR-103a(17)	21.9707	0.0397152	0.180764
Ex-Exp06	454	hsa-miR-130a	CAGUGCAAUGUUAAAAGGGCAU	hsa-miR-130a-3p	hsa-miR-130a(17)	20.5425	0.107396	0.5228
Ex-Exp06	464	hsa-miR-142-3p	UGUAGUGUUUCCUACUUUAUGGA	hsa-miR-142-3p		18.6473	0.0392653	0.210569
Ex-Exp06	2248	hsa-miR-142-5p	CAUAAAGUAGAAAGCACUACU	hsa-miR-142-5p		24.6835	0.107042	0.433658
Ex-Exp06	2160	hsa-miR-148b#	AAGUUCUGUUAUACACUCAGGC	hsa-miR-148b-5p	hsa-miR-148b*(17)	27.908	0.228308	0.818072
Ex-Exp06	2642	hsa-miR-151-5P	UCGAGGAGCUCACAGUCUAGU	hsa-miR-151a-5p	hsa-miR-151-5p(17)	23.7303	0.0941781	0.396868
Ex-Exp06	480	hsa-miR-181a	AACAUUCAACGCUGUCGGUGAGU	hsa-miR-181a-5p	hsa-miR-181a(17)	26.0029	0.164089	0.631039
Ex-Exp06	498	hsa-miR-199a	CCCAGUGUUCAGACUACCUGUUC	hsa-miR-199a-5p	hsa-miR-199a(9.2)	26.9232	0.125032	0.464402
Ex-Exp06	399	hsa-miR-23a	AUCACAUUGCCAGGGAUUUCC	hsa-miR-23a-3p	hsa-miR-23a(17)	24.6082	0.0106874	0.0434301
Ex-Exp06	400	hsa-miR-23b	AUCACAUUGCCAGGGAUUACC	hsa-miR-23b-3p	hsa-miR-23b(17)	24.6545	0.0319471	0.129579
Ex-Exp06	408	hsa-miR-27a	UUCACAGUGGCUAAGUUCCGC	hsa-miR-27a-3p	hsa-miR-27a(17)	22.1049	0.140639	0.636237
Ex-Exp06	420	hsa-miR-30d	UGUAAACAUCCCCGACUGGAAG	hsa-miR-30d-5p	hsa-miR-30d(17)	23.1737	0.256807	1.10818
Ex-Exp06	422	hsa-miR-30e-3p	CUUUCAGUCGGAUGUUUACAGC	hsa-miR-30e-3p	hsa-miR-30e*(17)	23.1249	0.0779644	0.337144
Ex-Exp06	2109	hsa-miR-32	UAUUGCACAUUACUAAGUUGCA	hsa-miR-32-5p	hsa-miR-32(17)	30.5586	0.278653	0.911865
Ex-Exp06	554	hsa-miR-361	UUAUCAGAAUCUCCAGGGGUAC	hsa-miR-361-5p	hsa-miR-361(9.2)	24.691	0.0906661	0.367203
Ex-Exp06	2089	hsa-miR-505	CGUCAACACUUGCUGGUUUCCU	hsa-miR-505-3p	hsa-miR-505(17)	28.0039	0.263585	0.941245
Ex-Exp06	2324	hsa-miR-744	UGCGGGGCUAGGGCUAACAGCA	hsa-miR-744-5p	hsa-miR-744(17)	24.2129	0.0185135	0.0764614
Ex-Exp06	577	hsa-miR-98	UGAGGUAGUAAGUUGUAUUGUU	hsa-miR-98-5p	hsa-miR-98(18)	25.6284	0.188227	0.734446
Ex-Exp07	001006	RNU48	GAUGACCCCAGGUAACUCUGAGUGUGUCGCUGAUGCCAUCACCGCAGCGCUCUGACC	RNU48	U48	31.705	0.313634	0.989226
Ex-Exp07	377	hsa-let-7a	UGAGGUAGUAGGUUGUAUAGUU	hsa-let-7a-5p	hsa-let-7a(17)	19.0913	0.244347	1.27988
Ex-Exp07	382	hsa-let-7f	UGAGGUAGUAGAUUGUAUAGUU	hsa-let-7f-5p	hsa-let-7f(17)	22.3017	0.304541	1.36555
Ex-Exp07	439	hsa-miR-103	AGCAGCAUUGUACAGGGCUAUGA	hsa-miR-103a-3p	hsa-miR-103(16),hsa-miR-103a(17)	20.5037	0.244197	1.19099
Ex-Exp07	454	hsa-miR-130a	CAGUGCAAUGUUAAAAGGGCAU	hsa-miR-130a-3p	hsa-miR-130a(17)	20.5273	0.142637	0.694864
Ex-Exp07	464	hsa-miR-142-3p	UGUAGUGUUUCCUACUUUAUGGA	hsa-miR-142-3p		17.0573	0.0658584	0.3861
Ex-Exp07	2248	hsa-miR-142-5p	CAUAAAGUAGAAAGCACUACU	hsa-miR-142-5p		23.6703	0.0468224	0.19781
Ex-Exp07	2160	hsa-miR-148b#	AAGUUCUGUUAUACACUCAGGC	hsa-miR-148b-5p	hsa-miR-148b*(17)	26.2547	0.144195	0.549218
Ex-Exp07	2642	hsa-miR-151-5P	UCGAGGAGCUCACAGUCUAGU	hsa-miR-151a-5p	hsa-miR-151-5p(17)	22.1517	0.0798269	0.360365
Ex-Exp07	480	hsa-miR-181a	AACAUUCAACGCUGUCGGUGAGU	hsa-miR-181a-5p	hsa-miR-181a(17)	23.5903	0.265001	1.12334
Ex-Exp07	498	hsa-miR-199a	CCCAGUGUUCAGACUACCUGUUC	hsa-miR-199a-5p	hsa-miR-199a(9.2)	25.892	0.392509	1.51595
Ex-Exp07	399	hsa-miR-23a	AUCACAUUGCCAGGGAUUUCC	hsa-miR-23a-3p	hsa-miR-23a(17)	23.562	0.0672012	0.28521
Ex-Exp07	400	hsa-miR-23b	AUCACAUUGCCAGGGAUUACC	hsa-miR-23b-3p	hsa-miR-23b(17)	23.8917	0.129523	0.542128
Ex-Exp07	408	hsa-miR-27a	UUCACAGUGGCUAAGUUCCGC	hsa-miR-27a-3p	hsa-miR-27a(17)	21.2503	0.212097	0.99809
Ex-Exp07	420	hsa-miR-30d	UGUAAACAUCCCCGACUGGAAG	hsa-miR-30d-5p	hsa-miR-30d(17)	22.7267	0.248902	1.0952
Ex-Exp07	422	hsa-miR-30e-3p	CUUUCAGUCGGAUGUUUACAGC	hsa-miR-30e-3p	hsa-miR-30e*(17)	21.7143	0.0888951	0.409384
Ex-Exp07	2109	hsa-miR-32	UAUUGCACAUUACUAAGUUGCA	hsa-miR-32-5p	hsa-miR-32(17)	29.2533	0.278653	0.952551
Ex-Exp07	554	hsa-miR-361	UUAUCAGAAUCUCCAGGGGUAC	hsa-miR-361-5p	hsa-miR-361(9.2)	23.3653	0.313612	1.34221
Ex-Exp07	2089	hsa-miR-505	CGUCAACACUUGCUGGUUUCCU	hsa-miR-505-3p	hsa-miR-505(17)	27.5153	0.243229	0.883976
Ex-Exp07	2324	hsa-miR-744	UGCGGGGCUAGGGCUAACAGCA	hsa-miR-744-5p	hsa-miR-744(17)	23.0497	0.126259	0.547769
Ex-Exp07	577	hsa-miR-98	UGAGGUAGUAAGUUGUAUUGUU	hsa-miR-98-5p	hsa-miR-98(18)	23.957	0.574624	2.39857
Ex-Exp08	001006	RNU48	GAUGACCCCAGGUAACUCUGAGUGUGUCGCUGAUGCCAUCACCGCAGCGCUCUGACC	RNU48	U48	33.3088	0.809713	2.43093
Ex-Exp08	377	hsa-let-7a	UGAGGUAGUAGGUUGUAUAGUU	hsa-let-7a-5p	hsa-let-7a(17)	20.556	0.0759737	0.369594
Ex-Exp08	382	hsa-let-7f	UGAGGUAGUAGAUUGUAUAGUU	hsa-let-7f-5p	hsa-let-7f(17)	22.8757	0.182432	0.797492
Ex-Exp08	439	hsa-miR-103	AGCAGCAUUGUACAGGGCUAUGA	hsa-miR-103a-3p	hsa-miR-103(16),hsa-miR-103a(17)	21.895	0.103711	0.473675
Ex-Exp08	454	hsa-miR-130a	CAGUGCAAUGUUAAAAGGGCAU	hsa-miR-130a-3p	hsa-miR-130a(17)	20.6487	0.157906	0.764728
Ex-Exp08	464	hsa-miR-142-3p	UGUAGUGUUUCCUACUUUAUGGA	hsa-miR-142-3p		18.1487	0.177184	0.976295
Ex-Exp08	2248	hsa-miR-142-5p	CAUAAAGUAGAAAGCACUACU	hsa-miR-142-5p		24.5223	0.159343	0.649789
Ex-Exp08	2160	hsa-miR-148b#	AAGUUCUGUUAUACACUCAGGC	hsa-miR-148b-5p	hsa-miR-148b*(17)	27.092	0.15094	0.55714
Ex-Exp08	2642	hsa-miR-151-5P	UCGAGGAGCUCACAGUCUAGU	hsa-miR-151a-5p	hsa-miR-151-5p(17)	22.9977	0.352738	1.5338
Ex-Exp08	480	hsa-miR-181a	AACAUUCAACGCUGUCGGUGAGU	hsa-miR-181a-5p	hsa-miR-181a(17)	24.7703	0.522977	2.11131
Ex-Exp08	498	hsa-miR-199a	CCCAGUGUUCAGACUACCUGUUC	hsa-miR-199a-5p	hsa-miR-199a(9.2)	26.9823	0.0447921	0.166005
Ex-Exp08	399	hsa-miR-23a	AUCACAUUGCCAGGGAUUUCC	hsa-miR-23a-3p	hsa-miR-23a(17)	24.2983	0.130806	0.538335
Ex-Exp08	400	hsa-miR-23b	AUCACAUUGCCAGGGAUUACC	hsa-miR-23b-3p	hsa-miR-23b(17)	24.641	0.0887074	0.359999
Ex-Exp08	408	hsa-miR-27a	UUCACAGUGGCUAAGUUCCGC	hsa-miR-27a-3p	hsa-miR-27a(17)	22.1757	0.110365	0.497683
Ex-Exp08	420	hsa-miR-30d	UGUAAACAUCCCCGACUGGAAG	hsa-miR-30d-5p	hsa-miR-30d(17)	23.6007	0.104963	0.444748
Ex-Exp08	422	hsa-miR-30e-3p	CUUUCAGUCGGAUGUUUACAGC	hsa-miR-30e-3p	hsa-miR-30e*(17)	22.9657	0.122402	0.53298
Ex-Exp08	2109	hsa-miR-32	UAUUGCACAUUACUAAGUUGCA	hsa-miR-32-5p	hsa-miR-32(17)	29.4487	0.278653	0.946233
Ex-Exp08	554	hsa-miR-361	UUAUCAGAAUCUCCAGGGGUAC	hsa-miR-361-5p	hsa-miR-361(9.2)	24.096	0.108499	0.450277
Ex-Exp08	2089	hsa-miR-505	CGUCAACACUUGCUGGUUUCCU	hsa-miR-505-3p	hsa-miR-505(17)	28.3283	0.0341516	0.120556
Ex-Exp08	2324	hsa-miR-744	UGCGGGGCUAGGGCUAACAGCA	hsa-miR-744-5p	hsa-miR-744(17)	24.021	0.0403609	0.168023
Ex-Exp08	577	hsa-miR-98	UGAGGUAGUAAGUUGUAUUGUU	hsa-miR-98-5p	hsa-miR-98(18)	24.4507	0.596819	2.44091
Ex-Exp09	001006	RNU48	GAUGACCCCAGGUAACUCUGAGUGUGUCGCUGAUGCCAUCACCGCAGCGCUCUGACC	RNU48	U48	32.8568	0.587449	1.78791
Ex-Exp09	377	hsa-let-7a	UGAGGUAGUAGGUUGUAUAGUU	hsa-let-7a-5p	hsa-let-7a(17)	19.727	0.161034	0.816313
Ex-Exp09	382	hsa-let-7f	UGAGGUAGUAGAUUGUAUAGUU	hsa-let-7f-5p	hsa-let-7f(17)	22.58	0.401623	1.77867
Ex-Exp09	439	hsa-miR-103	AGCAGCAUUGUACAGGGCUAUGA	hsa-miR-103a-3p	hsa-miR-103(16),hsa-miR-103a(17)	21.1067	0.124861	0.591573
Ex-Exp09	454	hsa-miR-130a	CAGUGCAAUGUUAAAAGGGCAU	hsa-miR-130a-3p	hsa-miR-130a(17)	20.479	0.0966902	0.472143
Ex-Exp09	464	hsa-miR-142-3p	UGUAGUGUUUCCUACUUUAUGGA	hsa-miR-142-3p		17.273	0.0673573	0.389957
Ex-Exp09	2248	hsa-miR-142-5p	CAUAAAGUAGAAAGCACUACU	hsa-miR-142-5p		23.8907	0.23567	0.986452
Ex-Exp09	2160	hsa-miR-148b#	AAGUUCUGUUAUACACUCAGGC	hsa-miR-148b-5p	hsa-miR-148b*(17)	26.119	0.222614	0.852307
Ex-Exp09	2642	hsa-miR-151-5P	UCGAGGAGCUCACAGUCUAGU	hsa-miR-151a-5p	hsa-miR-151-5p(17)	22.057	0.0711407	0.322531
Ex-Exp09	480	hsa-miR-181a	AACAUUCAACGCUGUCGGUGAGU	hsa-miR-181a-5p	hsa-miR-181a(17)	25.207	0.204311	0.810533
Ex-Exp09	498	hsa-miR-199a	CCCAGUGUUCAGACUACCUGUUC	hsa-miR-199a-5p	hsa-miR-199a(9.2)	26.1067	0.0141892	0.0543509
Ex-Exp09	399	hsa-miR-23a	AUCACAUUGCCAGGGAUUUCC	hsa-miR-23a-3p	hsa-miR-23a(17)	23.2907	0.112491	0.48299
Ex-Exp09	400	hsa-miR-23b	AUCACAUUGCCAGGGAUUACC	hsa-miR-23b-3p	hsa-miR-23b(17)	24.103	0.112214	0.465561
Ex-Exp09	408	hsa-miR-27a	UUCACAGUGGCUAAGUUCCGC	hsa-miR-27a-3p	hsa-miR-27a(17)	20.9143	0.0221886	0.106093
Ex-Exp09	420	hsa-miR-30d	UGUAAACAUCCCCGACUGGAAG	hsa-miR-30d-5p	hsa-miR-30d(17)	22.354	0.0325115	0.145439
Ex-Exp09	422	hsa-miR-30e-3p	CUUUCAGUCGGAUGUUUACAGC	hsa-miR-30e-3p	hsa-miR-30e*(17)	22.1563	0.0336502	0.151876
Ex-Exp09	2109	hsa-miR-32	UAUUGCACAUUACUAAGUUGCA	hsa-miR-32-5p	hsa-miR-32(17)	29.2897	0.278653	0.951369
Ex-Exp09	554	hsa-miR-361	UUAUCAGAAUCUCCAGGGGUAC	hsa-miR-361-5p	hsa-miR-361(9.2)	23.7433	0.171981	0.724332
Ex-Exp09	2089	hsa-miR-505	CGUCAACACUUGCUGGUUUCCU	hsa-miR-505-3p	hsa-miR-505(17)	27.617	0.038	0.137596
Ex-Exp09	2324	hsa-miR-744	UGCGGGGCUAGGGCUAACAGCA	hsa-miR-744-5p	hsa-miR-744(17)	23.3937	0.0415251	0.177506
Ex-Exp09	577	hsa-miR-98	UGAGGUAGUAAGUUGUAUUGUU	hsa-miR-98-5p	hsa-miR-98(18)	24.86	0.348871	1.40334
Ex-Exp10	001006	RNU48	GAUGACCCCAGGUAACUCUGAGUGUGUCGCUGAUGCCAUCACCGCAGCGCUCUGACC	RNU48	U48	31.2688	0.348879	1.11574
Ex-Exp10	377	hsa-let-7a	UGAGGUAGUAGGUUGUAUAGUU	hsa-let-7a-5p	hsa-let-7a(17)	19.111	0.0202237	0.105823
Ex-Exp10	382	hsa-let-7f	UGAGGUAGUAGAUUGUAUAGUU	hsa-let-7f-5p	hsa-let-7f(17)	22.01	0.201993	0.917731
Ex-Exp10	439	hsa-miR-103	AGCAGCAUUGUACAGGGCUAUGA	hsa-miR-103a-3p	hsa-miR-103(16),hsa-miR-103a(17)	20.3413	0.0150444	0.0739596
Ex-Exp10	454	hsa-miR-130a	CAGUGCAAUGUUAAAAGGGCAU	hsa-miR-130a-3p	hsa-miR-130a(17)	18.9843	0.0251462	0.132458
Ex-Exp10	464	hsa-miR-142-3p	UGUAGUGUUUCCUACUUUAUGGA	hsa-miR-142-3p		16.9343	0.0678847	0.40087
Ex-Exp10	2248	hsa-miR-142-5p	CAUAAAGUAGAAAGCACUACU	hsa-miR-142-5p		23.083	0.0193132	0.0836685
Ex-Exp10	2160	hsa-miR-148b#	AAGUUCUGUUAUACACUCAGGC	hsa-miR-148b-5p	hsa-miR-148b*(17)	25.8787	0.118837	0.45921
Ex-Exp10	2642	hsa-miR-151-5P	UCGAGGAGCUCACAGUCUAGU	hsa-miR-151a-5p	hsa-miR-151-5p(17)	21.7747	0.0815128	0.374347
Ex-Exp10	480	hsa-miR-181a	AACAUUCAACGCUGUCGGUGAGU	hsa-miR-181a-5p	hsa-miR-181a(17)	23.0997	0.173581	0.751443
Ex-Exp10	498	hsa-miR-199a	CCCAGUGUUCAGACUACCUGUUC	hsa-miR-199a-5p	hsa-miR-199a(9.2)	25.1903	0.118951	0.472209
Ex-Exp10	399	hsa-miR-23a	AUCACAUUGCCAGGGAUUUCC	hsa-miR-23a-3p	hsa-miR-23a(17)	23.0073	0.0577437	0.250979
Ex-Exp10	400	hsa-miR-23b	AUCACAUUGCCAGGGAUUACC	hsa-miR-23b-3p	hsa-miR-23b(17)	22.931	0.0377492	0.164621
Ex-Exp10	408	hsa-miR-27a	UUCACAGUGGCUAAGUUCCGC	hsa-miR-27a-3p	hsa-miR-27a(17)	20.849	0.0240624	0.115413
Ex-Exp10	420	hsa-miR-30d	UGUAAACAUCCCCGACUGGAAG	hsa-miR-30d-5p	hsa-miR-30d(17)	22.2453	0.128516	0.577721
Ex-Exp10	422	hsa-miR-30e-3p	CUUUCAGUCGGAUGUUUACAGC	hsa-miR-30e-3p	hsa-miR-30e*(17)	21.376	0.104843	0.490469
Ex-Exp10	2109	hsa-miR-32	UAUUGCACAUUACUAAGUUGCA	hsa-miR-32-5p	hsa-miR-32(17)	28.7013	0.278653	0.970871
Ex-Exp10	554	hsa-miR-361	UUAUCAGAAUCUCCAGGGGUAC	hsa-miR-361-5p	hsa-miR-361(9.2)	22.97	0.029	0.126252
Ex-Exp10	2089	hsa-miR-505	CGUCAACACUUGCUGGUUUCCU	hsa-miR-505-3p	hsa-miR-505(17)	27.2323	0.481743	1.76901
Ex-Exp10	2324	hsa-miR-744	UGCGGGGCUAGGGCUAACAGCA	hsa-miR-744-5p	hsa-miR-744(17)	22.5777	0.0777196	0.344232
Ex-Exp10	577	hsa-miR-98	UGAGGUAGUAAGUUGUAUUGUU	hsa-miR-98-5p	hsa-miR-98(18)	24.1703	0.308716	1.27725
Ex-Exp11	001006	RNU48	GAUGACCCCAGGUAACUCUGAGUGUGUCGCUGAUGCCAUCACCGCAGCGCUCUGACC	RNU48	U48	30.8874	0.48607	1.57368
Ex-Exp11	377	hsa-let-7a	UGAGGUAGUAGGUUGUAUAGUU	hsa-let-7a-5p	hsa-let-7a(17)	20.19	0.154522	0.765338
Ex-Exp11	382	hsa-let-7f	UGAGGUAGUAGAUUGUAUAGUU	hsa-let-7f-5p	hsa-let-7f(17)	22.8993	0.40201	1.75555
Ex-Exp11	439	hsa-miR-103	AGCAGCAUUGUACAGGGCUAUGA	hsa-miR-103a-3p	hsa-miR-103(16),hsa-miR-103a(17)	21.4303	0.130967	0.611129
Ex-Exp11	454	hsa-miR-130a	CAGUGCAAUGUUAAAAGGGCAU	hsa-miR-130a-3p	hsa-miR-130a(17)	20.6553	0.100669	0.487377
Ex-Exp11	464	hsa-miR-142-3p	UGUAGUGUUUCCUACUUUAUGGA	hsa-miR-142-3p		18.0363	0.0231157	0.128162
Ex-Exp11	2248	hsa-miR-142-5p	CAUAAAGUAGAAAGCACUACU	hsa-miR-142-5p		24.061	0.119486	0.496598
Ex-Exp11	2160	hsa-miR-148b#	AAGUUCUGUUAUACACUCAGGC	hsa-miR-148b-5p	hsa-miR-148b*(17)	26.9673	0.342826	1.27126
Ex-Exp11	2642	hsa-miR-151-5P	UCGAGGAGCUCACAGUCUAGU	hsa-miR-151a-5p	hsa-miR-151-5p(17)	22.3467	0.311617	1.39447
Ex-Exp11	480	hsa-miR-181a	AACAUUCAACGCUGUCGGUGAGU	hsa-miR-181a-5p	hsa-miR-181a(17)	25.389	0.207029	0.815428
Ex-Exp11	498	hsa-miR-199a	CCCAGUGUUCAGACUACCUGUUC	hsa-miR-199a-5p	hsa-miR-199a(9.2)	26.3697	0.251287	0.952941
Ex-Exp11	399	hsa-miR-23a	AUCACAUUGCCAGGGAUUUCC	hsa-miR-23a-3p	hsa-miR-23a(17)	23.2863	0.0459601	0.19737
Ex-Exp11	400	hsa-miR-23b	AUCACAUUGCCAGGGAUUACC	hsa-miR-23b-3p	hsa-miR-23b(17)	23.778	0.158811	0.667891
Ex-Exp11	408	hsa-miR-27a	UUCACAGUGGCUAAGUUCCGC	hsa-miR-27a-3p	hsa-miR-27a(17)	21.5223	0.0934095	0.434012
Ex-Exp11	420	hsa-miR-30d	UGUAAACAUCCCCGACUGGAAG	hsa-miR-30d-5p	hsa-miR-30d(17)	23.022	0.0762168	0.331061
Ex-Exp11	422	hsa-miR-30e-3p	CUUUCAGUCGGAUGUUUACAGC	hsa-miR-30e-3p	hsa-miR-30e*(17)	22.5527	0.0489524	0.217058
Ex-Exp11	2109	hsa-miR-32	UAUUGCACAUUACUAAGUUGCA	hsa-miR-32-5p	hsa-miR-32(17)	29.4937	0.278653	0.944789
Ex-Exp11	554	hsa-miR-361	UUAUCAGAAUCUCCAGGGGUAC	hsa-miR-361-5p	hsa-miR-361(9.2)	23.3773	0.146159	0.625215
Ex-Exp11	2089	hsa-miR-505	CGUCAACACUUGCUGGUUUCCU	hsa-miR-505-3p	hsa-miR-505(17)	28.43	0.200562	0.705458
Ex-Exp11	2324	hsa-miR-744	UGCGGGGCUAGGGCUAACAGCA	hsa-miR-744-5p	hsa-miR-744(17)	23.4227	0.165171	0.705174
Ex-Exp11	577	hsa-miR-98	UGAGGUAGUAAGUUGUAUUGUU	hsa-miR-98-5p	hsa-miR-98(18)	25.1127	0.214817	0.855413
Ex-Exp12	001006	RNU48	GAUGACCCCAGGUAACUCUGAGUGUGUCGCUGAUGCCAUCACCGCAGCGCUCUGACC	RNU48	U48	32.138	0.441337	1.37326
Ex-Exp12	377	hsa-let-7a	UGAGGUAGUAGGUUGUAUAGUU	hsa-let-7a-5p	hsa-let-7a(17)	19.5877	0.211387	1.07918
Ex-Exp12	382	hsa-let-7f	UGAGGUAGUAGAUUGUAUAGUU	hsa-let-7f-5p	hsa-let-7f(17)	22.4597	0.383789	1.70879
Ex-Exp12	439	hsa-miR-103	AGCAGCAUUGUACAGGGCUAUGA	hsa-miR-103a-3p	hsa-miR-103(16),hsa-miR-103a(17)	21.256	0.0827224	0.389172
Ex-Exp12	454	hsa-miR-130a	CAGUGCAAUGUUAAAAGGGCAU	hsa-miR-130a-3p	hsa-miR-130a(17)	20.0327	0.0754078	0.376424
Ex-Exp12	464	hsa-miR-142-3p	UGUAGUGUUUCCUACUUUAUGGA	hsa-miR-142-3p		17.7497	0.0739617	0.416693
Ex-Exp12	2248	hsa-miR-142-5p	CAUAAAGUAGAAAGCACUACU	hsa-miR-142-5p		23.7873	0.151077	0.635116
Ex-Exp12	2160	hsa-miR-148b#	AAGUUCUGUUAUACACUCAGGC	hsa-miR-148b-5p	hsa-miR-148b*(17)	26.742	0.266043	0.994852
Ex-Exp12	2642	hsa-miR-151-5P	UCGAGGAGCUCACAGUCUAGU	hsa-miR-151a-5p	hsa-miR-151-5p(17)	22.146	0.310696	1.40294
Ex-Exp12	480	hsa-miR-181a	AACAUUCAACGCUGUCGGUGAGU	hsa-miR-181a-5p	hsa-miR-181a(17)	24.7103	0.175021	0.708291
Ex-Exp12	498	hsa-miR-199a	CCCAGUGUUCAGACUACCUGUUC	hsa-miR-199a-5p	hsa-miR-199a(9.2)	26.5877	0.0449592	0.169098
Ex-Exp12	399	hsa-miR-23a	AUCACAUUGCCAGGGAUUUCC	hsa-miR-23a-3p	hsa-miR-23a(17)	23.4723	0.0351331	0.149679
Ex-Exp12	400	hsa-miR-23b	AUCACAUUGCCAGGGAUUACC	hsa-miR-23b-3p	hsa-miR-23b(17)	23.7347	0.141825	0.597544
Ex-Exp12	408	hsa-miR-27a	UUCACAGUGGCUAAGUUCCGC	hsa-miR-27a-3p	hsa-miR-27a(17)	21.403	0.180934	0.845366
Ex-Exp12	420	hsa-miR-30d	UGUAAACAUCCCCGACUGGAAG	hsa-miR-30d-5p	hsa-miR-30d(17)	22.3977	0.226681	1.01207
Ex-Exp12	422	hsa-miR-30e-3p	CUUUCAGUCGGAUGUUUACAGC	hsa-miR-30e-3p	hsa-miR-30e*(17)	22.2357	0.101402	0.456032
Ex-Exp12	2109	hsa-miR-32	UAUUGCACAUUACUAAGUUGCA	hsa-miR-32-5p	hsa-miR-32(17)	29.5073	0.278653	0.944351
Ex-Exp12	554	hsa-miR-361	UUAUCAGAAUCUCCAGGGGUAC	hsa-miR-361-5p	hsa-miR-361(9.2)	23.6427	0.0892319	0.377419
Ex-Exp12	2089	hsa-miR-505	CGUCAACACUUGCUGGUUUCCU	hsa-miR-505-3p	hsa-miR-505(17)	28.5703	0.521504	1.82533
Ex-Exp12	2324	hsa-miR-744	UGCGGGGCUAGGGCUAACAGCA	hsa-miR-744-5p	hsa-miR-744(17)	22.8883	0.0336204	0.146889
Ex-Exp12	577	hsa-miR-98	UGAGGUAGUAAGUUGUAUUGUU	hsa-miR-98-5p	hsa-miR-98(18)	25.022	0.263843	1.05444
Ex-Exp13	001006	RNU48	GAUGACCCCAGGUAACUCUGAGUGUGUCGCUGAUGCCAUCACCGCAGCGCUCUGACC	RNU48	U48	34.23	0.371822	1.08624
Ex-Exp13	377	hsa-let-7a	UGAGGUAGUAGGUUGUAUAGUU	hsa-let-7a-5p	hsa-let-7a(17)	23.479	0.105958	0.451286
Ex-Exp13	382	hsa-let-7f	UGAGGUAGUAGAUUGUAUAGUU	hsa-let-7f-5p	hsa-let-7f(17)	26.4407	0.0906109	0.342695
Ex-Exp13	439	hsa-miR-103	AGCAGCAUUGUACAGGGCUAUGA	hsa-miR-103a-3p	hsa-miR-103(16),hsa-miR-103a(17)	24.8733	0.0500833	0.201353
Ex-Exp13	454	hsa-miR-130a	CAGUGCAAUGUUAAAAGGGCAU	hsa-miR-130a-3p	hsa-miR-130a(17)	21.8903	0.102041	0.466146
Ex-Exp13	464	hsa-miR-142-3p	UGUAGUGUUUCCUACUUUAUGGA	hsa-miR-142-3p		20.7387	0.146224	0.705077
Ex-Exp13	2248	hsa-miR-142-5p	CAUAAAGUAGAAAGCACUACU	hsa-miR-142-5p		28.7223	0.284641	0.991008
Ex-Exp13	2160	hsa-miR-148b#	AAGUUCUGUUAUACACUCAGGC	hsa-miR-148b-5p	hsa-miR-148b*(17)	29.0303	0.162771	0.560692
Ex-Exp13	2642	hsa-miR-151-5P	UCGAGGAGCUCACAGUCUAGU	hsa-miR-151a-5p	hsa-miR-151-5p(17)	25.714	0.121392	0.472085
Ex-Exp13	480	hsa-miR-181a	AACAUUCAACGCUGUCGGUGAGU	hsa-miR-181a-5p	hsa-miR-181a(17)	26.5947	0.189276	0.711706
Ex-Exp13	498	hsa-miR-199a	CCCAGUGUUCAGACUACCUGUUC	hsa-miR-199a-5p	hsa-miR-199a(9.2)	29.501	0.264568	0.896809
Ex-Exp13	399	hsa-miR-23a	AUCACAUUGCCAGGGAUUUCC	hsa-miR-23a-3p	hsa-miR-23a(17)	26.693	0.11204	0.419736
Ex-Exp13	400	hsa-miR-23b	AUCACAUUGCCAGGGAUUACC	hsa-miR-23b-3p	hsa-miR-23b(17)	27.575	0.216197	0.784031
Ex-Exp13	408	hsa-miR-27a	UUCACAGUGGCUAAGUUCCGC	hsa-miR-27a-3p	hsa-miR-27a(17)	24.8077	0.120608	0.486173
Ex-Exp13	420	hsa-miR-30d	UGUAAACAUCCCCGACUGGAAG	hsa-miR-30d-5p	hsa-miR-30d(17)	26.2733	0.0210792	0.0802305
Ex-Exp13	422	hsa-miR-30e-3p	CUUUCAGUCGGAUGUUUACAGC	hsa-miR-30e-3p	hsa-miR-30e*(17)	26.0867	0.0450814	0.172814
Ex-Exp13	2109	hsa-miR-32	UAUUGCACAUUACUAAGUUGCA	hsa-miR-32-5p	hsa-miR-32(17)		0.278653
Ex-Exp13	554	hsa-miR-361	UUAUCAGAAUCUCCAGGGGUAC	hsa-miR-361-5p	hsa-miR-361(9.2)	26.2143	0.103558	0.395045
Ex-Exp13	2089	hsa-miR-505	CGUCAACACUUGCUGGUUUCCU	hsa-miR-505-3p	hsa-miR-505(17)	31.9703	0.922643	2.88594
Ex-Exp13	2324	hsa-miR-744	UGCGGGGCUAGGGCUAACAGCA	hsa-miR-744-5p	hsa-miR-744(17)	26.452	0.0854927	0.323199
Ex-Exp13	577	hsa-miR-98	UGAGGUAGUAAGUUGUAUUGUU	hsa-miR-98-5p	hsa-miR-98(18)	27.652	0.166304	0.601417
Ex-Exp15	001006	RNU48	GAUGACCCCAGGUAACUCUGAGUGUGUCGCUGAUGCCAUCACCGCAGCGCUCUGACC	RNU48	U48	31.6793	0.387164	1.22214
Ex-Exp15	377	hsa-let-7a	UGAGGUAGUAGGUUGUAUAGUU	hsa-let-7a-5p	hsa-let-7a(17)	18.8717	0.0349905	0.185413
Ex-Exp15	382	hsa-let-7f	UGAGGUAGUAGAUUGUAUAGUU	hsa-let-7f-5p	hsa-let-7f(17)	21.837	0.0609016	0.278892
Ex-Exp15	439	hsa-miR-103	AGCAGCAUUGUACAGGGCUAUGA	hsa-miR-103a-3p	hsa-miR-103(16),hsa-miR-103a(17)	20.3123	0.0309892	0.152564
Ex-Exp15	454	hsa-miR-130a	CAGUGCAAUGUUAAAAGGGCAU	hsa-miR-130a-3p	hsa-miR-130a(17)	19.62	0.0149332	0.0761121
Ex-Exp15	464	hsa-miR-142-3p	UGUAGUGUUUCCUACUUUAUGGA	hsa-miR-142-3p		16.805	0.0355949	0.211812
Ex-Exp15	2248	hsa-miR-142-5p	CAUAAAGUAGAAAGCACUACU	hsa-miR-142-5p		23.03	0.0894371	0.388351
Ex-Exp15	2160	hsa-miR-148b#	AAGUUCUGUUAUACACUCAGGC	hsa-miR-148b-5p	hsa-miR-148b*(17)	25.4897	0.149487	0.586461
Ex-Exp15	2642	hsa-miR-151-5P	UCGAGGAGCUCACAGUCUAGU	hsa-miR-151a-5p	hsa-miR-151-5p(17)	21.494	0.24146	1.12338
Ex-Exp15	480	hsa-miR-181a	AACAUUCAACGCUGUCGGUGAGU	hsa-miR-181a-5p	hsa-miR-181a(17)	24.3483	0.051316	0.210758
Ex-Exp15	498	hsa-miR-199a	CCCAGUGUUCAGACUACCUGUUC	hsa-miR-199a-5p	hsa-miR-199a(9.2)	25.8593	0.154759	0.598465
Ex-Exp15	399	hsa-miR-23a	AUCACAUUGCCAGGGAUUUCC	hsa-miR-23a-3p	hsa-miR-23a(17)	22.7783	0.173396	0.761234
Ex-Exp15	400	hsa-miR-23b	AUCACAUUGCCAGGGAUUACC	hsa-miR-23b-3p	hsa-miR-23b(17)	22.9563	0.0573265	0.24972
Ex-Exp15	408	hsa-miR-27a	UUCACAGUGGCUAAGUUCCGC	hsa-miR-27a-3p	hsa-miR-27a(17)	20.7083	0.0515202	0.24879
Ex-Exp15	420	hsa-miR-30d	UGUAAACAUCCCCGACUGGAAG	hsa-miR-30d-5p	hsa-miR-30d(17)	22.1193	0.102788	0.464697
Ex-Exp15	422	hsa-miR-30e-3p	CUUUCAGUCGGAUGUUUACAGC	hsa-miR-30e-3p	hsa-miR-30e*(17)	21.4787	0.0552208	0.257096
Ex-Exp15	2109	hsa-miR-32	UAUUGCACAUUACUAAGUUGCA	hsa-miR-32-5p	hsa-miR-32(17)	27.7557	0.278653	1.00395
Ex-Exp15	554	hsa-miR-361	UUAUCAGAAUCUCCAGGGGUAC	hsa-miR-361-5p	hsa-miR-361(9.2)	22.851	0.0216564	0.0947723
Ex-Exp15	2089	hsa-miR-505	CGUCAACACUUGCUGGUUUCCU	hsa-miR-505-3p	hsa-miR-505(17)	26.8577	0.201855	0.751572
Ex-Exp15	2324	hsa-miR-744	UGCGGGGCUAGGGCUAACAGCA	hsa-miR-744-5p	hsa-miR-744(17)	22.4913	0.0195021	0.0867096
Ex-Exp15	577	hsa-miR-98	UGAGGUAGUAAGUUGUAUUGUU	hsa-miR-98-5p	hsa-miR-98(18)	23.9787	0.352171	1.46868
Ex-Exp16	001006	RNU48	GAUGACCCCAGGUAACUCUGAGUGUGUCGCUGAUGCCAUCACCGCAGCGCUCUGACC	RNU48	U48	31.0258	0.305113	0.983415
Ex-Exp16	377	hsa-let-7a	UGAGGUAGUAGGUUGUAUAGUU	hsa-let-7a-5p	hsa-let-7a(17)	19.3987	0.0204287	0.10531
Ex-Exp16	382	hsa-let-7f	UGAGGUAGUAGAUUGUAUAGUU	hsa-let-7f-5p	hsa-let-7f(17)	22.3037	0.0701166	0.314372
Ex-Exp16	439	hsa-miR-103	AGCAGCAUUGUACAGGGCUAUGA	hsa-miR-103a-3p	hsa-miR-103(16),hsa-miR-103a(17)	20.601	0.02498	0.121256
Ex-Exp16	454	hsa-miR-130a	CAGUGCAAUGUUAAAAGGGCAU	hsa-miR-130a-3p	hsa-miR-130a(17)	19.608	0.0789367	0.402574
Ex-Exp16	464	hsa-miR-142-3p	UGUAGUGUUUCCUACUUUAUGGA	hsa-miR-142-3p		16.836	0.13156	0.78142
Ex-Exp16	2248	hsa-miR-142-5p	CAUAAAGUAGAAAGCACUACU	hsa-miR-142-5p		22.8803	0.0914458	0.39967
Ex-Exp16	2160	hsa-miR-148b#	AAGUUCUGUUAUACACUCAGGC	hsa-miR-148b-5p	hsa-miR-148b*(17)	25.6097	0.086031	0.335932
Ex-Exp16	2642	hsa-miR-151-5P	UCGAGGAGCUCACAGUCUAGU	hsa-miR-151a-5p	hsa-miR-151-5p(17)	21.7927	0.15111	0.6934
Ex-Exp16	480	hsa-miR-181a	AACAUUCAACGCUGUCGGUGAGU	hsa-miR-181a-5p	hsa-miR-181a(17)	24.7225	0.0374767	0.151589
Ex-Exp16	498	hsa-miR-199a	CCCAGUGUUCAGACUACCUGUUC	hsa-miR-199a-5p	hsa-miR-199a(9.2)	25.5633	0.0755006	0.295347
Ex-Exp16	399	hsa-miR-23a	AUCACAUUGCCAGGGAUUUCC	hsa-miR-23a-3p	hsa-miR-23a(17)	22.8417	0.110821	0.485171
Ex-Exp16	400	hsa-miR-23b	AUCACAUUGCCAGGGAUUACC	hsa-miR-23b-3p	hsa-miR-23b(17)	23.2473	0.0626126	0.269332
Ex-Exp16	408	hsa-miR-27a	UUCACAGUGGCUAAGUUCCGC	hsa-miR-27a-3p	hsa-miR-27a(17)	20.6513	0.0566598	0.274364
Ex-Exp16	420	hsa-miR-30d	UGUAAACAUCCCCGACUGGAAG	hsa-miR-30d-5p	hsa-miR-30d(17)	22.239	0.0937923	0.421747
Ex-Exp16	422	hsa-miR-30e-3p	CUUUCAGUCGGAUGUUUACAGC	hsa-miR-30e-3p	hsa-miR-30e*(17)	21.7173	0.0948174	0.436598
Ex-Exp16	2109	hsa-miR-32	UAUUGCACAUUACUAAGUUGCA	hsa-miR-32-5p	hsa-miR-32(17)	28.2727	0.278653	0.985591
Ex-Exp16	554	hsa-miR-361	UUAUCAGAAUCUCCAGGGGUAC	hsa-miR-361-5p	hsa-miR-361(9.2)	22.8747	0.0638462	0.279113
Ex-Exp16	2089	hsa-miR-505	CGUCAACACUUGCUGGUUUCCU	hsa-miR-505-3p	hsa-miR-505(17)	27.787	0.281203	1.01199
Ex-Exp16	2324	hsa-miR-744	UGCGGGGCUAGGGCUAACAGCA	hsa-miR-744-5p	hsa-miR-744(17)	22.7427	0.0170098	0.0747925
Ex-Exp16	577	hsa-miR-98	UGAGGUAGUAAGUUGUAUUGUU	hsa-miR-98-5p	hsa-miR-98(18)	24.0367	0.0644231	0.26802
Ex-Exp17	001006	RNU48	GAUGACCCCAGGUAACUCUGAGUGUGUCGCUGAUGCCAUCACCGCAGCGCUCUGACC	RNU48	U48	30.8983	0.599698	1.94088
Ex-Exp17	377	hsa-let-7a	UGAGGUAGUAGGUUGUAUAGUU	hsa-let-7a-5p	hsa-let-7a(17)	19.5303	0.0090185	0.0461769
Ex-Exp17	382	hsa-let-7f	UGAGGUAGUAGAUUGUAUAGUU	hsa-let-7f-5p	hsa-let-7f(17)	22.4793	0.0880814	0.391833
Ex-Exp17	439	hsa-miR-103	AGCAGCAUUGUACAGGGCUAUGA	hsa-miR-103a-3p	hsa-miR-103(16),hsa-miR-103a(17)	20.4847	0.0515493	0.251648
Ex-Exp17	454	hsa-miR-130a	CAGUGCAAUGUUAAAAGGGCAU	hsa-miR-130a-3p	hsa-miR-130a(17)	19.0127	0.0161658	0.0850265
Ex-Exp17	464	hsa-miR-142-3p	UGUAGUGUUUCCUACUUUAUGGA	hsa-miR-142-3p		16.6607	0.0345302	0.207256
Ex-Exp17	2248	hsa-miR-142-5p	CAUAAAGUAGAAAGCACUACU	hsa-miR-142-5p		22.6863	0.0555188	0.244723
Ex-Exp17	2160	hsa-miR-148b#	AAGUUCUGUUAUACACUCAGGC	hsa-miR-148b-5p	hsa-miR-148b*(17)	25.4437	0.193001	0.758542
Ex-Exp17	2642	hsa-miR-151-5P	UCGAGGAGCUCACAGUCUAGU	hsa-miR-151a-5p	hsa-miR-151-5p(17)	21.4403	0.271752	1.26748
Ex-Exp17	480	hsa-miR-181a	AACAUUCAACGCUGUCGGUGAGU	hsa-miR-181a-5p	hsa-miR-181a(17)	23.9853	0.547475	2.28254
Ex-Exp17	498	hsa-miR-199a	CCCAGUGUUCAGACUACCUGUUC	hsa-miR-199a-5p	hsa-miR-199a(9.2)	25.4847	0.0529371	0.207721
Ex-Exp17	399	hsa-miR-23a	AUCACAUUGCCAGGGAUUUCC	hsa-miR-23a-3p	hsa-miR-23a(17)	23.028	0.066053	0.286838
Ex-Exp17	400	hsa-miR-23b	AUCACAUUGCCAGGGAUUACC	hsa-miR-23b-3p	hsa-miR-23b(17)	23.1923	0.115803	0.499316
Ex-Exp17	408	hsa-miR-27a	UUCACAGUGGCUAAGUUCCGC	hsa-miR-27a-3p	hsa-miR-27a(17)	20.4283	0.155635	0.76186
Ex-Exp17	420	hsa-miR-30d	UGUAAACAUCCCCGACUGGAAG	hsa-miR-30d-5p	hsa-miR-30d(17)	21.8633	0.192303	0.879567
Ex-Exp17	422	hsa-miR-30e-3p	CUUUCAGUCGGAUGUUUACAGC	hsa-miR-30e-3p	hsa-miR-30e*(17)	21.845	0.0861858	0.394534
Ex-Exp17	2109	hsa-miR-32	UAUUGCACAUUACUAAGUUGCA	hsa-miR-32-5p	hsa-miR-32(17)	28.1933	0.278653	0.988365
Ex-Exp17	554	hsa-miR-361	UUAUCAGAAUCUCCAGGGGUAC	hsa-miR-361-5p	hsa-miR-361(9.2)	22.7893	0.118509	0.520019
Ex-Exp17	2089	hsa-miR-505	CGUCAACACUUGCUGGUUUCCU	hsa-miR-505-3p	hsa-miR-505(17)	27.2333	0.097079	0.356471
Ex-Exp17	2324	hsa-miR-744	UGCGGGGCUAGGGCUAACAGCA	hsa-miR-744-5p	hsa-miR-744(17)	22.249	0.0216333	0.0972327
Ex-Exp17	577	hsa-miR-98	UGAGGUAGUAAGUUGUAUUGUU	hsa-miR-98-5p	hsa-miR-98(18)	24.4247	0.210624	0.86234
Ex-Exp19	001006	RNU48	GAUGACCCCAGGUAACUCUGAGUGUGUCGCUGAUGCCAUCACCGCAGCGCUCUGACC	RNU48	U48	29.134	0.37893	1.30064
Ex-Exp19	377	hsa-let-7a	UGAGGUAGUAGGUUGUAUAGUU	hsa-let-7a-5p	hsa-let-7a(17)	21.799	0.131103	0.601418
Ex-Exp19	382	hsa-let-7f	UGAGGUAGUAGAUUGUAUAGUU	hsa-let-7f-5p	hsa-let-7f(17)	24.8867	0.0863153	0.346834
Ex-Exp19	439	hsa-miR-103	AGCAGCAUUGUACAGGGCUAUGA	hsa-miR-103a-3p	hsa-miR-103(16),hsa-miR-103a(17)	23.2657	0.0743259	0.319466
Ex-Exp19	454	hsa-miR-130a	CAGUGCAAUGUUAAAAGGGCAU	hsa-miR-130a-3p	hsa-miR-130a(17)	21.846	0.0384318	0.175921
Ex-Exp19	464	hsa-miR-142-3p	UGUAGUGUUUCCUACUUUAUGGA	hsa-miR-142-3p		19.6307	0.0912816	0.464995
Ex-Exp19	2248	hsa-miR-142-5p	CAUAAAGUAGAAAGCACUACU	hsa-miR-142-5p		25.5963	0.082282	0.32146
Ex-Exp19	2160	hsa-miR-148b#	AAGUUCUGUUAUACACUCAGGC	hsa-miR-148b-5p	hsa-miR-148b*(17)	28.354	0.476079	1.67905
Ex-Exp19	2642	hsa-miR-151-5P	UCGAGGAGCUCACAGUCUAGU	hsa-miR-151a-5p	hsa-miR-151-5p(17)	23.7797	0.219976	0.925058
Ex-Exp19	480	hsa-miR-181a	AACAUUCAACGCUGUCGGUGAGU	hsa-miR-181a-5p	hsa-miR-181a(17)	27.042	0.188032	0.695333
Ex-Exp19	498	hsa-miR-199a	CCCAGUGUUCAGACUACCUGUUC	hsa-miR-199a-5p	hsa-miR-199a(9.2)	28.6757	0.176322	0.614883
Ex-Exp19	399	hsa-miR-23a	AUCACAUUGCCAGGGAUUUCC	hsa-miR-23a-3p	hsa-miR-23a(17)	25.4243	0.0800021	0.314667
Ex-Exp19	400	hsa-miR-23b	AUCACAUUGCCAGGGAUUACC	hsa-miR-23b-3p	hsa-miR-23b(17)	26.3943	0.0766442	0.290381
Ex-Exp19	408	hsa-miR-27a	UUCACAGUGGCUAAGUUCCGC	hsa-miR-27a-3p	hsa-miR-27a(17)	23.3547	0.11238	0.48119
Ex-Exp19	420	hsa-miR-30d	UGUAAACAUCCCCGACUGGAAG	hsa-miR-30d-5p	hsa-miR-30d(17)	24.8357	0.0825853	0.332527
Ex-Exp19	422	hsa-miR-30e-3p	CUUUCAGUCGGAUGUUUACAGC	hsa-miR-30e-3p	hsa-miR-30e*(17)	23.965	0.0526783	0.219813
Ex-Exp19	2109	hsa-miR-32	UAUUGCACAUUACUAAGUUGCA	hsa-miR-32-5p	hsa-miR-32(17)	30.8903	0.278653	0.902072
Ex-Exp19	554	hsa-miR-361	UUAUCAGAAUCUCCAGGGGUAC	hsa-miR-361-5p	hsa-miR-361(9.2)	25.2953	0.0728583	0.288031
Ex-Exp19	2089	hsa-miR-505	CGUCAACACUUGCUGGUUUCCU	hsa-miR-505-3p	hsa-miR-505(17)	28.527	1.67301	5.86467
Ex-Exp19	2324	hsa-miR-744	UGCGGGGCUAGGGCUAACAGCA	hsa-miR-744-5p	hsa-miR-744(17)	24.5683	0.0680686	0.277058
Ex-Exp19	577	hsa-miR-98	UGAGGUAGUAAGUUGUAUUGUU	hsa-miR-98-5p	hsa-miR-98(18)	27.2313	0.352394	1.29407
Ex-Exp20	001006	RNU48	GAUGACCCCAGGUAACUCUGAGUGUGUCGCUGAUGCCAUCACCGCAGCGCUCUGACC	RNU48	U48	34.2445	0.113844	0.332445
Ex-Exp20	377	hsa-let-7a	UGAGGUAGUAGGUUGUAUAGUU	hsa-let-7a-5p	hsa-let-7a(17)	22.3113	0.10153	0.45506
Ex-Exp20	382	hsa-let-7f	UGAGGUAGUAGAUUGUAUAGUU	hsa-let-7f-5p	hsa-let-7f(17)	25.1907	0.193862	0.769577
Ex-Exp20	439	hsa-miR-103	AGCAGCAUUGUACAGGGCUAUGA	hsa-miR-103a-3p	hsa-miR-103(16),hsa-miR-103a(17)	24.0687	0.0924788	0.384229
Ex-Exp20	454	hsa-miR-130a	CAGUGCAAUGUUAAAAGGGCAU	hsa-miR-130a-3p	hsa-miR-130a(17)	22.1807	0.109441	0.493407
Ex-Exp20	464	hsa-miR-142-3p	UGUAGUGUUUCCUACUUUAUGGA	hsa-miR-142-3p		19.951	0.108683	0.54475
Ex-Exp20	2248	hsa-miR-142-5p	CAUAAAGUAGAAAGCACUACU	hsa-miR-142-5p		25.7587	0.125779	0.488297
Ex-Exp20	2160	hsa-miR-148b#	AAGUUCUGUUAUACACUCAGGC	hsa-miR-148b-5p	hsa-miR-148b*(17)	29.567	0.863487	2.92044
Ex-Exp20	2642	hsa-miR-151-5P	UCGAGGAGCUCACAGUCUAGU	hsa-miR-151a-5p	hsa-miR-151-5p(17)	24.5487	0.148759	0.605977
Ex-Exp20	480	hsa-miR-181a	AACAUUCAACGCUGUCGGUGAGU	hsa-miR-181a-5p	hsa-miR-181a(17)	26.9993	0.266204	0.985963
Ex-Exp20	498	hsa-miR-199a	CCCAGUGUUCAGACUACCUGUUC	hsa-miR-199a-5p	hsa-miR-199a(9.2)	28.2127	0.319033	1.13082
Ex-Exp20	399	hsa-miR-23a	AUCACAUUGCCAGGGAUUUCC	hsa-miR-23a-3p	hsa-miR-23a(17)	25.2927	0.126437	0.499896
Ex-Exp20	400	hsa-miR-23b	AUCACAUUGCCAGGGAUUACC	hsa-miR-23b-3p	hsa-miR-23b(17)	26.2117	0.084949	0.324089
Ex-Exp20	408	hsa-miR-27a	UUCACAGUGGCUAAGUUCCGC	hsa-miR-27a-3p	hsa-miR-27a(17)	23.5683	0.0474798	0.201456
Ex-Exp20	420	hsa-miR-30d	UGUAAACAUCCCCGACUGGAAG	hsa-miR-30d-5p	hsa-miR-30d(17)	24.783	0.0627455	0.25318
Ex-Exp20	422	hsa-miR-30e-3p	CUUUCAGUCGGAUGUUUACAGC	hsa-miR-30e-3p	hsa-miR-30e*(17)	24.656	0.173951	0.705512
Ex-Exp20	2109	hsa-miR-32	UAUUGCACAUUACUAAGUUGCA	hsa-miR-32-5p	hsa-miR-32(17)	31.2603	0.278653	0.891395
Ex-Exp20	554	hsa-miR-361	UUAUCAGAAUCUCCAGGGGUAC	hsa-miR-361-5p	hsa-miR-361(9.2)	25.213	0.123891	0.491378
Ex-Exp20	2089	hsa-miR-505	CGUCAACACUUGCUGGUUUCCU	hsa-miR-505-3p	hsa-miR-505(17)	29.1723	0.317379	1.08794
Ex-Exp20	2324	hsa-miR-744	UGCGGGGCUAGGGCUAACAGCA	hsa-miR-744-5p	hsa-miR-744(17)	25.8397	0.0897459	0.347318
Ex-Exp20	577	hsa-miR-98	UGAGGUAGUAAGUUGUAUUGUU	hsa-miR-98-5p	hsa-miR-98(18)	27.6947	0.325283	1.17453
MES02	001006	RNU48	GAUGACCCCAGGUAACUCUGAGUGUGUCGCUGAUGCCAUCACCGCAGCGCUCUGACC	RNU48	U48	33.3465	0.4179	1.25321
MES02	377	hsa-let-7a	UGAGGUAGUAGGUUGUAUAGUU	hsa-let-7a-5p	hsa-let-7a(17)	21.919	0.0261534	0.119318
MES02	382	hsa-let-7f	UGAGGUAGUAGAUUGUAUAGUU	hsa-let-7f-5p	hsa-let-7f(17)	25.3033	0.0805626	0.318387
MES02	439	hsa-miR-103	AGCAGCAUUGUACAGGGCUAUGA	hsa-miR-103a-3p	hsa-miR-103(16),hsa-miR-103a(17)	24.2597	0.080637	0.332391
MES02	454	hsa-miR-130a	CAGUGCAAUGUUAAAAGGGCAU	hsa-miR-130a-3p	hsa-miR-130a(17)	22.0947	0.0351331	0.159012
MES02	464	hsa-miR-142-3p	UGUAGUGUUUCCUACUUUAUGGA	hsa-miR-142-3p		19.3647	0.136258	0.703644
MES02	2248	hsa-miR-142-5p	CAUAAAGUAGAAAGCACUACU	hsa-miR-142-5p		25.5753	0.118429	0.463058
MES02	2160	hsa-miR-148b#	AAGUUCUGUUAUACACUCAGGC	hsa-miR-148b-5p	hsa-miR-148b*(17)	30.3053	0.506577	1.67158
MES02	2642	hsa-miR-151-5P	UCGAGGAGCUCACAGUCUAGU	hsa-miR-151a-5p	hsa-miR-151-5p(17)	23.974	0.0729589	0.304325
MES02	480	hsa-miR-181a	AACAUUCAACGCUGUCGGUGAGU	hsa-miR-181a-5p	hsa-miR-181a(17)	26.927	0.0882553	0.327758
MES02	498	hsa-miR-199a	CCCAGUGUUCAGACUACCUGUUC	hsa-miR-199a-5p	hsa-miR-199a(9.2)	28.1067	0.157335	0.559779
MES02	399	hsa-miR-23a	AUCACAUUGCCAGGGAUUUCC	hsa-miR-23a-3p	hsa-miR-23a(17)	25.1647	0.0515202	0.204732
MES02	400	hsa-miR-23b	AUCACAUUGCCAGGGAUUACC	hsa-miR-23b-3p	hsa-miR-23b(17)	26.2547	0.285255	1.08649
MES02	408	hsa-miR-27a	UUCACAGUGGCUAAGUUCCGC	hsa-miR-27a-3p	hsa-miR-27a(17)	23.7543	0.142889	0.601529
MES02	420	hsa-miR-30d	UGUAAACAUCCCCGACUGGAAG	hsa-miR-30d-5p	hsa-miR-30d(17)	24.2327	0.0240069	0.0990685
MES02	422	hsa-miR-30e-3p	CUUUCAGUCGGAUGUUUACAGC	hsa-miR-30e-3p	hsa-miR-30e*(17)	24.3973	0.120334	0.493227
MES02	2109	hsa-miR-32	UAUUGCACAUUACUAAGUUGCA	hsa-miR-32-5p	hsa-miR-32(17)	31.0227	0.278653	0.898224
MES02	554	hsa-miR-361	UUAUCAGAAUCUCCAGGGGUAC	hsa-miR-361-5p	hsa-miR-361(9.2)	25.074	0.140129	0.55886
MES02	2089	hsa-miR-505	CGUCAACACUUGCUGGUUUCCU	hsa-miR-505-3p	hsa-miR-505(17)	29.311	0.482108	1.6448
MES02	2324	hsa-miR-744	UGCGGGGCUAGGGCUAACAGCA	hsa-miR-744-5p	hsa-miR-744(17)	26	0.195724	0.752786
MES02	577	hsa-miR-98	UGAGGUAGUAAGUUGUAUUGUU	hsa-miR-98-5p	hsa-miR-98(18)	27.6733	0.257489	0.930457
MES07	001006	RNU48	GAUGACCCCAGGUAACUCUGAGUGUGUCGCUGAUGCCAUCACCGCAGCGCUCUGACC	RNU48	U48	34.2443	1.34286	3.92143
MES07	377	hsa-let-7a	UGAGGUAGUAGGUUGUAUAGUU	hsa-let-7a-5p	hsa-let-7a(17)	22.0467	0.104787	0.475297
MES07	382	hsa-let-7f	UGAGGUAGUAGAUUGUAUAGUU	hsa-let-7f-5p	hsa-let-7f(17)	25.554	0.289891	1.13443
MES07	439	hsa-miR-103	AGCAGCAUUGUACAGGGCUAUGA	hsa-miR-103a-3p	hsa-miR-103(16),hsa-miR-103a(17)	24.373	0.0380395	0.156072
MES07	454	hsa-miR-130a	CAGUGCAAUGUUAAAAGGGCAU	hsa-miR-130a-3p	hsa-miR-130a(17)	24.0357	0.119668	0.497875
MES07	464	hsa-miR-142-3p	UGUAGUGUUUCCUACUUUAUGGA	hsa-miR-142-3p		20.0623	0.112385	0.560178
MES07	2248	hsa-miR-142-5p	CAUAAAGUAGAAAGCACUACU	hsa-miR-142-5p		25.9437	0.0421584	0.1625
MES07	2160	hsa-miR-148b#	AAGUUCUGUUAUACACUCAGGC	hsa-miR-148b-5p	hsa-miR-148b*(17)	29.642	0.430164	1.4512
MES07	2642	hsa-miR-151-5P	UCGAGGAGCUCACAGUCUAGU	hsa-miR-151a-5p	hsa-miR-151-5p(17)	25.5017	0.21141	0.829006
MES07	480	hsa-miR-181a	AACAUUCAACGCUGUCGGUGAGU	hsa-miR-181a-5p	hsa-miR-181a(17)	26.9753	0.24038	0.891109
MES07	498	hsa-miR-199a	CCCAGUGUUCAGACUACCUGUUC	hsa-miR-199a-5p	hsa-miR-199a(9.2)	30.7327	0.671887	2.18623
MES07	399	hsa-miR-23a	AUCACAUUGCCAGGGAUUUCC	hsa-miR-23a-3p	hsa-miR-23a(17)	26.634	0.0410122	0.153984
MES07	400	hsa-miR-23b	AUCACAUUGCCAGGGAUUACC	hsa-miR-23b-3p	hsa-miR-23b(17)	25.693	0.0391535	0.15239
MES07	408	hsa-miR-27a	UUCACAGUGGCUAAGUUCCGC	hsa-miR-27a-3p	hsa-miR-27a(17)	24.762	0.0719236	0.290459
MES07	420	hsa-miR-30d	UGUAAACAUCCCCGACUGGAAG	hsa-miR-30d-5p	hsa-miR-30d(17)	25.1957	0.0933881	0.370651
MES07	422	hsa-miR-30e-3p	CUUUCAGUCGGAUGUUUACAGC	hsa-miR-30e-3p	hsa-miR-30e*(17)	24.739	0.0278747	0.112675
MES07	2109	hsa-miR-32	UAUUGCACAUUACUAAGUUGCA	hsa-miR-32-5p	hsa-miR-32(17)	31.1607	0.278653	0.894246
MES07	554	hsa-miR-361	UUAUCAGAAUCUCCAGGGGUAC	hsa-miR-361-5p	hsa-miR-361(9.2)	26.2837	0.100605	0.382766
MES07	2089	hsa-miR-505	CGUCAACACUUGCUGGUUUCCU	hsa-miR-505-3p	hsa-miR-505(17)	29.9547	0.494971	1.6524
MES07	2324	hsa-miR-744	UGCGGGGCUAGGGCUAACAGCA	hsa-miR-744-5p	hsa-miR-744(17)	27.124	0.0631744	0.232909
MES07	577	hsa-miR-98	UGAGGUAGUAAGUUGUAUUGUU	hsa-miR-98-5p	hsa-miR-98(18)	28.2623	0.274008	0.969516
MES08	001006	RNU48	GAUGACCCCAGGUAACUCUGAGUGUGUCGCUGAUGCCAUCACCGCAGCGCUCUGACC	RNU48	U48	26.0047	0.10466	0.402464
MES08	377	hsa-let-7a	UGAGGUAGUAGGUUGUAUAGUU	hsa-let-7a-5p	hsa-let-7a(17)	21.8698	0.112105	0.512602
MES08	382	hsa-let-7f	UGAGGUAGUAGAUUGUAUAGUU	hsa-let-7f-5p	hsa-let-7f(17)	25.1927	0.215098	0.853809
MES08	439	hsa-miR-103	AGCAGCAUUGUACAGGGCUAUGA	hsa-miR-103a-3p	hsa-miR-103(16),hsa-miR-103a(17)	24.1531	0.0910462	0.376954
MES08	454	hsa-miR-130a	CAGUGCAAUGUUAAAAGGGCAU	hsa-miR-130a-3p	hsa-miR-130a(17)	23.2577	0.0631368	0.271466
MES08	464	hsa-miR-142-3p	UGUAGUGUUUCCUACUUUAUGGA	hsa-miR-142-3p		19.2553	0.180756	0.938734
MES08	2248	hsa-miR-142-5p	CAUAAAGUAGAAAGCACUACU	hsa-miR-142-5p		25.6736	0.0792944	0.308856
MES08	2160	hsa-miR-148b#	AAGUUCUGUUAUACACUCAGGC	hsa-miR-148b-5p	hsa-miR-148b*(17)	29.5187	0.197517	0.669125
MES08	2642	hsa-miR-151-5P	UCGAGGAGCUCACAGUCUAGU	hsa-miR-151a-5p	hsa-miR-151-5p(17)	25.1236	0.154421	0.614646
MES08	480	hsa-miR-181a	AACAUUCAACGCUGUCGGUGAGU	hsa-miR-181a-5p	hsa-miR-181a(17)	26.9446	0.0754847	0.280148
MES08	498	hsa-miR-199a	CCCAGUGUUCAGACUACCUGUUC	hsa-miR-199a-5p	hsa-miR-199a(9.2)	29.1679	0.123097	0.422027
MES08	399	hsa-miR-23a	AUCACAUUGCCAGGGAUUUCC	hsa-miR-23a-3p	hsa-miR-23a(17)	26.2927	0.0791272	0.300947
MES08	400	hsa-miR-23b	AUCACAUUGCCAGGGAUUACC	hsa-miR-23b-3p	hsa-miR-23b(17)	25.8663	0.0300384	0.11613
MES08	408	hsa-miR-27a	UUCACAGUGGCUAAGUUCCGC	hsa-miR-27a-3p	hsa-miR-27a(17)	24.139	0.220617	0.913942
MES08	420	hsa-miR-30d	UGUAAACAUCCCCGACUGGAAG	hsa-miR-30d-5p	hsa-miR-30d(17)	25.3806	0.229451	0.904041
MES08	422	hsa-miR-30e-3p	CUUUCAGUCGGAUGUUUACAGC	hsa-miR-30e-3p	hsa-miR-30e*(17)	24.342	0.0127883	0.0525361
MES08	2109	hsa-miR-32	UAUUGCACAUUACUAAGUUGCA	hsa-miR-32-5p	hsa-miR-32(17)	31.6467	0.278653	0.880511
MES08	554	hsa-miR-361	UUAUCAGAAUCUCCAGGGGUAC	hsa-miR-361-5p	hsa-miR-361(9.2)	26.2247	0.16968	0.647023
MES08	2089	hsa-miR-505	CGUCAACACUUGCUGGUUUCCU	hsa-miR-505-3p	hsa-miR-505(17)	28.4606	0.123657	0.434483
MES08	2324	hsa-miR-744	UGCGGGGCUAGGGCUAACAGCA	hsa-miR-744-5p	hsa-miR-744(17)	26.5998	0.150436	0.565552
MES08	577	hsa-miR-98	UGAGGUAGUAAGUUGUAUUGUU	hsa-miR-98-5p	hsa-miR-98(18)	28.2902	0.211869	0.748914
MES09	001006	RNU48	GAUGACCCCAGGUAACUCUGAGUGUGUCGCUGAUGCCAUCACCGCAGCGCUCUGACC	RNU48	U48	31.2883	0.277829	0.887964
MES09	377	hsa-let-7a	UGAGGUAGUAGGUUGUAUAGUU	hsa-let-7a-5p	hsa-let-7a(17)	21.96	0.013747	0.0626001
MES09	382	hsa-let-7f	UGAGGUAGUAGAUUGUAUAGUU	hsa-let-7f-5p	hsa-let-7f(17)	25.5152	0.00118511	0.00464472
MES09	439	hsa-miR-103	AGCAGCAUUGUACAGGGCUAUGA	hsa-miR-103a-3p	hsa-miR-103(16),hsa-miR-103a(17)	24.5066	0.137219	0.559926
MES09	454	hsa-miR-130a	CAGUGCAAUGUUAAAAGGGCAU	hsa-miR-130a-3p	hsa-miR-130a(17)	24.6359	0.0231299	0.0938871
MES09	464	hsa-miR-142-3p	UGUAGUGUUUCCUACUUUAUGGA	hsa-miR-142-3p		19.5196	0.0976415	0.500222
MES09	2248	hsa-miR-142-5p	CAUAAAGUAGAAAGCACUACU	hsa-miR-142-5p		25.932	0.0487366	0.18794
MES09	2160	hsa-miR-148b#	AAGUUCUGUUAUACACUCAGGC	hsa-miR-148b-5p	hsa-miR-148b*(17)	29.1085	0.0287609	0.0988058
MES09	2642	hsa-miR-151-5P	UCGAGGAGCUCACAGUCUAGU	hsa-miR-151a-5p	hsa-miR-151-5p(17)	25.5221	0.0296679	0.116244
MES09	480	hsa-miR-181a	AACAUUCAACGCUGUCGGUGAGU	hsa-miR-181a-5p	hsa-miR-181a(17)	27.5419	0.175895	0.638645
MES09	498	hsa-miR-199a	CCCAGUGUUCAGACUACCUGUUC	hsa-miR-199a-5p	hsa-miR-199a(9.2)	31.0656	0.129285	0.416166
MES09	399	hsa-miR-23a	AUCACAUUGCCAGGGAUUUCC	hsa-miR-23a-3p	hsa-miR-23a(17)	26.9338	0.0902693	0.335153
MES09	400	hsa-miR-23b	AUCACAUUGCCAGGGAUUACC	hsa-miR-23b-3p	hsa-miR-23b(17)	26.342	0.127636	0.484535
MES09	408	hsa-miR-27a	UUCACAGUGGCUAAGUUCCGC	hsa-miR-27a-3p	hsa-miR-27a(17)	24.8851	0.206646	0.830398
MES09	420	hsa-miR-30d	UGUAAACAUCCCCGACUGGAAG	hsa-miR-30d-5p	hsa-miR-30d(17)	25.2103	0.14358	0.569528
MES09	422	hsa-miR-30e-3p	CUUUCAGUCGGAUGUUUACAGC	hsa-miR-30e-3p	hsa-miR-30e*(17)	24.2848	0.082414	0.339364
MES09	2109	hsa-miR-32	UAUUGCACAUUACUAAGUUGCA	hsa-miR-32-5p	hsa-miR-32(17)	31.5253	0.278653	0.883904
MES09	554	hsa-miR-361	UUAUCAGAAUCUCCAGGGGUAC	hsa-miR-361-5p	hsa-miR-361(9.2)	26.7539	0.142327	0.531987
MES09	2089	hsa-miR-505	CGUCAACACUUGCUGGUUUCCU	hsa-miR-505-3p	hsa-miR-505(17)	29.8902	0.0478195	0.159984
MES09	2324	hsa-miR-744	UGCGGGGCUAGGGCUAACAGCA	hsa-miR-744-5p	hsa-miR-744(17)	27.8074	0.14466	0.52022
MES09	577	hsa-miR-98	UGAGGUAGUAAGUUGUAUUGUU	hsa-miR-98-5p	hsa-miR-98(18)	29.3059	0.292332	0.997519
MES10	001006	RNU48	GAUGACCCCAGGUAACUCUGAGUGUGUCGCUGAUGCCAUCACCGCAGCGCUCUGACC	RNU48	U48	32.5517	0.471934	1.4498
MES10	377	hsa-let-7a	UGAGGUAGUAGGUUGUAUAGUU	hsa-let-7a-5p	hsa-let-7a(17)	22.372	0.350504	1.56671
MES10	382	hsa-let-7f	UGAGGUAGUAGAUUGUAUAGUU	hsa-let-7f-5p	hsa-let-7f(17)	25.6817	0.154079	0.599957
MES10	439	hsa-miR-103	AGCAGCAUUGUACAGGGCUAUGA	hsa-miR-103a-3p	hsa-miR-103(16),hsa-miR-103a(17)	25.035	0.101838	0.406783
MES10	454	hsa-miR-130a	CAGUGCAAUGUUAAAAGGGCAU	hsa-miR-130a-3p	hsa-miR-130a(17)	25.5153	0.0833447	0.326645
MES10	464	hsa-miR-142-3p	UGUAGUGUUUCCUACUUUAUGGA	hsa-miR-142-3p		19.784	0.0665507	0.336387
MES10	2248	hsa-miR-142-5p	CAUAAAGUAGAAAGCACUACU	hsa-miR-142-5p		26.0727	0.122712	0.470655
MES10	2160	hsa-miR-148b#	AAGUUCUGUUAUACACUCAGGC	hsa-miR-148b-5p	hsa-miR-148b*(17)	29.4007	0.804941	2.73783
MES10	2642	hsa-miR-151-5P	UCGAGGAGCUCACAGUCUAGU	hsa-miR-151a-5p	hsa-miR-151-5p(17)	25.998	0.13604	0.523273
MES10	480	hsa-miR-181a	AACAUUCAACGCUGUCGGUGAGU	hsa-miR-181a-5p	hsa-miR-181a(17)	27.506	0.0981988	0.357009
MES10	498	hsa-miR-199a	CCCAGUGUUCAGACUACCUGUUC	hsa-miR-199a-5p	hsa-miR-199a(9.2)	31.1213	0.246033	0.790561
MES10	399	hsa-miR-23a	AUCACAUUGCCAGGGAUUUCC	hsa-miR-23a-3p	hsa-miR-23a(17)	27.2517	0.172746	0.633893
MES10	400	hsa-miR-23b	AUCACAUUGCCAGGGAUUACC	hsa-miR-23b-3p	hsa-miR-23b(17)	26.817	0.137579	0.513029
MES10	408	hsa-miR-27a	UUCACAGUGGCUAAGUUCCGC	hsa-miR-27a-3p	hsa-miR-27a(17)	25.051	0.151433	0.604499
MES10	420	hsa-miR-30d	UGUAAACAUCCCCGACUGGAAG	hsa-miR-30d-5p	hsa-miR-30d(17)	25.439	0.273494	1.0751
MES10	422	hsa-miR-30e-3p	CUUUCAGUCGGAUGUUUACAGC	hsa-miR-30e-3p	hsa-miR-30e*(17)	25.4043	0.144084	0.567165
MES10	2109	hsa-miR-32	UAUUGCACAUUACUAAGUUGCA	hsa-miR-32-5p	hsa-miR-32(17)		0.278653
MES10	554	hsa-miR-361	UUAUCAGAAUCUCCAGGGGUAC	hsa-miR-361-5p	hsa-miR-361(9.2)	27.5073	0.400877	1.45735
MES10	2089	hsa-miR-505	CGUCAACACUUGCUGGUUUCCU	hsa-miR-505-3p	hsa-miR-505(17)	30.208	0.472088	1.56279
MES10	2324	hsa-miR-744	UGCGGGGCUAGGGCUAACAGCA	hsa-miR-744-5p	hsa-miR-744(17)	29.1367	0.118745	0.407544
MES10	577	hsa-miR-98	UGAGGUAGUAAGUUGUAUUGUU	hsa-miR-98-5p	hsa-miR-98(18)	29.0753	0.493462	1.69718
MES12	001006	RNU48	GAUGACCCCAGGUAACUCUGAGUGUGUCGCUGAUGCCAUCACCGCAGCGCUCUGACC	RNU48	U48	32.6578	0.24166	0.739977
MES12	377	hsa-let-7a	UGAGGUAGUAGGUUGUAUAGUU	hsa-let-7a-5p	hsa-let-7a(17)	23.3323	0.0826216	0.354108
MES12	382	hsa-let-7f	UGAGGUAGUAGAUUGUAUAGUU	hsa-let-7f-5p	hsa-let-7f(17)	26.703	0.088476	0.331334
MES12	439	hsa-miR-103	AGCAGCAUUGUACAGGGCUAUGA	hsa-miR-103a-3p	hsa-miR-103(16),hsa-miR-103a(17)	26.1	0.097632	0.374069
MES12	454	hsa-miR-130a	CAGUGCAAUGUUAAAAGGGCAU	hsa-miR-130a-3p	hsa-miR-130a(17)	25.333	0.0612454	0.241761
MES12	464	hsa-miR-142-3p	UGUAGUGUUUCCUACUUUAUGGA	hsa-miR-142-3p		21.3153	0.165001	0.774095
MES12	2248	hsa-miR-142-5p	CAUAAAGUAGAAAGCACUACU	hsa-miR-142-5p		27.991	0.304123	1.0865
MES12	2160	hsa-miR-148b#	AAGUUCUGUUAUACACUCAGGC	hsa-miR-148b-5p	hsa-miR-148b*(17)	30.098	0.507703	1.68683
MES12	2642	hsa-miR-151-5P	UCGAGGAGCUCACAGUCUAGU	hsa-miR-151a-5p	hsa-miR-151-5p(17)	26.5367	0.145225	0.547262
MES12	480	hsa-miR-181a	AACAUUCAACGCUGUCGGUGAGU	hsa-miR-181a-5p	hsa-miR-181a(17)	28.41	0.349009	1.22847
MES12	498	hsa-miR-199a	CCCAGUGUUCAGACUACCUGUUC	hsa-miR-199a-5p	hsa-miR-199a(9.2)	30.7907	0.797115	2.58882
MES12	399	hsa-miR-23a	AUCACAUUGCCAGGGAUUUCC	hsa-miR-23a-3p	hsa-miR-23a(17)	28.4567	0.19143	0.672706
MES12	400	hsa-miR-23b	AUCACAUUGCCAGGGAUUACC	hsa-miR-23b-3p	hsa-miR-23b(17)	28.444	0.233776	0.82188
MES12	408	hsa-miR-27a	UUCACAGUGGCUAAGUUCCGC	hsa-miR-27a-3p	hsa-miR-27a(17)	26.794	0.164836	0.615198
MES12	420	hsa-miR-30d	UGUAAACAUCCCCGACUGGAAG	hsa-miR-30d-5p	hsa-miR-30d(17)	26.415	0.15027	0.56888
MES12	422	hsa-miR-30e-3p	CUUUCAGUCGGAUGUUUACAGC	hsa-miR-30e-3p	hsa-miR-30e*(17)	26.2017	0.0903401	0.344788
MES12	2109	hsa-miR-32	UAUUGCACAUUACUAAGUUGCA	hsa-miR-32-5p	hsa-miR-32(17)	32.8455	0.278653	0.848375
MES12	554	hsa-miR-361	UUAUCAGAAUCUCCAGGGGUAC	hsa-miR-361-5p	hsa-miR-361(9.2)	27.9853	0.0514328	0.183785
MES12	2089	hsa-miR-505	CGUCAACACUUGCUGGUUUCCU	hsa-miR-505-3p	hsa-miR-505(17)	31.0565	0.365574	1.17713
MES12	2324	hsa-miR-744	UGCGGGGCUAGGGCUAACAGCA	hsa-miR-744-5p	hsa-miR-744(17)	28.4757	0.162986	0.572368
MES12	577	hsa-miR-98	UGAGGUAGUAAGUUGUAUUGUU	hsa-miR-98-5p	hsa-miR-98(18)	30.8397	0.504987	1.63746
MES14	001006	RNU48	GAUGACCCCAGGUAACUCUGAGUGUGUCGCUGAUGCCAUCACCGCAGCGCUCUGACC	RNU48	U48	33.5538	0.430279	1.28236
MES14	377	hsa-let-7a	UGAGGUAGUAGGUUGUAUAGUU	hsa-let-7a-5p	hsa-let-7a(17)	22.6027	0.0274287	0.121352
MES14	382	hsa-let-7f	UGAGGUAGUAGAUUGUAUAGUU	hsa-let-7f-5p	hsa-let-7f(17)	24.4347	0.117356	0.480283
MES14	439	hsa-miR-103	AGCAGCAUUGUACAGGGCUAUGA	hsa-miR-103a-3p	hsa-miR-103(16),hsa-miR-103a(17)	24.8173	0.0275741	0.111108
MES14	454	hsa-miR-130a	CAGUGCAAUGUUAAAAGGGCAU	hsa-miR-130a-3p	hsa-miR-130a(17)	23.4917	0.0872028	0.371208
MES14	464	hsa-miR-142-3p	UGUAGUGUUUCCUACUUUAUGGA	hsa-miR-142-3p		20.274	0.0544426	0.268534
MES14	2248	hsa-miR-142-5p	CAUAAAGUAGAAAGCACUACU	hsa-miR-142-5p		26.699	0.10436	0.390876
MES14	2160	hsa-miR-148b#	AAGUUCUGUUAUACACUCAGGC	hsa-miR-148b-5p	hsa-miR-148b*(17)	30.8177	0.614013	1.99241
MES14	2642	hsa-miR-151-5P	UCGAGGAGCUCACAGUCUAGU	hsa-miR-151a-5p	hsa-miR-151-5p(17)	23.9503	0.165316	0.690245
MES14	480	hsa-miR-181a	AACAUUCAACGCUGUCGGUGAGU	hsa-miR-181a-5p	hsa-miR-181a(17)	26.6227	0.141465	0.53137
MES14	498	hsa-miR-199a	CCCAGUGUUCAGACUACCUGUUC	hsa-miR-199a-5p	hsa-miR-199a(9.2)	27.909	0.052259	0.187248
MES14	399	hsa-miR-23a	AUCACAUUGCCAGGGAUUUCC	hsa-miR-23a-3p	hsa-miR-23a(17)	24.465	0.317709	1.29863
MES14	400	hsa-miR-23b	AUCACAUUGCCAGGGAUUACC	hsa-miR-23b-3p	hsa-miR-23b(17)	27.15	0.0955824	0.352053
MES14	408	hsa-miR-27a	UUCACAGUGGCUAAGUUCCGC	hsa-miR-27a-3p	hsa-miR-27a(17)	25.2927	0.0691689	0.273474
MES14	420	hsa-miR-30d	UGUAAACAUCCCCGACUGGAAG	hsa-miR-30d-5p	hsa-miR-30d(17)	25.3643	0.172236	0.679049
MES14	422	hsa-miR-30e-3p	CUUUCAGUCGGAUGUUUACAGC	hsa-miR-30e-3p	hsa-miR-30e*(17)	25.7427	0.022723	0.0882697
MES14	2109	hsa-miR-32	UAUUGCACAUUACUAAGUUGCA	hsa-miR-32-5p	hsa-miR-32(17)	32.8873	0.278653	0.847296
MES14	554	hsa-miR-361	UUAUCAGAAUCUCCAGGGGUAC	hsa-miR-361-5p	hsa-miR-361(9.2)	27.028	0.0932094	0.344863
MES14	2089	hsa-miR-505	CGUCAACACUUGCUGGUUUCCU	hsa-miR-505-3p	hsa-miR-505(17)	32.0037	0.0652482	0.203877
MES14	2324	hsa-miR-744	UGCGGGGCUAGGGCUAACAGCA	hsa-miR-744-5p	hsa-miR-744(17)	26.3403	0.108039	0.410164
MES14	577	hsa-miR-98	UGAGGUAGUAAGUUGUAUUGUU	hsa-miR-98-5p	hsa-miR-98(18)	28.4773	0.101766	0.357358
MES15	001006	RNU48	GAUGACCCCAGGUAACUCUGAGUGUGUCGCUGAUGCCAUCACCGCAGCGCUCUGACC	RNU48	U48	32.6403	0.459942	1.40912
MES15	377	hsa-let-7a	UGAGGUAGUAGGUUGUAUAGUU	hsa-let-7a-5p	hsa-let-7a(17)	22.007	0.234246	1.06441
MES15	382	hsa-let-7f	UGAGGUAGUAGAUUGUAUAGUU	hsa-let-7f-5p	hsa-let-7f(17)	25.059	0.440218	1.75673
MES15	439	hsa-miR-103	AGCAGCAUUGUACAGGGCUAUGA	hsa-miR-103a-3p	hsa-miR-103(16),hsa-miR-103a(17)	24.158	0.0518556	0.214652
MES15	454	hsa-miR-130a	CAGUGCAAUGUUAAAAGGGCAU	hsa-miR-130a-3p	hsa-miR-130a(17)	24.194	0.0792212	0.327442
MES15	464	hsa-miR-142-3p	UGUAGUGUUUCCUACUUUAUGGA	hsa-miR-142-3p		19.8433	0.0646942	0.326025
MES15	2248	hsa-miR-142-5p	CAUAAAGUAGAAAGCACUACU	hsa-miR-142-5p		26.659	0.315872	1.18486
MES15	2160	hsa-miR-148b#	AAGUUCUGUUAUACACUCAGGC	hsa-miR-148b-5p	hsa-miR-148b*(17)	29.4435	0.22981	0.780511
MES15	2642	hsa-miR-151-5P	UCGAGGAGCUCACAGUCUAGU	hsa-miR-151a-5p	hsa-miR-151-5p(17)	25.4687	0.290576	1.14092
MES15	480	hsa-miR-181a	AACAUUCAACGCUGUCGGUGAGU	hsa-miR-181a-5p	hsa-miR-181a(17)	27.4985	0.0685894	0.249429
MES15	498	hsa-miR-199a	CCCAGUGUUCAGACUACCUGUUC	hsa-miR-199a-5p	hsa-miR-199a(9.2)	29.9255	0.122329	0.40878
MES15	399	hsa-miR-23a	AUCACAUUGCCAGGGAUUUCC	hsa-miR-23a-3p	hsa-miR-23a(17)	26.9967	0.205018	0.759419
MES15	400	hsa-miR-23b	AUCACAUUGCCAGGGAUUACC	hsa-miR-23b-3p	hsa-miR-23b(17)	26.3673	0.0665157	0.252265
MES15	408	hsa-miR-27a	UUCACAGUGGCUAAGUUCCGC	hsa-miR-27a-3p	hsa-miR-27a(17)	24.6067	0.108288	0.440077
MES15	420	hsa-miR-30d	UGUAAACAUCCCCGACUGGAAG	hsa-miR-30d-5p	hsa-miR-30d(17)	25.2173	0.121858	0.48323
MES15	422	hsa-miR-30e-3p	CUUUCAGUCGGAUGUUUACAGC	hsa-miR-30e-3p	hsa-miR-30e*(17)	24.8957	0.113315	0.45516
MES15	2109	hsa-miR-32	UAUUGCACAUUACUAAGUUGCA	hsa-miR-32-5p	hsa-miR-32(17)	32.3033	0.278653	0.862613
MES15	554	hsa-miR-361	UUAUCAGAAUCUCCAGGGGUAC	hsa-miR-361-5p	hsa-miR-361(9.2)	26.5583	0.297359	1.11964
MES15	2089	hsa-miR-505	CGUCAACACUUGCUGGUUUCCU	hsa-miR-505-3p	hsa-miR-505(17)	31.1745	0.183141	0.587469
MES15	2324	hsa-miR-744	UGCGGGGCUAGGGCUAACAGCA	hsa-miR-744-5p	hsa-miR-744(17)	26.798	0.231026	0.862102
MES15	577	hsa-miR-98	UGAGGUAGUAAGUUGUAUUGUU	hsa-miR-98-5p	hsa-miR-98(18)	28.524	0.371338	1.30184
MES17	001006	RNU48	GAUGACCCCAGGUAACUCUGAGUGUGUCGCUGAUGCCAUCACCGCAGCGCUCUGACC	RNU48	U48	30.6175	0.090835	0.296677
MES17	377	hsa-let-7a	UGAGGUAGUAGGUUGUAUAGUU	hsa-let-7a-5p	hsa-let-7a(17)	21.151	0.131503	0.621733
MES17	382	hsa-let-7f	UGAGGUAGUAGAUUGUAUAGUU	hsa-let-7f-5p	hsa-let-7f(17)	23.9213	0.308254	1.28861
MES17	439	hsa-miR-103	AGCAGCAUUGUACAGGGCUAUGA	hsa-miR-103a-3p	hsa-miR-103(16),hsa-miR-103a(17)	22.737	0.0503885	0.221615
MES17	454	hsa-miR-130a	CAGUGCAAUGUUAAAAGGGCAU	hsa-miR-130a-3p	hsa-miR-130a(17)	21.2043	0.133844	0.631213
MES17	464	hsa-miR-142-3p	UGUAGUGUUUCCUACUUUAUGGA	hsa-miR-142-3p		18.6797	0.107779	0.576986
MES17	2248	hsa-miR-142-5p	CAUAAAGUAGAAAGCACUACU	hsa-miR-142-5p		25.1593	0.16866	0.670369
MES17	2160	hsa-miR-148b#	AAGUUCUGUUAUACACUCAGGC	hsa-miR-148b-5p	hsa-miR-148b*(17)	27.1133	0.124058	0.457553
MES17	2642	hsa-miR-151-5P	UCGAGGAGCUCACAGUCUAGU	hsa-miR-151a-5p	hsa-miR-151-5p(17)	23.7087	0.154098	0.649967
MES17	480	hsa-miR-181a	AACAUUCAACGCUGUCGGUGAGU	hsa-miR-181a-5p	hsa-miR-181a(17)	26.1123	0.115001	0.44041
MES17	498	hsa-miR-199a	CCCAGUGUUCAGACUACCUGUUC	hsa-miR-199a-5p	hsa-miR-199a(9.2)	28.2407	0.387583	1.37243
MES17	399	hsa-miR-23a	AUCACAUUGCCAGGGAUUUCC	hsa-miR-23a-3p	hsa-miR-23a(17)	24.5527	0.161769	0.658867
MES17	400	hsa-miR-23b	AUCACAUUGCCAGGGAUUACC	hsa-miR-23b-3p	hsa-miR-23b(17)	25.0927	0.170001	0.677493
MES17	408	hsa-miR-27a	UUCACAGUGGCUAAGUUCCGC	hsa-miR-27a-3p	hsa-miR-27a(17)	22.3037	0.0774876	0.347421
MES17	420	hsa-miR-30d	UGUAAACAUCCCCGACUGGAAG	hsa-miR-30d-5p	hsa-miR-30d(17)	24.0933	0.101195	0.420011
MES17	422	hsa-miR-30e-3p	CUUUCAGUCGGAUGUUUACAGC	hsa-miR-30e-3p	hsa-miR-30e*(17)	23.5013	0.0781174	0.332396
MES17	2109	hsa-miR-32	UAUUGCACAUUACUAAGUUGCA	hsa-miR-32-5p	hsa-miR-32(17)	30.6127	0.278653	0.910254
MES17	554	hsa-miR-361	UUAUCAGAAUCUCCAGGGGUAC	hsa-miR-361-5p	hsa-miR-361(9.2)	24.9497	0.124042	0.497168
MES17	2089	hsa-miR-505	CGUCAACACUUGCUGGUUUCCU	hsa-miR-505-3p	hsa-miR-505(17)	28.632	0.165973	0.579676
MES17	2324	hsa-miR-744	UGCGGGGCUAGGGCUAACAGCA	hsa-miR-744-5p	hsa-miR-744(17)	24.747	0.153795	0.621471
MES17	577	hsa-miR-98	UGAGGUAGUAAGUUGUAUUGUU	hsa-miR-98-5p	hsa-miR-98(18)	25.8337	0.667486	2.58378
MES18	001006	RNU48	GAUGACCCCAGGUAACUCUGAGUGUGUCGCUGAUGCCAUCACCGCAGCGCUCUGACC	RNU48	U48	31.1766	0.319115	1.02357
MES18	377	hsa-let-7a	UGAGGUAGUAGGUUGUAUAGUU	hsa-let-7a-5p	hsa-let-7a(17)	20.4287	0.0212211	0.103879
MES18	382	hsa-let-7f	UGAGGUAGUAGAUUGUAUAGUU	hsa-let-7f-5p	hsa-let-7f(17)	23.7323	0.233327	0.983159
MES18	439	hsa-miR-103	AGCAGCAUUGUACAGGGCUAUGA	hsa-miR-103a-3p	hsa-miR-103(16),hsa-miR-103a(17)	22.043	0.069347	0.314599
MES18	454	hsa-miR-130a	CAGUGCAAUGUUAAAAGGGCAU	hsa-miR-130a-3p	hsa-miR-130a(17)	20.3383	0.184895	0.909098
MES18	464	hsa-miR-142-3p	UGUAGUGUUUCCUACUUUAUGGA	hsa-miR-142-3p		18.659	0.0905041	0.485043
MES18	2248	hsa-miR-142-5p	CAUAAAGUAGAAAGCACUACU	hsa-miR-142-5p		24.392	0.0805543	0.330249
MES18	2160	hsa-miR-148b#	AAGUUCUGUUAUACACUCAGGC	hsa-miR-148b-5p	hsa-miR-148b*(17)	26.901	0.090934	0.338032
MES18	2642	hsa-miR-151-5P	UCGAGGAGCUCACAGUCUAGU	hsa-miR-151a-5p	hsa-miR-151-5p(17)	23.227	0.22598	0.97292
MES18	480	hsa-miR-181a	AACAUUCAACGCUGUCGGUGAGU	hsa-miR-181a-5p	hsa-miR-181a(17)	25.223	0.319948	1.26848
MES18	498	hsa-miR-199a	CCCAGUGUUCAGACUACCUGUUC	hsa-miR-199a-5p	hsa-miR-199a(9.2)	27.1167	0.00650641	0.0239941
MES18	399	hsa-miR-23a	AUCACAUUGCCAGGGAUUUCC	hsa-miR-23a-3p	hsa-miR-23a(17)	24.2647	0.262687	1.08259
MES18	400	hsa-miR-23b	AUCACAUUGCCAGGGAUUACC	hsa-miR-23b-3p	hsa-miR-23b(17)	24.6843	0.115249	0.466891
MES18	408	hsa-miR-27a	UUCACAGUGGCUAAGUUCCGC	hsa-miR-27a-3p	hsa-miR-27a(17)	22.1437	0.122153	0.551638
MES18	420	hsa-miR-30d	UGUAAACAUCCCCGACUGGAAG	hsa-miR-30d-5p	hsa-miR-30d(17)	23.208	0.136173	0.586749
MES18	422	hsa-miR-30e-3p	CUUUCAGUCGGAUGUUUACAGC	hsa-miR-30e-3p	hsa-miR-30e*(17)	23.232	0.0427551	0.184035
MES18	2109	hsa-miR-32	UAUUGCACAUUACUAAGUUGCA	hsa-miR-32-5p	hsa-miR-32(17)	30.3663	0.278653	0.917638
MES18	554	hsa-miR-361	UUAUCAGAAUCUCCAGGGGUAC	hsa-miR-361-5p	hsa-miR-361(9.2)	23.962	0.226872	0.9468
MES18	2089	hsa-miR-505	CGUCAACACUUGCUGGUUUCCU	hsa-miR-505-3p	hsa-miR-505(17)	27.8983	0.239011	0.856722
MES18	2324	hsa-miR-744	UGCGGGGCUAGGGCUAACAGCA	hsa-miR-744-5p	hsa-miR-744(17)	23.8857	0.0614356	0.257207
MES18	577	hsa-miR-98	UGAGGUAGUAAGUUGUAUUGUU	hsa-miR-98-5p	hsa-miR-98(18)	25.8693	0.466083	1.80168
MES22	001006	RNU48	GAUGACCCCAGGUAACUCUGAGUGUGUCGCUGAUGCCAUCACCGCAGCGCUCUGACC	RNU48	U48	33.2807	0.319295	0.9594
MES22	377	hsa-let-7a	UGAGGUAGUAGGUUGUAUAGUU	hsa-let-7a-5p	hsa-let-7a(17)	22.196	0.0691592	0.311584
MES22	382	hsa-let-7f	UGAGGUAGUAGAUUGUAUAGUU	hsa-let-7f-5p	hsa-let-7f(17)	25.408	0.124591	0.490363
MES22	439	hsa-miR-103	AGCAGCAUUGUACAGGGCUAUGA	hsa-miR-103a-3p	hsa-miR-103(16),hsa-miR-103a(17)	24.953	0.0612209	0.245345
MES22	454	hsa-miR-130a	CAGUGCAAUGUUAAAAGGGCAU	hsa-miR-130a-3p	hsa-miR-130a(17)	22.836	0.0831625	0.364173
MES22	464	hsa-miR-142-3p	UGUAGUGUUUCCUACUUUAUGGA	hsa-miR-142-3p		20.3787	0.0764875	0.375331
MES22	2248	hsa-miR-142-5p	CAUAAAGUAGAAAGCACUACU	hsa-miR-142-5p		26.3523	0.0919203	0.348813
MES22	2160	hsa-miR-148b#	AAGUUCUGUUAUACACUCAGGC	hsa-miR-148b-5p	hsa-miR-148b*(17)	30.785	1.03201	3.35232
MES22	2642	hsa-miR-151-5P	UCGAGGAGCUCACAGUCUAGU	hsa-miR-151a-5p	hsa-miR-151-5p(17)	25.053	0.170432	0.680285
MES22	480	hsa-miR-181a	AACAUUCAACGCUGUCGGUGAGU	hsa-miR-181a-5p	hsa-miR-181a(17)	27.237	0.318558	1.16958
MES22	498	hsa-miR-199a	CCCAGUGUUCAGACUACCUGUUC	hsa-miR-199a-5p	hsa-miR-199a(9.2)	30.7115	0.0502046	0.163472
MES22	399	hsa-miR-23a	AUCACAUUGCCAGGGAUUUCC	hsa-miR-23a-3p	hsa-miR-23a(17)	26.483	0.172965	0.653118
MES22	400	hsa-miR-23b	AUCACAUUGCCAGGGAUUACC	hsa-miR-23b-3p	hsa-miR-23b(17)	26.5207	0.0646942	0.243939
MES22	408	hsa-miR-27a	UUCACAGUGGCUAAGUUCCGC	hsa-miR-27a-3p	hsa-miR-27a(17)	24.7637	0.118795	0.479716
MES22	420	hsa-miR-30d	UGUAAACAUCCCCGACUGGAAG	hsa-miR-30d-5p	hsa-miR-30d(17)	25.1477	0.190182	0.756262
MES22	422	hsa-miR-30e-3p	CUUUCAGUCGGAUGUUUACAGC	hsa-miR-30e-3p	hsa-miR-30e*(17)	25.297	0.0620242	0.245184
MES22	2109	hsa-miR-32	UAUUGCACAUUACUAAGUUGCA	hsa-miR-32-5p	hsa-miR-32(17)	33.369	0.278653	0.835065
MES22	554	hsa-miR-361	UUAUCAGAAUCUCCAGGGGUAC	hsa-miR-361-5p	hsa-miR-361(9.2)	26.0493	0.18216	0.699289
MES22	2089	hsa-miR-505	CGUCAACACUUGCUGGUUUCCU	hsa-miR-505-3p	hsa-miR-505(17)	30.979	0.466261	1.50509
MES22	2324	hsa-miR-744	UGCGGGGCUAGGGCUAACAGCA	hsa-miR-744-5p	hsa-miR-744(17)	27.7263	0.0403774	0.145628
MES22	577	hsa-miR-98	UGAGGUAGUAAGUUGUAUUGUU	hsa-miR-98-5p	hsa-miR-98(18)	28.7127	0.0911336	0.317399
MES27	001006	RNU48	GAUGACCCCAGGUAACUCUGAGUGUGUCGCUGAUGCCAUCACCGCAGCGCUCUGACC	RNU48	U48	32.8272	0.301871	0.919575
MES27	377	hsa-let-7a	UGAGGUAGUAGGUUGUAUAGUU	hsa-let-7a-5p	hsa-let-7a(17)	20.9827	0.143959	0.686088
MES27	382	hsa-let-7f	UGAGGUAGUAGAUUGUAUAGUU	hsa-let-7f-5p	hsa-let-7f(17)	23.828	0.142454	0.597841
MES27	439	hsa-miR-103	AGCAGCAUUGUACAGGGCUAUGA	hsa-miR-103a-3p	hsa-miR-103(16),hsa-miR-103a(17)	22.8217	0.0480555	0.21057
MES27	454	hsa-miR-130a	CAGUGCAAUGUUAAAAGGGCAU	hsa-miR-130a-3p	hsa-miR-130a(17)	19.6797	0.0855648	0.434788
MES27	464	hsa-miR-142-3p	UGUAGUGUUUCCUACUUUAUGGA	hsa-miR-142-3p		18.687	0.0731369	0.391378
MES27	2248	hsa-miR-142-5p	CAUAAAGUAGAAAGCACUACU	hsa-miR-142-5p		24.4387	0.0739076	0.302421
MES27	2160	hsa-miR-148b#	AAGUUCUGUUAUACACUCAGGC	hsa-miR-148b-5p	hsa-miR-148b*(17)	27.9717	0.280489	1.00276
MES27	2642	hsa-miR-151-5P	UCGAGGAGCUCACAGUCUAGU	hsa-miR-151a-5p	hsa-miR-151-5p(17)	23.1287	0.205527	0.888624
MES27	480	hsa-miR-181a	AACAUUCAACGCUGUCGGUGAGU	hsa-miR-181a-5p	hsa-miR-181a(17)	25.256	0.395524	1.56606
MES27	498	hsa-miR-199a	CCCAGUGUUCAGACUACCUGUUC	hsa-miR-199a-5p	hsa-miR-199a(9.2)	26.592	0.178404	0.670894
MES27	399	hsa-miR-23a	AUCACAUUGCCAGGGAUUUCC	hsa-miR-23a-3p	hsa-miR-23a(17)	23.73	0.0730205	0.307714
MES27	400	hsa-miR-23b	AUCACAUUGCCAGGGAUUACC	hsa-miR-23b-3p	hsa-miR-23b(17)	24.8703	0.119926	0.482207
MES27	408	hsa-miR-27a	UUCACAGUGGCUAAGUUCCGC	hsa-miR-27a-3p	hsa-miR-27a(17)	21.369	0.116065	0.543145
MES27	420	hsa-miR-30d	UGUAAACAUCCCCGACUGGAAG	hsa-miR-30d-5p	hsa-miR-30d(17)	22.7133	0.119022	0.52402
MES27	422	hsa-miR-30e-3p	CUUUCAGUCGGAUGUUUACAGC	hsa-miR-30e-3p	hsa-miR-30e*(17)	23.23	0.0918858	0.395548
MES27	2109	hsa-miR-32	UAUUGCACAUUACUAAGUUGCA	hsa-miR-32-5p	hsa-miR-32(17)	29.3747	0.278653	0.948616
MES27	554	hsa-miR-361	UUAUCAGAAUCUCCAGGGGUAC	hsa-miR-361-5p	hsa-miR-361(9.2)	23.5143	0.0257358	0.109447
MES27	2089	hsa-miR-505	CGUCAACACUUGCUGGUUUCCU	hsa-miR-505-3p	hsa-miR-505(17)	28.4463	0.170741	0.60022
MES27	2324	hsa-miR-744	UGCGGGGCUAGGGCUAACAGCA	hsa-miR-744-5p	hsa-miR-744(17)	23.7487	0.0773067	0.32552
MES27	577	hsa-miR-98	UGAGGUAGUAAGUUGUAUUGUU	hsa-miR-98-5p	hsa-miR-98(18)	26.4153	0.104026	0.393808
MES29	001006	RNU48	GAUGACCCCAGGUAACUCUGAGUGUGUCGCUGAUGCCAUCACCGCAGCGCUCUGACC	RNU48	U48	33.1058	0.21345	0.644752
MES29	377	hsa-let-7a	UGAGGUAGUAGGUUGUAUAGUU	hsa-let-7a-5p	hsa-let-7a(17)	20.6697	0.024173	0.116949
MES29	382	hsa-let-7f	UGAGGUAGUAGAUUGUAUAGUU	hsa-let-7f-5p	hsa-let-7f(17)	24.0473	0.0524436	0.218085
MES29	439	hsa-miR-103	AGCAGCAUUGUACAGGGCUAUGA	hsa-miR-103a-3p	hsa-miR-103(16),hsa-miR-103a(17)	23.8147	0.0210792	0.0885136
MES29	454	hsa-miR-130a	CAGUGCAAUGUUAAAAGGGCAU	hsa-miR-130a-3p	hsa-miR-130a(17)	22.546	0.126764	0.562244
MES29	464	hsa-miR-142-3p	UGUAGUGUUUCCUACUUUAUGGA	hsa-miR-142-3p		19.4313	0.158683	0.816635
MES29	2248	hsa-miR-142-5p	CAUAAAGUAGAAAGCACUACU	hsa-miR-142-5p		25.451	0.115269	0.452907
MES29	2160	hsa-miR-148b#	AAGUUCUGUUAUACACUCAGGC	hsa-miR-148b-5p	hsa-miR-148b*(17)	29.3733	0.495122	1.68562
MES29	2642	hsa-miR-151-5P	UCGAGGAGCUCACAGUCUAGU	hsa-miR-151a-5p	hsa-miR-151-5p(17)	24.3203	0.176908	0.727407
MES29	480	hsa-miR-181a	AACAUUCAACGCUGUCGGUGAGU	hsa-miR-181a-5p	hsa-miR-181a(17)	25.86	0.135879	0.525439
MES29	498	hsa-miR-199a	CCCAGUGUUCAGACUACCUGUUC	hsa-miR-199a-5p	hsa-miR-199a(9.2)	29.6333	0.0792549	0.267452
MES29	399	hsa-miR-23a	AUCACAUUGCCAGGGAUUUCC	hsa-miR-23a-3p	hsa-miR-23a(17)	25.5303	0.112322	0.439957
MES29	400	hsa-miR-23b	AUCACAUUGCCAGGGAUUACC	hsa-miR-23b-3p	hsa-miR-23b(17)	25.0087	0.151133	0.604324
MES29	408	hsa-miR-27a	UUCACAGUGGCUAAGUUCCGC	hsa-miR-27a-3p	hsa-miR-27a(17)	24.0647	0.0699809	0.290804
MES29	420	hsa-miR-30d	UGUAAACAUCCCCGACUGGAAG	hsa-miR-30d-5p	hsa-miR-30d(17)	23.916	0.216592	0.905635
MES29	422	hsa-miR-30e-3p	CUUUCAGUCGGAUGUUUACAGC	hsa-miR-30e-3p	hsa-miR-30e*(17)	24.1333	0.208135	0.862439
MES29	2109	hsa-miR-32	UAUUGCACAUUACUAAGUUGCA	hsa-miR-32-5p	hsa-miR-32(17)	31.502	0.278653	0.884556
MES29	554	hsa-miR-361	UUAUCAGAAUCUCCAGGGGUAC	hsa-miR-361-5p	hsa-miR-361(9.2)	25.3927	0.177122	0.697534
MES29	2089	hsa-miR-505	CGUCAACACUUGCUGGUUUCCU	hsa-miR-505-3p	hsa-miR-505(17)	29.036	0.219228	0.755022
MES29	2324	hsa-miR-744	UGCGGGGCUAGGGCUAACAGCA	hsa-miR-744-5p	hsa-miR-744(17)	26.8733	0.0436616	0.162472
MES29	577	hsa-miR-98	UGAGGUAGUAAGUUGUAUUGUU	hsa-miR-98-5p	hsa-miR-98(18)	27.797	0.561067	2.01844
MES30	001006	RNU48	GAUGACCCCAGGUAACUCUGAGUGUGUCGCUGAUGCCAUCACCGCAGCGCUCUGACC	RNU48	U48	30.2337	0.206745	0.683824
MES30	377	hsa-let-7a	UGAGGUAGUAGGUUGUAUAGUU	hsa-let-7a-5p	hsa-let-7a(17)	20.1707	0.121245	0.601095
MES30	382	hsa-let-7f	UGAGGUAGUAGAUUGUAUAGUU	hsa-let-7f-5p	hsa-let-7f(17)	23.274	0.0935361	0.401891
MES30	439	hsa-miR-103	AGCAGCAUUGUACAGGGCUAUGA	hsa-miR-103a-3p	hsa-miR-103(16),hsa-miR-103a(17)	22.656	0.0242693	0.107121
MES30	454	hsa-miR-130a	CAGUGCAAUGUUAAAAGGGCAU	hsa-miR-130a-3p	hsa-miR-130a(17)	19.8283	0.0915114	0.461518
MES30	464	hsa-miR-142-3p	UGUAGUGUUUCCUACUUUAUGGA	hsa-miR-142-3p		18.1237	0.168826	0.931524
MES30	2248	hsa-miR-142-5p	CAUAAAGUAGAAAGCACUACU	hsa-miR-142-5p		23.9543	0.0523673	0.218613
MES30	2160	hsa-miR-148b#	AAGUUCUGUUAUACACUCAGGC	hsa-miR-148b-5p	hsa-miR-148b*(17)	27.5367	0.194744	0.707218
MES30	2642	hsa-miR-151-5P	UCGAGGAGCUCACAGUCUAGU	hsa-miR-151a-5p	hsa-miR-151-5p(17)	22.7063	0.0905888	0.398958
MES30	480	hsa-miR-181a	AACAUUCAACGCUGUCGGUGAGU	hsa-miR-181a-5p	hsa-miR-181a(17)	24.6173	0.101687	0.413072
MES30	498	hsa-miR-199a	CCCAGUGUUCAGACUACCUGUUC	hsa-miR-199a-5p	hsa-miR-199a(9.2)	27.3313	0.226478	0.828639
MES30	399	hsa-miR-23a	AUCACAUUGCCAGGGAUUUCC	hsa-miR-23a-3p	hsa-miR-23a(17)	23.8883	0.0699595	0.292861
MES30	400	hsa-miR-23b	AUCACAUUGCCAGGGAUUACC	hsa-miR-23b-3p	hsa-miR-23b(17)	24.45	0.0381969	0.156224
MES30	408	hsa-miR-27a	UUCACAGUGGCUAAGUUCCGC	hsa-miR-27a-3p	hsa-miR-27a(17)	21.791	0.0403609	0.185218
MES30	420	hsa-miR-30d	UGUAAACAUCCCCGACUGGAAG	hsa-miR-30d-5p	hsa-miR-30d(17)	22.2837	0.290294	1.30272
MES30	422	hsa-miR-30e-3p	CUUUCAGUCGGAUGUUUACAGC	hsa-miR-30e-3p	hsa-miR-30e*(17)	22.653	0.101681	0.448863
MES30	2109	hsa-miR-32	UAUUGCACAUUACUAAGUUGCA	hsa-miR-32-5p	hsa-miR-32(17)	29.8913	0.278653	0.93222
MES30	554	hsa-miR-361	UUAUCAGAAUCUCCAGGGGUAC	hsa-miR-361-5p	hsa-miR-361(9.2)	23.5637	0.12822	0.544142
MES30	2089	hsa-miR-505	CGUCAACACUUGCUGGUUUCCU	hsa-miR-505-3p	hsa-miR-505(17)	27.3027	0.69451	2.54374
MES30	2324	hsa-miR-744	UGCGGGGCUAGGGCUAACAGCA	hsa-miR-744-5p	hsa-miR-744(17)	24.1103	0.0797392	0.330726
MES30	577	hsa-miR-98	UGAGGUAGUAAGUUGUAUUGUU	hsa-miR-98-5p	hsa-miR-98(18)	26.2317	0.146647	0.559046
MES31	001006	RNU48	GAUGACCCCAGGUAACUCUGAGUGUGUCGCUGAUGCCAUCACCGCAGCGCUCUGACC	RNU48	U48	31.375	0.430449	1.37195
MES31	377	hsa-let-7a	UGAGGUAGUAGGUUGUAUAGUU	hsa-let-7a-5p	hsa-let-7a(17)	21.3987	0.0306649	0.143303
MES31	382	hsa-let-7f	UGAGGUAGUAGAUUGUAUAGUU	hsa-let-7f-5p	hsa-let-7f(17)	24.422	0.168929	0.691708
MES31	439	hsa-miR-103	AGCAGCAUUGUACAGGGCUAUGA	hsa-miR-103a-3p	hsa-miR-103(16),hsa-miR-103a(17)	23.8087	0.059079	0.248141
MES31	454	hsa-miR-130a	CAGUGCAAUGUUAAAAGGGCAU	hsa-miR-130a-3p	hsa-miR-130a(17)	20.1777	0.082203	0.407396
MES31	464	hsa-miR-142-3p	UGUAGUGUUUCCUACUUUAUGGA	hsa-miR-142-3p		19.83	0.035171	0.177363
MES31	2248	hsa-miR-142-5p	CAUAAAGUAGAAAGCACUACU	hsa-miR-142-5p		25.3613	0.0872372	0.343977
MES31	2160	hsa-miR-148b#	AAGUUCUGUUAUACACUCAGGC	hsa-miR-148b-5p	hsa-miR-148b*(17)	29.127	0.215167	0.738721
MES31	2642	hsa-miR-151-5P	UCGAGGAGCUCACAGUCUAGU	hsa-miR-151a-5p	hsa-miR-151-5p(17)	23.629	0.0621932	0.263207
MES31	480	hsa-miR-181a	AACAUUCAACGCUGUCGGUGAGU	hsa-miR-181a-5p	hsa-miR-181a(17)	26.146	0.110309	0.421895
MES31	498	hsa-miR-199a	CCCAGUGUUCAGACUACCUGUUC	hsa-miR-199a-5p	hsa-miR-199a(9.2)	27.3957	0.132308	0.482951
MES31	399	hsa-miR-23a	AUCACAUUGCCAGGGAUUUCC	hsa-miR-23a-3p	hsa-miR-23a(17)	24.2357	0.140329	0.57902
MES31	400	hsa-miR-23b	AUCACAUUGCCAGGGAUUACC	hsa-miR-23b-3p	hsa-miR-23b(17)	25.229	0.11253	0.446034
MES31	408	hsa-miR-27a	UUCACAGUGGCUAAGUUCCGC	hsa-miR-27a-3p	hsa-miR-27a(17)	22.734	0.184464	0.811402
MES31	420	hsa-miR-30d	UGUAAACAUCCCCGACUGGAAG	hsa-miR-30d-5p	hsa-miR-30d(17)	23.614	0.123158	0.521548
MES31	422	hsa-miR-30e-3p	CUUUCAGUCGGAUGUUUACAGC	hsa-miR-30e-3p	hsa-miR-30e*(17)	23.6603	0.186108	0.786584
MES31	2109	hsa-miR-32	UAUUGCACAUUACUAAGUUGCA	hsa-miR-32-5p	hsa-miR-32(17)	30.895	0.278653	0.901935
MES31	554	hsa-miR-361	UUAUCAGAAUCUCCAGGGGUAC	hsa-miR-361-5p	hsa-miR-361(9.2)	24.5317	0.121595	0.495665
MES31	2089	hsa-miR-505	CGUCAACACUUGCUGGUUUCCU	hsa-miR-505-3p	hsa-miR-505(17)	28.498	0.216631	0.760162
MES31	2324	hsa-miR-744	UGCGGGGCUAGGGCUAACAGCA	hsa-miR-744-5p	hsa-miR-744(17)	25.2023	0.132085	0.524097
MES31	577	hsa-miR-98	UGAGGUAGUAAGUUGUAUUGUU	hsa-miR-98-5p	hsa-miR-98(18)	27.113	0.204656	0.754825
MES33	001006	RNU48	GAUGACCCCAGGUAACUCUGAGUGUGUCGCUGAUGCCAUCACCGCAGCGCUCUGACC	RNU48	U48	31.715	0.576024	1.81625
MES33	377	hsa-let-7a	UGAGGUAGUAGGUUGUAUAGUU	hsa-let-7a-5p	hsa-let-7a(17)	21.5083	0.103799	0.482601
MES33	382	hsa-let-7f	UGAGGUAGUAGAUUGUAUAGUU	hsa-let-7f-5p	hsa-let-7f(17)	24.4507	0.157294	0.643311
MES33	439	hsa-miR-103	AGCAGCAUUGUACAGGGCUAUGA	hsa-miR-103a-3p	hsa-miR-103(16),hsa-miR-103a(17)	23.8987	0.0905115	0.37873
MES33	454	hsa-miR-130a	CAGUGCAAUGUUAAAAGGGCAU	hsa-miR-130a-3p	hsa-miR-130a(17)	20.7247	0.0563235	0.27177
MES33	464	hsa-miR-142-3p	UGUAGUGUUUCCUACUUUAUGGA	hsa-miR-142-3p		19.519	0.0903549	0.462907
MES33	2248	hsa-miR-142-5p	CAUAAAGUAGAAAGCACUACU	hsa-miR-142-5p		25.2223	0.0251064	0.0995405
MES33	2160	hsa-miR-148b#	AAGUUCUGUUAUACACUCAGGC	hsa-miR-148b-5p	hsa-miR-148b*(17)	29.0633	0.190841	0.656639
MES33	2642	hsa-miR-151-5P	UCGAGGAGCUCACAGUCUAGU	hsa-miR-151a-5p	hsa-miR-151-5p(17)	23.915	0.152286	0.63678
MES33	480	hsa-miR-181a	AACAUUCAACGCUGUCGGUGAGU	hsa-miR-181a-5p	hsa-miR-181a(17)	26.249	0.079196	0.30171
MES33	498	hsa-miR-199a	CCCAGUGUUCAGACUACCUGUUC	hsa-miR-199a-5p	hsa-miR-199a(9.2)	28.0377	0.242974	0.866598
MES33	399	hsa-miR-23a	AUCACAUUGCCAGGGAUUUCC	hsa-miR-23a-3p	hsa-miR-23a(17)	24.5683	0.0719745	0.292957
MES33	400	hsa-miR-23b	AUCACAUUGCCAGGGAUUACC	hsa-miR-23b-3p	hsa-miR-23b(17)	25.879	0.0930161	0.359427
MES33	408	hsa-miR-27a	UUCACAGUGGCUAAGUUCCGC	hsa-miR-27a-3p	hsa-miR-27a(17)	22.8287	0.0965212	0.422807
MES33	420	hsa-miR-30d	UGUAAACAUCCCCGACUGGAAG	hsa-miR-30d-5p	hsa-miR-30d(17)	23.2233	0.435184	1.87391
MES33	422	hsa-miR-30e-3p	CUUUCAGUCGGAUGUUUACAGC	hsa-miR-30e-3p	hsa-miR-30e*(17)	23.653	0.125048	0.528677
MES33	2109	hsa-miR-32	UAUUGCACAUUACUAAGUUGCA	hsa-miR-32-5p	hsa-miR-32(17)	30.678	0.278653	0.908315
MES33	554	hsa-miR-361	UUAUCAGAAUCUCCAGGGGUAC	hsa-miR-361-5p	hsa-miR-361(9.2)	24.5267	0.040501	0.165131
MES33	2089	hsa-miR-505	CGUCAACACUUGCUGGUUUCCU	hsa-miR-505-3p	hsa-miR-505(17)	28.162	0.316555	1.12405
MES33	2324	hsa-miR-744	UGCGGGGCUAGGGCUAACAGCA	hsa-miR-744-5p	hsa-miR-744(17)	24.5877	0.0393743	0.160138
MES33	577	hsa-miR-98	UGAGGUAGUAAGUUGUAUUGUU	hsa-miR-98-5p	hsa-miR-98(18)	28.322	0.702445	2.48021
MES35	001006	RNU48	GAUGACCCCAGGUAACUCUGAGUGUGUCGCUGAUGCCAUCACCGCAGCGCUCUGACC	RNU48	U48	30.1962	0.377956	1.25167
MES35	377	hsa-let-7a	UGAGGUAGUAGGUUGUAUAGUU	hsa-let-7a-5p	hsa-let-7a(17)	19.927	0.0982293	0.492946
MES35	382	hsa-let-7f	UGAGGUAGUAGAUUGUAUAGUU	hsa-let-7f-5p	hsa-let-7f(17)	23.022	0.130771	0.568025
MES35	439	hsa-miR-103	AGCAGCAUUGUACAGGGCUAUGA	hsa-miR-103a-3p	hsa-miR-103(16),hsa-miR-103a(17)	22.665	0.0510979	0.225449
MES35	454	hsa-miR-130a	CAGUGCAAUGUUAAAAGGGCAU	hsa-miR-130a-3p	hsa-miR-130a(17)	19.4667	0.165437	0.849847
MES35	464	hsa-miR-142-3p	UGUAGUGUUUCCUACUUUAUGGA	hsa-miR-142-3p		18.3557	0.0968624	0.527698
MES35	2248	hsa-miR-142-5p	CAUAAAGUAGAAAGCACUACU	hsa-miR-142-5p		23.6993	0.100201	0.422803
MES35	2160	hsa-miR-148b#	AAGUUCUGUUAUACACUCAGGC	hsa-miR-148b-5p	hsa-miR-148b*(17)	27.224	0.133132	0.489023
MES35	2642	hsa-miR-151-5P	UCGAGGAGCUCACAGUCUAGU	hsa-miR-151a-5p	hsa-miR-151-5p(17)	23.0223	0.0898907	0.39045
MES35	480	hsa-miR-181a	AACAUUCAACGCUGUCGGUGAGU	hsa-miR-181a-5p	hsa-miR-181a(17)	25.2447	0.395315	1.56594
MES35	498	hsa-miR-199a	CCCAGUGUUCAGACUACCUGUUC	hsa-miR-199a-5p	hsa-miR-199a(9.2)	27.4673	0.16163	0.588445
MES35	399	hsa-miR-23a	AUCACAUUGCCAGGGAUUUCC	hsa-miR-23a-3p	hsa-miR-23a(17)	23.456	0.132378	0.564368
MES35	400	hsa-miR-23b	AUCACAUUGCCAGGGAUUACC	hsa-miR-23b-3p	hsa-miR-23b(17)	25.0363	0.150514	0.601181
MES35	408	hsa-miR-27a	UUCACAGUGGCUAAGUUCCGC	hsa-miR-27a-3p	hsa-miR-27a(17)	21.6247	0.206568	0.955242
MES35	420	hsa-miR-30d	UGUAAACAUCCCCGACUGGAAG	hsa-miR-30d-5p	hsa-miR-30d(17)	22.0387	0.106284	0.482262
MES35	422	hsa-miR-30e-3p	CUUUCAGUCGGAUGUUUACAGC	hsa-miR-30e-3p	hsa-miR-30e*(17)	23.431	0.0906035	0.386682
MES35	2109	hsa-miR-32	UAUUGCACAUUACUAAGUUGCA	hsa-miR-32-5p	hsa-miR-32(17)	29.5617	0.278653	0.942616
MES35	554	hsa-miR-361	UUAUCAGAAUCUCCAGGGGUAC	hsa-miR-361-5p	hsa-miR-361(9.2)	22.998	0.0181934	0.0791086
MES35	2089	hsa-miR-505	CGUCAACACUUGCUGGUUUCCU	hsa-miR-505-3p	hsa-miR-505(17)	27.6997	0.087306	0.315188
MES35	2324	hsa-miR-744	UGCGGGGCUAGGGCUAACAGCA	hsa-miR-744-5p	hsa-miR-744(17)	24.3207	0.13091	0.538265
MES35	577	hsa-miR-98	UGAGGUAGUAAGUUGUAUUGUU	hsa-miR-98-5p	hsa-miR-98(18)	26.1533	0.00288675	0.0110378
MES41	001006	RNU48	GAUGACCCCAGGUAACUCUGAGUGUGUCGCUGAUGCCAUCACCGCAGCGCUCUGACC	RNU48	U48	30.8575	0.135367	0.438686
MES41	377	hsa-let-7a	UGAGGUAGUAGGUUGUAUAGUU	hsa-let-7a-5p	hsa-let-7a(17)	19.2697	0.0546016	0.283355
MES41	382	hsa-let-7f	UGAGGUAGUAGAUUGUAUAGUU	hsa-let-7f-5p	hsa-let-7f(17)	22.121	0.154182	0.696993
MES41	439	hsa-miR-103	AGCAGCAUUGUACAGGGCUAUGA	hsa-miR-103a-3p	hsa-miR-103(16),hsa-miR-103a(17)	20.8423	0.025697	0.123292
MES41	454	hsa-miR-130a	CAGUGCAAUGUUAAAAGGGCAU	hsa-miR-130a-3p	hsa-miR-130a(17)	18.2157	0.0547936	0.300805
MES41	464	hsa-miR-142-3p	UGUAGUGUUUCCUACUUUAUGGA	hsa-miR-142-3p		17	0.0632376	0.371986
MES41	2248	hsa-miR-142-5p	CAUAAAGUAGAAAGCACUACU	hsa-miR-142-5p		22.9577	0.0120968	0.0526919
MES41	2160	hsa-miR-148b#	AAGUUCUGUUAUACACUCAGGC	hsa-miR-148b-5p	hsa-miR-148b*(17)	26.1665	0.0275772	0.105391
MES41	2642	hsa-miR-151-5P	UCGAGGAGCUCACAGUCUAGU	hsa-miR-151a-5p	hsa-miR-151-5p(17)	21.9183	0.197348	0.90038
MES41	480	hsa-miR-181a	AACAUUCAACGCUGUCGGUGAGU	hsa-miR-181a-5p	hsa-miR-181a(17)	23.85	0.234194	0.981947
MES41	498	hsa-miR-199a	CCCAGUGUUCAGACUACCUGUUC	hsa-miR-199a-5p	hsa-miR-199a(9.2)	26.1517	0.0976337	0.373336
MES41	399	hsa-miR-23a	AUCACAUUGCCAGGGAUUUCC	hsa-miR-23a-3p	hsa-miR-23a(17)	22.8327	0.158412	0.693795
MES41	400	hsa-miR-23b	AUCACAUUGCCAGGGAUUACC	hsa-miR-23b-3p	hsa-miR-23b(17)	23.3847	0.00776745	0.033216
MES41	408	hsa-miR-27a	UUCACAGUGGCUAAGUUCCGC	hsa-miR-27a-3p	hsa-miR-27a(17)	20.486	0.149613	0.730317
MES41	420	hsa-miR-30d	UGUAAACAUCCCCGACUGGAAG	hsa-miR-30d-5p	hsa-miR-30d(17)	22.155	0.0678823	0.306397
MES41	422	hsa-miR-30e-3p	CUUUCAGUCGGAUGUUUACAGC	hsa-miR-30e-3p	hsa-miR-30e*(17)	21.8497	0.0366924	0.167931
MES41	2109	hsa-miR-32	UAUUGCACAUUACUAAGUUGCA	hsa-miR-32-5p	hsa-miR-32(17)	27.6583	0.278653	1.00748
MES41	554	hsa-miR-361	UUAUCAGAAUCUCCAGGGGUAC	hsa-miR-361-5p	hsa-miR-361(9.2)	22.5867	0.148843	0.658988
MES41	2089	hsa-miR-505	CGUCAACACUUGCUGGUUUCCU	hsa-miR-505-3p	hsa-miR-505(17)	27.141	0.138391	0.509896
MES41	2324	hsa-miR-744	UGCGGGGCUAGGGCUAACAGCA	hsa-miR-744-5p	hsa-miR-744(17)	22.726	0.0461194	0.202937
MES41	577	hsa-miR-98	UGAGGUAGUAAGUUGUAUUGUU	hsa-miR-98-5p	hsa-miR-98(18)	24.2597	0.227985	0.939771
MES42	001006	RNU48	GAUGACCCCAGGUAACUCUGAGUGUGUCGCUGAUGCCAUCACCGCAGCGCUCUGACC	RNU48	U48	31.4727	0.434093	1.37927
MES42	377	hsa-let-7a	UGAGGUAGUAGGUUGUAUAGUU	hsa-let-7a-5p	hsa-let-7a(17)	19.383	0.0715052	0.368907
MES42	382	hsa-let-7f	UGAGGUAGUAGAUUGUAUAGUU	hsa-let-7f-5p	hsa-let-7f(17)	22.2973	0.0080829	0.0362505
MES42	439	hsa-miR-103	AGCAGCAUUGUACAGGGCUAUGA	hsa-miR-103a-3p	hsa-miR-103(16),hsa-miR-103a(17)	21.3623	0.11238	0.526068
MES42	454	hsa-miR-130a	CAGUGCAAUGUUAAAAGGGCAU	hsa-miR-130a-3p	hsa-miR-130a(17)	19.6397	0.0565803	0.288092
MES42	464	hsa-miR-142-3p	UGUAGUGUUUCCUACUUUAUGGA	hsa-miR-142-3p		17.5967	0.0760285	0.432062
MES42	2248	hsa-miR-142-5p	CAUAAAGUAGAAAGCACUACU	hsa-miR-142-5p		23.5333	0.0100167	0.0425637
MES42	2160	hsa-miR-148b#	AAGUUCUGUUAUACACUCAGGC	hsa-miR-148b-5p	hsa-miR-148b*(17)	26.2913	0.132515	0.504027
MES42	2642	hsa-miR-151-5P	UCGAGGAGCUCACAGUCUAGU	hsa-miR-151a-5p	hsa-miR-151-5p(17)	22.7617	0.1795	0.788608
MES42	480	hsa-miR-181a	AACAUUCAACGCUGUCGGUGAGU	hsa-miR-181a-5p	hsa-miR-181a(17)	24.509	0.152935	0.623994
MES42	498	hsa-miR-199a	CCCAGUGUUCAGACUACCUGUUC	hsa-miR-199a-5p	hsa-miR-199a(9.2)	26.1747	0.145878	0.557324
MES42	399	hsa-miR-23a	AUCACAUUGCCAGGGAUUUCC	hsa-miR-23a-3p	hsa-miR-23a(17)	23.6803	0.193055	0.815256
MES42	400	hsa-miR-23b	AUCACAUUGCCAGGGAUUACC	hsa-miR-23b-3p	hsa-miR-23b(17)	23.9083	0.0434665	0.181805
MES42	408	hsa-miR-27a	UUCACAGUGGCUAAGUUCCGC	hsa-miR-27a-3p	hsa-miR-27a(17)	21.4437	0.0747685	0.348674
MES42	420	hsa-miR-30d	UGUAAACAUCCCCGACUGGAAG	hsa-miR-30d-5p	hsa-miR-30d(17)	22.7577	0.100167	0.440144
MES42	422	hsa-miR-30e-3p	CUUUCAGUCGGAUGUUUACAGC	hsa-miR-30e-3p	hsa-miR-30e*(17)	22.384	0.0531131	0.237281
MES42	2109	hsa-miR-32	UAUUGCACAUUACUAAGUUGCA	hsa-miR-32-5p	hsa-miR-32(17)	28.72	0.278653	0.97024
MES42	554	hsa-miR-361	UUAUCAGAAUCUCCAGGGGUAC	hsa-miR-361-5p	hsa-miR-361(9.2)	23.5393	0.037099	0.157604
MES42	2089	hsa-miR-505	CGUCAACACUUGCUGGUUUCCU	hsa-miR-505-3p	hsa-miR-505(17)	27.765	0.137328	0.494609
MES42	2324	hsa-miR-744	UGCGGGGCUAGGGCUAACAGCA	hsa-miR-744-5p	hsa-miR-744(17)	23.591	0.148162	0.628045
MES42	577	hsa-miR-98	UGAGGUAGUAAGUUGUAUUGUU	hsa-miR-98-5p	hsa-miR-98(18)	24.5517	0.069515	0.283138
MES45	001006	RNU48	GAUGACCCCAGGUAACUCUGAGUGUGUCGCUGAUGCCAUCACCGCAGCGCUCUGACC	RNU48	U48	31.0717	0.703405	2.26382
MES45	377	hsa-let-7a	UGAGGUAGUAGGUUGUAUAGUU	hsa-let-7a-5p	hsa-let-7a(17)	19.2153	0.0177858	0.0925603
MES45	382	hsa-let-7f	UGAGGUAGUAGAUUGUAUAGUU	hsa-let-7f-5p	hsa-let-7f(17)	21.948	0.176706	0.805112
MES45	439	hsa-miR-103	AGCAGCAUUGUACAGGGCUAUGA	hsa-miR-103a-3p	hsa-miR-103(16),hsa-miR-103a(17)	20.9347	0.0343851	0.164249
MES45	454	hsa-miR-130a	CAGUGCAAUGUUAAAAGGGCAU	hsa-miR-130a-3p	hsa-miR-130a(17)	19.908	0.0286182	0.143752
MES45	464	hsa-miR-142-3p	UGUAGUGUUUCCUACUUUAUGGA	hsa-miR-142-3p		17.1353	0.0994049	0.580116
MES45	2248	hsa-miR-142-5p	CAUAAAGUAGAAAGCACUACU	hsa-miR-142-5p		23.0677	0.0782581	0.339255
MES45	2160	hsa-miR-148b#	AAGUUCUGUUAUACACUCAGGC	hsa-miR-148b-5p	hsa-miR-148b*(17)	26.216	0.263205	1.00399
MES45	2642	hsa-miR-151-5P	UCGAGGAGCUCACAGUCUAGU	hsa-miR-151a-5p	hsa-miR-151-5p(17)	22.1453	0.0801083	0.361739
MES45	480	hsa-miR-181a	AACAUUCAACGCUGUCGGUGAGU	hsa-miR-181a-5p	hsa-miR-181a(17)	23.9583	0.140632	0.586985
MES45	498	hsa-miR-199a	CCCAGUGUUCAGACUACCUGUUC	hsa-miR-199a-5p	hsa-miR-199a(9.2)	25.8993	0.100947	0.389767
MES45	399	hsa-miR-23a	AUCACAUUGCCAGGGAUUUCC	hsa-miR-23a-3p	hsa-miR-23a(17)	22.9783	0.0946907	0.412087
MES45	400	hsa-miR-23b	AUCACAUUGCCAGGGAUUACC	hsa-miR-23b-3p	hsa-miR-23b(17)	23.126	0.0729178	0.315306
MES45	408	hsa-miR-27a	UUCACAGUGGCUAAGUUCCGC	hsa-miR-27a-3p	hsa-miR-27a(17)	20.719	0.00984886	0.0475354
MES45	420	hsa-miR-30d	UGUAAACAUCCCCGACUGGAAG	hsa-miR-30d-5p	hsa-miR-30d(17)	22.3593	0.0525389	0.234975
MES45	422	hsa-miR-30e-3p	CUUUCAGUCGGAUGUUUACAGC	hsa-miR-30e-3p	hsa-miR-30e*(17)	21.875	0.0465188	0.212657
MES45	2109	hsa-miR-32	UAUUGCACAUUACUAAGUUGCA	hsa-miR-32-5p	hsa-miR-32(17)	28.967	0.278653	0.961967
MES45	554	hsa-miR-361	UUAUCAGAAUCUCCAGGGGUAC	hsa-miR-361-5p	hsa-miR-361(9.2)	23.146	0.0888819	0.384006
MES45	2089	hsa-miR-505	CGUCAACACUUGCUGGUUUCCU	hsa-miR-505-3p	hsa-miR-505(17)	26.8893	0.646962	2.40602
MES45	2324	hsa-miR-744	UGCGGGGCUAGGGCUAACAGCA	hsa-miR-744-5p	hsa-miR-744(17)	22.8467	0.136313	0.596644
MES45	577	hsa-miR-98	UGAGGUAGUAAGUUGUAUUGUU	hsa-miR-98-5p	hsa-miR-98(18)	24.4557	0.320041	1.30866
MES47	001006	RNU48	GAUGACCCCAGGUAACUCUGAGUGUGUCGCUGAUGCCAUCACCGCAGCGCUCUGACC	RNU48	U48	30.9314	0.421415	1.36242
MES47	377	hsa-let-7a	UGAGGUAGUAGGUUGUAUAGUU	hsa-let-7a-5p	hsa-let-7a(17)	19.4333	0.112358	0.578172
MES47	382	hsa-let-7f	UGAGGUAGUAGAUUGUAUAGUU	hsa-let-7f-5p	hsa-let-7f(17)	22.1487	0.364222	1.64444
MES47	439	hsa-miR-103	AGCAGCAUUGUACAGGGCUAUGA	hsa-miR-103a-3p	hsa-miR-103(16),hsa-miR-103a(17)	20.7077	0.1515	0.731614
MES47	454	hsa-miR-130a	CAGUGCAAUGUUAAAAGGGCAU	hsa-miR-130a-3p	hsa-miR-130a(17)	19.2887	0.13912	0.721252
MES47	464	hsa-miR-142-3p	UGUAGUGUUUCCUACUUUAUGGA	hsa-miR-142-3p		17.331	0.0927308	0.535057
MES47	2248	hsa-miR-142-5p	CAUAAAGUAGAAAGCACUACU	hsa-miR-142-5p		23.1423	0.0941081	0.406649
MES47	2160	hsa-miR-148b#	AAGUUCUGUUAUACACUCAGGC	hsa-miR-148b-5p	hsa-miR-148b*(17)	25.689	0.234	0.910896
MES47	2642	hsa-miR-151-5P	UCGAGGAGCUCACAGUCUAGU	hsa-miR-151a-5p	hsa-miR-151-5p(17)	21.9127	0.153887	0.702276
MES47	480	hsa-miR-181a	AACAUUCAACGCUGUCGGUGAGU	hsa-miR-181a-5p	hsa-miR-181a(17)	23.6777	0.477165	2.01525
MES47	498	hsa-miR-199a	CCCAGUGUUCAGACUACCUGUUC	hsa-miR-199a-5p	hsa-miR-199a(9.2)	25.44	0.239858	0.942839
MES47	399	hsa-miR-23a	AUCACAUUGCCAGGGAUUUCC	hsa-miR-23a-3p	hsa-miR-23a(17)	22.7783	0.102841	0.451487
MES47	400	hsa-miR-23b	AUCACAUUGCCAGGGAUUACC	hsa-miR-23b-3p	hsa-miR-23b(17)	23.1867	0.0418609	0.180539
MES47	408	hsa-miR-27a	UUCACAGUGGCUAAGUUCCGC	hsa-miR-27a-3p	hsa-miR-27a(17)	20.6243	0.238886	1.15827
MES47	420	hsa-miR-30d	UGUAAACAUCCCCGACUGGAAG	hsa-miR-30d-5p	hsa-miR-30d(17)	22.076	0.0719236	0.3258
MES47	422	hsa-miR-30e-3p	CUUUCAGUCGGAUGUUUACAGC	hsa-miR-30e-3p	hsa-miR-30e*(17)	21.8227	0.0603352	0.276479
MES47	2109	hsa-miR-32	UAUUGCACAUUACUAAGUUGCA	hsa-miR-32-5p	hsa-miR-32(17)	28.3843	0.278653	0.981714
MES47	554	hsa-miR-361	UUAUCAGAAUCUCCAGGGGUAC	hsa-miR-361-5p	hsa-miR-361(9.2)	22.748	0.131366	0.577483
MES47	2089	hsa-miR-505	CGUCAACACUUGCUGGUUUCCU	hsa-miR-505-3p	hsa-miR-505(17)	26.9733	0.213912	0.79305
MES47	2324	hsa-miR-744	UGCGGGGCUAGGGCUAACAGCA	hsa-miR-744-5p	hsa-miR-744(17)	22.5503	0.0766442	0.339881
MES47	577	hsa-miR-98	UGAGGUAGUAAGUUGUAUUGUU	hsa-miR-98-5p	hsa-miR-98(18)	24.045	0.144406	0.600564
MES50	001006	RNU48	GAUGACCCCAGGUAACUCUGAGUGUGUCGCUGAUGCCAUCACCGCAGCGCUCUGACC	RNU48	U48	30.7824	0.298898	0.971002
MES50	377	hsa-let-7a	UGAGGUAGUAGGUUGUAUAGUU	hsa-let-7a-5p	hsa-let-7a(17)	21.4573	0.123581	0.57594
MES50	382	hsa-let-7f	UGAGGUAGUAGAUUGUAUAGUU	hsa-let-7f-5p	hsa-let-7f(17)	24.719	0.31203	1.26231
MES50	439	hsa-miR-103	AGCAGCAUUGUACAGGGCUAUGA	hsa-miR-103a-3p	hsa-miR-103(16),hsa-miR-103a(17)	24.21	0.0425323	0.175681
MES50	454	hsa-miR-130a	CAGUGCAAUGUUAAAAGGGCAU	hsa-miR-130a-3p	hsa-miR-130a(17)	23.8633	0.111182	0.465909
MES50	464	hsa-miR-142-3p	UGUAGUGUUUCCUACUUUAUGGA	hsa-miR-142-3p		19.3623	0.115292	0.595447
MES50	2248	hsa-miR-142-5p	CAUAAAGUAGAAAGCACUACU	hsa-miR-142-5p		25.3567	0.0663802	0.261786
MES50	2160	hsa-miR-148b#	AAGUUCUGUUAUACACUCAGGC	hsa-miR-148b-5p	hsa-miR-148b*(17)	29.4893	0.100321	0.340195
MES50	2642	hsa-miR-151-5P	UCGAGGAGCUCACAGUCUAGU	hsa-miR-151a-5p	hsa-miR-151-5p(17)	24.8773	0.231252	0.929568
MES50	480	hsa-miR-181a	AACAUUCAACGCUGUCGGUGAGU	hsa-miR-181a-5p	hsa-miR-181a(17)	26.1275	0.0799031	0.30582
MES50	498	hsa-miR-199a	CCCAGUGUUCAGACUACCUGUUC	hsa-miR-199a-5p	hsa-miR-199a(9.2)	29.7903	0.315437	1.05886
MES50	399	hsa-miR-23a	AUCACAUUGCCAGGGAUUUCC	hsa-miR-23a-3p	hsa-miR-23a(17)	26.199	0.180408	0.688606
MES50	400	hsa-miR-23b	AUCACAUUGCCAGGGAUUACC	hsa-miR-23b-3p	hsa-miR-23b(17)	25.0507	0.107751	0.430133
MES50	408	hsa-miR-27a	UUCACAGUGGCUAAGUUCCGC	hsa-miR-27a-3p	hsa-miR-27a(17)	24.2043	0.0570117	0.235543
MES50	420	hsa-miR-30d	UGUAAACAUCCCCGACUGGAAG	hsa-miR-30d-5p	hsa-miR-30d(17)	24.6313	0.1815	0.736867
MES50	422	hsa-miR-30e-3p	CUUUCAGUCGGAUGUUUACAGC	hsa-miR-30e-3p	hsa-miR-30e*(17)	24.6283	0.0930287	0.37773
MES50	2109	hsa-miR-32	UAUUGCACAUUACUAAGUUGCA	hsa-miR-32-5p	hsa-miR-32(17)	30.846	0.278653	0.903368
MES50	554	hsa-miR-361	UUAUCAGAAUCUCCAGGGGUAC	hsa-miR-361-5p	hsa-miR-361(9.2)	25.9737	0.223272	0.859609
MES50	2089	hsa-miR-505	CGUCAACACUUGCUGGUUUCCU	hsa-miR-505-3p	hsa-miR-505(17)	29.6977	0.163026	0.548951
MES50	2324	hsa-miR-744	UGCGGGGCUAGGGCUAACAGCA	hsa-miR-744-5p	hsa-miR-744(17)	26.9817	0.154907	0.574121
MES50	577	hsa-miR-98	UGAGGUAGUAAGUUGUAUUGUU	hsa-miR-98-5p	hsa-miR-98(18)	28.5895	0.10253	0.35863
